# Supplementary material for: Melatonin Attenuates the Urea-Induced Yields Improvement Through Remodeling Transcriptome and Rhizosphere Microbial Community Structure in Soybean
Source: Front Microbiol. 2022 Jul 7;13:903467. doi: 10.3389/fmicb.2022.903467 (PMC9301482; doi:10.3389/fmicb.2022.903467)
Supplement: Supplementary Table 1 — Raw data statistics. [file Table_1.XLSX]

## Sheet: Sheet1
Table S1. Row data statistics.
Sample	Raw reads	Raw bases	Error rate(%)	Q20(%)	Q30(%)	GC content(%)
MN_1	42320468	6390390668	0.0277	96.84	91.79	45.13
MN_2	40546528	6122525728	0.0289	96.35	90.81	44.75
MN_3	50177266	7576767166	0.0285	96.51	91.16	45.41
M_1	44150548	6666732748	0.0259	97.5	93.52	44.55
M_2	42679328	6444578528	0.0251	97.9	94.1	44.94
M_3	44322628	6692716828	0.0258	97.56	93.5	45.11
N_1	42138326	6362887226	0.0254	97.78	93.85	45.35
N_2	45479376	6867385776	0.0248	98.06	94.34	44.52
N_3	42281090	6384444590	0.0253	97.77	93.94	45.83
CK_1	41656788	6290174988	0.0253	97.82	93.96	45.63
CK_2	52252150	7890074650	0.0257	97.62	93.57	45.61
CK_3	45888068	6929098268	0.0252	97.89	94.03	45.75
