# Supplementary material for: Melatonin Attenuates the Urea-Induced Yields Improvement Through Remodeling Transcriptome and Rhizosphere Microbial Community Structure in Soybean
Source: Front Microbiol. 2022 Jul 7;13:903467. doi: 10.3389/fmicb.2022.903467 (PMC9301482; doi:10.3389/fmicb.2022.903467)
Supplement: Supplementary Table 2 — Quality control data statistics. [file Table_2.XLSX]

## Sheet: 质控数据统计表
Table S2. Quality control data statistics.
Sample	Clean reads	Clean bases	Error rate(%)	Q20(%)	Q30(%)	GC content(%)
MN_1	41945422	6161544016	0.0268	97.3	92.42	44.85
MN_2	39968682	5938693695	0.0279	96.87	91.47	44.54
MN_3	49444898	7313493210	0.0275	97.04	91.86	45.12
M_1	43615254	6473927722	0.0249	98.04	94.21	44.38
M_2	42372290	6278987074	0.0246	98.21	94.52	44.79
M_3	43877252	6440392751	0.025	98.05	94.17	44.82
N_1	41844696	6198823001	0.0248	98.12	94.31	45.2
N_2	45066540	6723461029	0.0242	98.45	94.83	44.42
N_3	41851868	6218331330	0.0246	98.19	94.49	45.69
CK_1	41397312	6103071654	0.0247	98.19	94.46	45.39
CK_2	51848636	7668332171	0.025	98.05	94.11	45.44
CK_3	45594834	6765625903	0.0247	98.18	94.43	45.62
