# Supplementary material for: Melatonin Attenuates the Urea-Induced Yields Improvement Through Remodeling Transcriptome and Rhizosphere Microbial Community Structure in Soybean
Source: Front Microbiol. 2022 Jul 7;13:903467. doi: 10.3389/fmicb.2022.903467 (PMC9301482; doi:10.3389/fmicb.2022.903467)
Supplement: Supplementary Table 3 — Differentially expressed genes. [file Table_3.XLSX]

## Sheet: CK vs N
Table S3. Differentially expressed genes.
seq_id	gene_name	description	length	fc(N/CK)	log2fc(N/CK)	pvalue	padjust	significant	regulate	CK3_tpm	CK2_tpm	CK1_tpm	N2_tpm	N1_tpm	CK_tpm	N_tpm	nr	go	KO_id	KO_name	paths	cog	cog_description	pfam	swissprot	entrez
Glyma.07G006900		(1 of 20) K15718 - linoleate 9S-lipoxygenase (LOX1_5)	3005	0.00126992	-9.62105	2.16776e-133	7.93746e-129	yes	down	236.75	260	284.31	0.34	0.33	260.353	0.335	KRH47066.1(hypothetical protein GLYMA_07G006900 [Glycine max])	GO:0005737(cellular_component:cytoplasm); GO:0034440(biological_process:lipid oxidation); GO:0031408(biological_process:oxylipin biosynthetic process); GO:0016702(molecular_function:oxidoreductase activity, acting on single donors with incorporation of molecular oxygen, incorporation of two atoms of oxygen); GO:0005515(molecular_function:protein binding); GO:0046872(molecular_function:metal ion b…	K15718	LOX1_5	map00591(Linoleic acid metabolism)	ENOG410YN4N(S:Function unknown); ENOG410XT0Q(O:Posttranslational modification, protein turnover, chaperones)	ENOG410YN4N(Plant lipoxygenase may be involved in a number of diverse aspects of plant physiology including growth and development, pest resistance, and senescence or responses to wounding (By similarity)); ENOG410XT0Q(Plant lipoxygenase may be involved in a number of diverse aspects of plant physiology including growth and development, pest resistance, and senescence or responses to wounding (By…	PF00305.20(Lipoxygenase:Lipoxygenase); PF01477.24(PLAT:PLAT/LH2 domain)	sp|P24095|LOXX_SOYBN(Seed linoleate 9S-lipoxygenase OS=Glycine max OX=3847 GN=LOX1.4 PE=1 SV=1)
Glyma.08G200200		(1 of 56) 3.1.3.2 - Acid phosphatase / Phosphomonoesterase	1097	0.00286305	-8.44823	1.91163e-118	3.49982e-114	yes	down	622.36	655.48	624.06	1.19	2.9	633.967	2.045	NP_001236180.2(acid phosphatase precursor [Glycine max])	GO:0045735(molecular_function:nutrient reservoir activity); GO:0003993(molecular_function:acid phosphatase activity); GO:0005840(cellular_component:ribosome)				ENOG4111X3R(S:Function unknown)	ENOG4111X3R(Acid phosphatase)	PF03767.15(Acid_phosphat_B:HAD superfamily, subfamily IIIB (Acid phosphatase))	sp|P15490|VSPA_SOYBN(Stem 28 kDa glycoprotein OS=Glycine max OX=3847 GN=VSPA PE=2 SV=1)
Glyma.18G210500		(1 of 6) K00827 - alanine-glyoxylate transaminase / (R)-3-amino-2-methylpropionate-pyruvate transaminase (AGXT2)	1893	49.9004	5.64098	4.29298e-84	5.23973e-80	yes	up	5.35	5.42	6.32	208.97	412.63	5.69667	310.8	XP_003552294.1(alanine--glyoxylate aminotransferase 2 homolog 3, mitochondrial [Glycine max])	GO:0008483(molecular_function:transaminase activity); GO:0030170(molecular_function:pyridoxal phosphate binding); GO:0008453(molecular_function:alanine-glyoxylate transaminase activity)	K00827	AGXT2	map00270(Cysteine and methionine metabolism); map00250(Alanine, aspartate and glutamate metabolism); map00280(Valine, leucine and isoleucine degradation); map00260(Glycine, serine and threonine metabolism)	COG0160(E:Amino acid transport and metabolism)	COG0160(transaminase activity)	PF00202.22(Aminotran_3:Aminotransferase class-III)	sp|Q9SR86|AGT23_ARATH(Alanine--glyoxylate aminotransferase 2 homolog 3, mitochondrial OS=Arabidopsis thaliana OX=3702 GN=At3g08860 PE=2 SV=1)
Glyma.12G217400		(1 of 10) PTHR31236//PTHR31236:SF2 - FAMILY NOT NAMED // DEHYDRATION-RESPONSIVE PROTEIN RD22	1190	0.00280827	-8.4761	2.08429e-71	1.90796e-67	yes	down	955.23	1136.42	1085.84	3.82	1.86	1059.16	2.84	NP_001235780.2(Sali3-2 precursor [Glycine max])							PF03181.16(BURP:BURP domain)	sp|P21747|EA92_VICFA(Embryonic abundant protein USP92 OS=Vicia faba OX=3906 PE=2 SV=1)
Glyma.06G084200		(1 of 1) PTHR21234//PTHR21234:SF28 - PURINE NUCLEOSIDE PHOSPHORYLASE // SUBFAMILY NOT NAMED	1989	0.00525867	-7.57109	6.42547e-70	4.7055e-66	yes	down	126.19	93.98	84.52	0.38	0.8	101.563	0.59	XP_028235499.1(bark storage protein A-like [Glycine soja])	GO:0003824(molecular_function:catalytic activity); GO:0016021(cellular_component:integral component of membrane); GO:0009116(biological_process:nucleoside metabolic process)				COG0775(F:Nucleotide transport and metabolism)	COG0775(Catalyzes the irreversible cleavage of the glycosidic bond in both 5'-methylthioadenosine (MTA) and S- adenosylhomocysteine (SAH AdoHcy) to adenine and the corresponding thioribose, 5'-methylthioribose and S-ribosylhomocysteine, respectively (By similarity))	PF01048.21(PNP_UDP_1:Phosphorylase superfamily)	sp|Q07469|BSPA_POPDE(Bark storage protein A OS=Populus deltoides OX=3696 GN=BSPA PE=2 SV=1)
Glyma.11G150400		(1 of 6) PTHR21495//PTHR21495:SF59 - NUCLEOPORIN-RELATED // DIRIGENT PROTEIN 20-RELATED	959	0.0270118	-5.21027	5.52602e-57	3.37234e-53	yes	down	138.2	164.93	175.35	3.86	5.27	159.493	4.565	XP_028186486.1(dirigent protein 21-like [Glycine soja])	GO:0048046(cellular_component:apoplast); GO:0016021(cellular_component:integral component of membrane)						PF03018.15(Dirigent:Dirigent-like protein)	sp|Q9SS03|DIR21_ARATH(Dirigent protein 21 OS=Arabidopsis thaliana OX=3702 GN=DIR21 PE=3 SV=1)
Glyma.08G350800		(1 of 1) K15814 - beta-amyrin 24-hydroxylase (CYP93E1)	2031	0.017995	-5.79626	4.72287e-54	2.47047e-50	yes	down	199.43	175.54	209.56	1.92	6.09	194.843	4.005	NP_001236154.2(beta-amyrin 24-hydroxylase [Glycine max])	GO:0004497(molecular_function:monooxygenase activity); GO:0016020(cellular_component:membrane); GO:0020037(molecular_function:heme binding); GO:0016709(molecular_function:oxidoreductase activity, acting on paired donors, with incorporation or reduction of molecular oxygen, NAD(P)H as one donor, and incorporation of one atom of oxygen); GO:0016021(cellular_component:integral component of membrane)…	K15814	CYP93E1	map00909(Sesquiterpenoid and triterpenoid biosynthesis)	COG2124(K:Transcription)	COG2124(RING finger) protein)	PF00067.23(p450:Cytochrome P450)	sp|Q9XHC6|C93E1_SOYBN(Beta-amyrin 24-hydroxylase OS=Glycine max OX=3847 GN=CYP93E1 PE=1 SV=1)
Glyma.08G200100		(1 of 5) PTHR31284//PTHR31284:SF7 - FAMILY NOT NAMED // ACID PHOSPHATASE-RELATED	3586	0.0117811	-6.40739	4.38195e-51	2.00562e-47	yes	down	43.87	28.68	58.66	0.3	0.89	43.7367	0.595	NP_001241536.1(stem 31 kDa glycoprotein precursor [Glycine max])	GO:0045735(molecular_function:nutrient reservoir activity); GO:0003993(molecular_function:acid phosphatase activity)				ENOG4111X3R(S:Function unknown)	ENOG4111X3R(Acid phosphatase)	PF03767.15(Acid_phosphat_B:HAD superfamily, subfamily IIIB (Acid phosphatase))	sp|P10743|VSPB_SOYBN(Stem 31 kDa glycoprotein OS=Glycine max OX=3847 GN=VSPB PE=2 SV=1)
Glyma.16G211700		(1 of 11) PTHR33107//PTHR33107:SF1 - FAMILY NOT NAMED // DR4 PROTEIN-RELATED	889	0.0195693	-5.67526	2.80977e-50	1.14314e-46	yes	down	185.51	191.69	197.01	2.11	6.53	191.403	4.32	NP_001237751.1(kunitz family trypsin and protease inhibitor protein precursor [Glycine max])	GO:0004866(molecular_function:endopeptidase inhibitor activity)				ENOG410YHN1(O:Posttranslational modification, protein turnover, chaperones)	ENOG410YHN1(trypsin and protease inhibitor family protein Kunitz family protein)	PF00197.19(Kunitz_legume:Trypsin and protease inhibitor)	sp|P32765|ASP_THECC(21 kDa seed protein OS=Theobroma cacao OX=3641 GN=ASP PE=2 SV=1)
Glyma.01G142400		(1 of 4) PTHR11177//PTHR11177:SF190 - CHITINASE // SUBFAMILY NOT NAMED	1348	0.0244548	-5.35374	6.70287e-50	2.45432e-46	yes	down	996.67	636.8	1012.37	13.3	34.96	881.947	24.13	NP_001236757.1(ruBisCO-associated protein [Glycine max])	GO:0005975(biological_process:carbohydrate metabolic process); GO:0016798(molecular_function:hydrolase activity, acting on glycosyl bonds); GO:0004553(molecular_function:hydrolase activity, hydrolyzing O-glycosyl compounds)						PF00704.29(Glyco_hydro_18:Glycosyl hydrolases family 18)	sp|P39657|RUAP_SOYBN(RuBisCO-associated protein OS=Glycine max OX=3847 PE=2 SV=1)
Glyma.13G152780		(1 of 12) 2.5.1.36 - Trihydroxypterocarpan dimethylallyltransferase / Glyceollin synthase	1525	0.0150901	-6.05026	2.49237e-48	8.29643e-45	yes	down	60.58	74.93	73.33	1.55	0.89	69.6133	1.22	XP_003541457.1(glycinol 4-dimethylallyltransferase-like isoform X1 [Glycine max])	GO:0016765(molecular_function:transferase activity, transferring alkyl or aryl (other than methyl) groups); GO:0016021(cellular_component:integral component of membrane); GO:0004659(molecular_function:prenyltransferase activity)	K09833	HPT, HGGT, ubiA	map00130(Ubiquinone and other terpenoid-quinone biosynthesis)	COG0382(H:Coenzyme transport and metabolism)	COG0382(Synthesis of 3-octaprenyl-4-hydroxybenzoate (By similarity))	PF01040.19(UbiA:UbiA prenyltransferase family)	sp|B9A1Q4|G4DT_SOYBN(Glycinol 4-dimethylallyltransferase OS=Glycine max OX=3847 GN=G4DT PE=1 SV=1)
Glyma.07G014500		(1 of 5) PTHR31284//PTHR31284:SF7 - FAMILY NOT NAMED // ACID PHOSPHATASE-RELATED	867	0.00176301	-9.14775	1.54777e-45	4.72275e-42	yes	down	460.42	231.85	374.98	0.08	1.52	355.75	0.8	NP_001238459.1(stem 28 kDa glycoprotein precursor [Glycine max])	GO:0045735(molecular_function:nutrient reservoir activity); GO:0003993(molecular_function:acid phosphatase activity)				ENOG4111X3R(S:Function unknown)	ENOG4111X3R(Acid phosphatase)	PF03767.15(Acid_phosphat_B:HAD superfamily, subfamily IIIB (Acid phosphatase))	sp|P15490|VSPA_SOYBN(Stem 28 kDa glycoprotein OS=Glycine max OX=3847 GN=VSPA PE=2 SV=1)
Glyma.13G267851		(1 of 2) 3.4.19.9 - Gamma-glutamyl hydrolase / Pteroyl-poly-alpha-glutamate hydrolase	1357	0.0160277	-5.96329	3.66758e-45	1.03302e-41	yes	down	309.3	363.56	397.34	6.77	4.36	356.733	5.565	NP_001235549.2(gamma-glutamyl hydrolase precursor [Glycine max])	GO:0016787(molecular_function:hydrolase activity); GO:0005615(cellular_component:extracellular space); GO:0046900(biological_process:tetrahydrofolylpolyglutamate metabolic process); GO:0005618(cellular_component:cell wall); GO:0008242(molecular_function:omega peptidase activity); GO:0006541(biological_process:glutamine metabolic process); GO:0003824(molecular_function:catalytic activity); GO:0005…	K01307	GGH	map00790(Folate biosynthesis)	ENOG410XQKI(S:Function unknown)	ENOG410XQKI(Gamma-glutamyl hydrolase)	PF07722.14(Peptidase_C26:Peptidase C26)	sp|P93164|GGH_SOYBN(Gamma-glutamyl hydrolase OS=Glycine max OX=3847 PE=2 SV=1)
Glyma.01G132500		(1 of 31) PF00234 - Protease inhibitor/seed storage/LTP family (Tryp_alpha_amyl)	743	0.0587189	-4.09003	1.15753e-41	3.02742e-38	yes	down	4032.81	2632.22	4270.37	191.63	257.37	3645.13	224.5	ACU14715.1(unknown [Glycine max])	GO:0008289(molecular_function:lipid binding); GO:0006869(biological_process:lipid transport)				ENOG410YWBC(U:Intracellular trafficking, secretion, and vesicular transport); ENOG410YX3Q(U:Intracellular trafficking, secretion, and vesicular transport)	ENOG410YWBC(Plant non-specific lipid-transfer proteins transfer phospholipids as well as galactolipids across membranes. May play a role in wax or cutin deposition in the cell walls of expanding epidermal cells and certain secretory tissues (By similarity)); ENOG410YX3Q(Plant non-specific lipid-transfer proteins transfer phospholipids as well as galactolipids across membranes. May play a role in …	PF00234.23(Tryp_alpha_amyl:Protease inhibitor/seed storage/LTP family); PF14368.7(LTP_2:Probable lipid transfer)	sp|O23758|NLTP_CICAR(Non-specific lipid-transfer protein OS=Cicer arietinum OX=3827 PE=3 SV=1)
Glyma.08G238100		(1 of 14) 1.14.13.173 - 11-oxo-beta-amyrin 30-oxidase / CYP72A154	1925	0.0429987	-4.53956	4.36906e-41	1.06652e-37	yes	down	216.09	185.61	237.61	5.61	14.98	213.103	10.295	XP_003531823.1(cytochrome P450 72A15 [Glycine max])	GO:0004497(molecular_function:monooxygenase activity); GO:0020037(molecular_function:heme binding); GO:0102375(molecular_function:11-oxo-beta-amyrin 30-oxidase activity); GO:0016021(cellular_component:integral component of membrane); GO:0016705(molecular_function:oxidoreductase activity, acting on paired donors, with incorporation or reduction of molecular oxygen); GO:0005506(molecular_function:i…	K07428	CYP4X		COG2124(S:Function unknown)	COG2124(gTPase, IMAP family member)	PF00067.23(p450:Cytochrome P450)	sp|Q9LUC5|C7A15_ARATH(Cytochrome P450 72A15 OS=Arabidopsis thaliana OX=3702 GN=CYP72A15 PE=2 SV=1)
Glyma.03G121500		(1 of 1) PF00432//PF13249 - Prenyltransferase and squalene oxidase repeat (Prenyltrans) // Squalene-hopene cyclase N-terminal domain (SQHop_cyclase_N)	2574	0.0639537	-3.96683	2.07612e-37	4.7512e-34	yes	down	24.15	26.18	29.68	1.42	1.78	26.67	1.6	XP_003521102.1(beta-amyrin synthase [Glycine max])	GO:0003824(molecular_function:catalytic activity); GO:0000250(molecular_function:lanosterol synthase activity); GO:0016104(biological_process:triterpenoid biosynthetic process); GO:0005811(cellular_component:lipid particle); GO:0042300(molecular_function:beta-amyrin synthase activity)	K15813	LUP4	map00909(Sesquiterpenoid and triterpenoid biosynthesis)	COG1657(I:Lipid transport and metabolism)	COG1657(Squalene--hopene cyclase)	PF13243.7(SQHop_cyclase_C:Squalene-hopene cyclase C-terminal domain); PF13249.7(SQHop_cyclase_N:Squalene-hopene cyclase N-terminal domain); PF00432.22(Prenyltrans:Prenyltransferase and squalene oxidase repeat); PF07678.15(TED_complement:A-macroglobulin TED domain)	sp|Q9MB42|BAMS_GLYGL(Beta-amyrin synthase OS=Glycyrrhiza glabra OX=49827 GN=GgbAS1 PE=1 SV=1)
Glyma.08G137000		(1 of 3) PTHR31718//PTHR31718:SF0 - FAMILY NOT NAMED // EXPRESSED PROTEIN-RELATED	883	0.0284732	-5.13425	4.26848e-36	9.19381e-33	yes	down	82.6	63.85	62.05	2.06	2.01	69.5	2.035	ACU13816.1(unknown [Glycine max])	GO:0020037(molecular_function:heme binding); GO:0005515(molecular_function:protein binding); GO:0004096(molecular_function:catalase activity)				ENOG410ZKR3(S:Function unknown)	ENOG410ZKR3(wound stress protein)	PF01477.24(PLAT:PLAT/LH2 domain); PF06232.12(ATS3:Embryo-specific protein 3, (ATS3))	sp|Q9SIE7|PLAT2_ARATH(PLAT domain-containing protein 2 OS=Arabidopsis thaliana OX=3702 GN=PLAT2 PE=2 SV=1)
Glyma.02G308600		(1 of 3) PTHR10566:SF50 - PROTEIN LACT-3	2398	71.6609	6.16311	1.3091e-35	2.663e-32	yes	up	0.54	0.16	0.31	15.55	36.94	0.336667	26.245	XP_003518576.2(protein ACTIVITY OF BC1 COMPLEX KINASE 7, chloroplastic [Glycine max])	GO:0016021(cellular_component:integral component of membrane); GO:0016301(molecular_function:kinase activity); GO:0055072(biological_process:iron ion homeostasis); GO:0004672(molecular_function:protein kinase activity); GO:1901031(biological_process:regulation of response to reactive oxygen species); GO:0046467(biological_process:membrane lipid biosynthetic process)				COG0661(S:Function unknown)	COG0661(Required, probably indirectly, for the hydroxylation of 2-octaprenylphenol to 2-octaprenyl-6-hydroxy-phenol, the fourth step in ubiquinone biosynthesis (By similarity))	PF03109.17(ABC1:ABC1 family)	sp|B9DGY1|AB1K7_ARATH(Protein ACTIVITY OF BC1 COMPLEX KINASE 7, chloroplastic OS=Arabidopsis thaliana OX=3702 GN=ABC1K7 PE=1 SV=1)
Glyma.06G170300		(1 of 3) PTHR22953//PTHR22953:SF33 - ACID PHOSPHATASE RELATED // SUBFAMILY NOT NAMED	2307	0.0316895	-4.97985	8.62985e-35	1.66311e-31	yes	down	114.04	91.26	152.67	1.98	6.62	119.323	4.3	KRH54186.1(hypothetical protein GLYMA_06G170300 [Glycine max])	GO:0016787(molecular_function:hydrolase activity); GO:0046872(molecular_function:metal ion binding); GO:0003993(molecular_function:acid phosphatase activity)	K22390	ACP7		COG1409(S:Function unknown)	COG1409(Hydrolyzes cAMP to 5'-AMP. Plays an important regulatory role in modulating the intracellular concentration of cAMP, thereby influencing cAMP-dependent processes (By similarity))	PF17808.2(fn3_PAP:Fn3-like domain from Purple Acid Phosphatase); PF00149.29(Metallophos:Calcineurin-like phosphoesterase); PF14008.7(Metallophos_C:Iron/zinc purple acid phosphatase-like protein C); PF16656.6(Pur_ac_phosph_N:Purple acid Phosphatase, N-terminal domain)	sp|Q5MAU8|PPA27_ARATH(Probable inactive purple acid phosphatase 27 OS=Arabidopsis thaliana OX=3702 GN=PAP27 PE=2 SV=1)
Glyma.09G155500		(1 of 11) PTHR33107//PTHR33107:SF1 - FAMILY NOT NAMED // DR4 PROTEIN-RELATED	976	0.015824	-5.98174	1.32115e-33	2.41877e-30	yes	down	268.71	319.73	360.39	1.85	10.2	316.277	6.025	NP_001237786.1(kunitz trypsin protease inhibitor precursor [Glycine max])	GO:0016021(cellular_component:integral component of membrane); GO:0004866(molecular_function:endopeptidase inhibitor activity)						PF00197.19(Kunitz_legume:Trypsin and protease inhibitor)	sp|O82711|PIP22_PEA(Kunitz-type trypsin inhibitor-like 2 protein OS=Pisum sativum OX=3888 GN=PIP20-2 PE=3 SV=1)
Glyma.02G156800		(1 of 81) PF00139 - Legume lectin domain (Lectin_legB)	2336	0.00631981	-7.3059	2.93654e-33	5.1202e-30	yes	down	37.38	40.57	45.24	0.02	0.63	41.0633	0.325	KRH71584.1(hypothetical protein GLYMA_02G156800 [Glycine max])	GO:0030246(molecular_function:carbohydrate binding)				ENOG41122PY(S:Function unknown)	ENOG41122PY(L-type lectin-domain containing receptor kinase)	PF00139.20(Lectin_legB:Legume lectin domain); PF18483.2(Bact_lectin:Bacterial lectin)	sp|P19588|LEC5_VIGUC(Lectin DB58 OS=Vigna unguiculata subsp. cylindrica OX=3840 PE=1 SV=2)
Glyma.07G034800		(1 of 3) 1.13.11.12//1.13.11.58 - Linoleate 13S-lipoxygenase / Lipoxidase // Linoleate 9S-lipoxygenase / Linoleate 9-lipoxygenase	2980	0.031722	-4.97837	8.46152e-32	1.4083e-28	yes	down	158.16	115.48	232.71	2.82	9.15	168.783	5.985	NP_001237323.2(lipoxygenase-9 [Glycine max])	GO:0005737(cellular_component:cytoplasm); GO:0034440(biological_process:lipid oxidation); GO:0031408(biological_process:oxylipin biosynthetic process); GO:0016702(molecular_function:oxidoreductase activity, acting on single donors with incorporation of molecular oxygen, incorporation of two atoms of oxygen); GO:0016165(molecular_function:linoleate 13S-lipoxygenase activity); GO:0005515(molecular_…	K15718	LOX1_5	map00591(Linoleic acid metabolism)	ENOG410YN4N(S:Function unknown); ENOG410XT0Q(O:Posttranslational modification, protein turnover, chaperones)	ENOG410YN4N(Plant lipoxygenase may be involved in a number of diverse aspects of plant physiology including growth and development, pest resistance, and senescence or responses to wounding (By similarity)); ENOG410XT0Q(Plant lipoxygenase may be involved in a number of diverse aspects of plant physiology including growth and development, pest resistance, and senescence or responses to wounding (By…	PF00305.20(Lipoxygenase:Lipoxygenase); PF01477.24(PLAT:PLAT/LH2 domain)	sp|P27480|LOXA_PHAVU(Linoleate 9S-lipoxygenase 1 OS=Phaseolus vulgaris OX=3885 GN=LOXA PE=3 SV=1)
Glyma.15G026500		(1 of 20) K15718 - linoleate 9S-lipoxygenase (LOX1_5)	3118	0.0358694	-4.8011	9.93578e-31	1.58178e-27	yes	down	1200.84	1010.6	1466.43	21.16	78.37	1225.96	49.765	XP_028204595.1(linoleate 9S-lipoxygenase-4-like [Glycine soja])	GO:0005737(cellular_component:cytoplasm); GO:0034440(biological_process:lipid oxidation); GO:0031408(biological_process:oxylipin biosynthetic process); GO:0016702(molecular_function:oxidoreductase activity, acting on single donors with incorporation of molecular oxygen, incorporation of two atoms of oxygen); GO:0005515(molecular_function:protein binding); GO:0046872(molecular_function:metal ion b…	K15718	LOX1_5	map00591(Linoleic acid metabolism)	ENOG410YN4N(S:Function unknown); ENOG410XT0Q(O:Posttranslational modification, protein turnover, chaperones)	ENOG410YN4N(Plant lipoxygenase may be involved in a number of diverse aspects of plant physiology including growth and development, pest resistance, and senescence or responses to wounding (By similarity)); ENOG410XT0Q(Plant lipoxygenase may be involved in a number of diverse aspects of plant physiology including growth and development, pest resistance, and senescence or responses to wounding (By…	PF00305.20(Lipoxygenase:Lipoxygenase); PF01477.24(PLAT:PLAT/LH2 domain)	sp|P38417|LOX4_SOYBN(Linoleate 9S-lipoxygenase-4 OS=Glycine max OX=3847 GN=LOX1.5 PE=1 SV=1)
Glyma.17G128000		(1 of 3) K01638 - malate synthase (E2.3.3.9, aceB, glcB)	2448	61.3257	5.93842	1.62954e-30	2.48614e-27	yes	up	1.18	0.28	0.94	32.91	77.38	0.8	55.145	NP_001347240.1(malate synthase, glyoxysomal [Glycine max])	GO:0005737(cellular_component:cytoplasm); GO:0006099(biological_process:tricarboxylic acid cycle); GO:0009514(cellular_component:glyoxysome); GO:0006097(biological_process:glyoxylate cycle); GO:0004474(molecular_function:malate synthase activity)	K01638	aceB, glcB	map00630(Glyoxylate and dicarboxylate metabolism); map00620(Pyruvate metabolism)	COG2225(C:Energy production and conversion)	COG2225(malate synthase)	PF01274.23(Malate_synthase:Malate synthase); PF03328.15(HpcH_HpaI:HpcH/HpaI aldolase/citrate lyase family)	sp|P45458|MASY_SOYBN(Malate synthase, glyoxysomal (Fragment) OS=Glycine max OX=3847 PE=2 SV=1)
Glyma.07G076600		(1 of 17) PTHR32246:SF20 - BON1-ASSOCIATED PROTEIN 1-RELATED	934	33.433	5.0632	2.31967e-28	3.39749e-25	yes	up	1	0.9	2.41	34.96	67.09	1.43667	51.025	XP_003528878.1(BON1-associated protein 2 [Glycine max])	GO:0005515(molecular_function:protein binding)				ENOG410ZAK5(S:Function unknown)	ENOG410ZAK5(C2)	PF00168.31(C2:C2 domain)	sp|Q58FX0|BAP2_ARATH(BON1-associated protein 2 OS=Arabidopsis thaliana OX=3702 GN=BAP2 PE=1 SV=1)
Glyma.08G178200		(1 of 7) PTHR11926//PTHR11926:SF280 - GLUCOSYL/GLUCURONOSYL TRANSFERASES // SUBFAMILY NOT NAMED	1720	15.4845	3.95275	4.54346e-28	6.39858e-25	yes	up	20.17	12.68	11.94	195.74	299.48	14.93	247.61	XP_028244200.1(7-deoxyloganetin glucosyltransferase-like [Glycine soja])	GO:0016758(molecular_function:transferase activity, transferring hexosyl groups); GO:0008152(biological_process:metabolic process)	K23452	UGT85A	map00908(Zeatin biosynthesis)	COG1819(S:Function unknown)	COG1819(Transferase)	PF00201.19(UDPGT:UDP-glucoronosyl and UDP-glucosyl transferase)	sp|F8WKW1|UGT2_GARJA(7-deoxyloganetin glucosyltransferase OS=Gardenia jasminoides OX=114476 GN=UGT85A24 PE=1 SV=1)
Glyma.05G180600		(1 of 4) 5.5.1.4 - Inositol-3-phosphate synthase / Myo-inositol-1-phosphate synthase	1980	0.0361758	-4.78883	2.87625e-27	3.90062e-24	yes	down	174.07	83.75	98.47	5.05	4.69	118.763	4.87	XP_028233150.1(inositol-3-phosphate synthase [Glycine soja])	GO:0005737(cellular_component:cytoplasm); GO:0004512(molecular_function:inositol-3-phosphate synthase activity); GO:0006021(biological_process:inositol biosynthetic process); GO:0008654(biological_process:phospholipid biosynthetic process)	K01858	INO1, ISYNA1	map00562(Inositol phosphate metabolism)	COG1260(I:Lipid transport and metabolism)	COG1260(synthase)	PF07994.13(NAD_binding_5:Myo-inositol-1-phosphate synthase); PF01658.18(Inos-1-P_synth:Myo-inositol-1-phosphate synthase)	sp|Q9LW96|INO1_TOBAC(Inositol-3-phosphate synthase OS=Nicotiana tabacum OX=4097 PE=2 SV=1)
Glyma.17G230700		(1 of 7) K01369 - legumain (LGMN)	2116	12.0067	3.58576	3.16346e-27	4.1369e-24	yes	up	246.69	236.09	343.34	3339.92	3316.17	275.373	3328.05	XP_003550283.1(vacuolar-processing enzyme [Glycine max])	GO:0051603(biological_process:proteolysis involved in cellular protein catabolic process); GO:0006624(biological_process:vacuolar protein processing); GO:0005773(cellular_component:vacuole); GO:0004197(molecular_function:cysteine-type endopeptidase activity); GO:0006508(biological_process:proteolysis); GO:0008233(molecular_function:peptidase activity); GO:0008234(molecular_function:cysteine-type …	K01369	LGMN		COG5206(O:Posttranslational modification, protein turnover, chaperones)	COG5206(phosphatidylinositol glycan anchor biosynthesis, class K)	PF01650.19(Peptidase_C13:Peptidase C13 family); PF00656.23(Peptidase_C14:Caspase domain)	sp|O24325|VPE1_PHAVU(Vacuolar-processing enzyme OS=Phaseolus vulgaris OX=3885 PE=1 SV=1)
Glyma.07G115400		(1 of 20) KOG0513 - Ca2+-independent phospholipase A2	1575	0.0129135	-6.27497	3.73418e-27	4.71486e-24	yes	down	26.24	14.11	18.2	0.28	0.21	19.5167	0.245	NP_001345393.1(putative patatin-like phospholipase precursor [Glycine max])	GO:0016787(molecular_function:hydrolase activity); GO:0016740(molecular_function:transferase activity); GO:0006629(biological_process:lipid metabolic process); GO:0016042(biological_process:lipid catabolic process)				COG3621(S:Function unknown)	COG3621(Patatin group)	PF01734.23(Patatin:Patatin-like phospholipase)	sp|O23181|PLP3_ARATH(Patatin-like protein 3 OS=Arabidopsis thaliana OX=3702 GN=PLP3 PE=2 SV=2)
Glyma.02G270200		(1 of 5) PTHR11306//PTHR11306:SF13 - NIEMANN PICK TYPE C2 PROTEIN NPC2-RELATED // SUBFAMILY NOT NAMED	948	0.0881975	-3.50312	4.38032e-27	5.34633e-24	yes	down	160.8	138.22	167.94	9.51	24.34	155.653	16.925	RZC26933.1(putative phosphatidylglycerol/phosphatidylinositol transfer protein isoform A [Glycine soja])	GO:0016021(cellular_component:integral component of membrane); GO:0032934(molecular_function:sterol binding); GO:0015918(biological_process:sterol transport)				ENOG4111SSC(U:Intracellular trafficking, secretion, and vesicular transport)	ENOG4111SSC(phosphatidylglycerol phosphatidylinositol transfer protein)	PF02221.16(E1_DerP2_DerF2:ML domain)	sp|Q54SW1|Y2179_DICDI(Putative phosphatidylglycerol/phosphatidylinositol transfer protein DDB_G0282179 OS=Dictyostelium discoideum OX=44689 GN=DDB_G0282179 PE=3 SV=2)
Glyma.11G150300		(1 of 6) PTHR21495//PTHR21495:SF59 - NUCLEOPORIN-RELATED // DIRIGENT PROTEIN 20-RELATED	1095	0.0551935	-4.17936	1.20187e-26	1.41961e-23	yes	down	34.86	28.37	34.49	1.08	2.99	32.5733	2.035	XP_028187115.1(dirigent protein 21-like [Glycine soja])	GO:0048046(cellular_component:apoplast)				ENOG41104NH(S:Function unknown)	ENOG41104NH(Dirigent-like protein)	PF03018.15(Dirigent:Dirigent-like protein)	sp|Q67YM6|DIR11_ARATH(Dirigent protein 11 OS=Arabidopsis thaliana OX=3702 GN=DIR11 PE=2 SV=1)
Glyma.08G138200		(1 of 4) 5.5.1.4 - Inositol-3-phosphate synthase / Myo-inositol-1-phosphate synthase	1880	0.0252193	-5.30933	1.53739e-26	1.70949e-23	yes	down	196.2	96.13	160.98	4.7	2.52	151.103	3.61	XP_003531361.1(inositol-3-phosphate synthase [Glycine max])	GO:0005737(cellular_component:cytoplasm); GO:0004512(molecular_function:inositol-3-phosphate synthase activity); GO:0006021(biological_process:inositol biosynthetic process); GO:0008654(biological_process:phospholipid biosynthetic process)	K01858	INO1, ISYNA1	map00562(Inositol phosphate metabolism)	COG1260(I:Lipid transport and metabolism)	COG1260(synthase)	PF07994.13(NAD_binding_5:Myo-inositol-1-phosphate synthase); PF01658.18(Inos-1-P_synth:Myo-inositol-1-phosphate synthase)	sp|Q9LW96|INO1_TOBAC(Inositol-3-phosphate synthase OS=Nicotiana tabacum OX=4097 PE=2 SV=1)
Glyma.07G258700		(1 of 3) PTHR10353//PTHR10353:SF27 - GLYCOSYL HYDROLASE // BETA-GLUCOSIDASE 45-RELATED	1964	0.0570227	-4.13232	1.54067e-26	1.70949e-23	yes	down	12.84	10.38	14.12	0.5	1.05	12.4467	0.775	XP_003529622.1(beta-glucosidase 46 [Glycine max])	GO:0005975(biological_process:carbohydrate metabolic process); GO:0008422(molecular_function:beta-glucosidase activity); GO:0004553(molecular_function:hydrolase activity, hydrolyzing O-glycosyl compounds)	K05350	bglB	map00460(Cyanoamino acid metabolism); map00940(Phenylpropanoid biosynthesis); map00500(Starch and sucrose metabolism)	COG2723(G:Carbohydrate transport and metabolism)	COG2723(beta-glucosidase)	PF00232.19(Glyco_hydro_1:Glycosyl hydrolase family 1)	sp|O80690|BGL46_ARATH(Beta-glucosidase 46 OS=Arabidopsis thaliana OX=3702 GN=BGLU46 PE=1 SV=2)
Glyma.01G095232		(1 of 21) PTHR33107:SF5 - KUNITZ FAMILY TRYPSIN AND PROTEASE INHIBITOR PROTEIN-RELATED	1477	0.0227972	-5.455	3.37218e-26	3.60506e-23	yes	down	18.47	22.28	38.09	0.7	0.46	26.28	0.58	RZC29232.1(Trypsin inhibitor A [Glycine soja])	GO:0004866(molecular_function:endopeptidase inhibitor activity)				ENOG411058V(O:Posttranslational modification, protein turnover, chaperones)	ENOG411058V(trypsin inhibitor)	PF00197.19(Kunitz_legume:Trypsin and protease inhibitor)	sp|P01070|ITRA_SOYBN(Trypsin inhibitor A OS=Glycine max OX=3847 GN=KTI3 PE=1 SV=2)
Glyma.11G035900		(1 of 4) PTHR24326//PTHR24326:SF140 - FAMILY NOT NAMED // HOMEOBOX-LEUCINE ZIPPER PROTEIN HAT1-RELATED	1324	0.0507406	-4.30071	3.44595e-26	3.60506e-23	yes	down	60.97	70.9	47.65	1.82	4.71	59.84	3.265	XP_003538994.1(homeobox-leucine zipper protein HAT4 [Glycine max])	GO:0003700(molecular_function:transcription factor activity, sequence-specific DNA binding); GO:0043565(molecular_function:sequence-specific DNA binding); GO:0005634(cellular_component:nucleus); GO:0003677(molecular_function:DNA binding); GO:0006355(biological_process:regulation of transcription, DNA-templated)	K09338	HD-ZIP		ENOG410Z2UE(K:Transcription)	ENOG410Z2UE(homeobox-leucine zipper protein)	PF04618.13(HD-ZIP_N:HD-ZIP protein N terminus); PF00046.30(Homeodomain:Homeodomain); PF02183.19(HALZ:Homeobox associated leucine zipper); PF05920.12(Homeobox_KN:Homeobox KN domain)	sp|Q05466|HAT4_ARATH(Homeobox-leucine zipper protein HAT4 OS=Arabidopsis thaliana OX=3702 GN=HAT4 PE=1 SV=1)
Glyma.07G001300		(1 of 3) K15813 - beta-amyrin synthase (LUP4)	2852	0.0832374	-3.58662	1.20484e-25	1.22546e-22	yes	down	73.23	53.44	86.18	3.75	9.19	70.95	6.47	NP_001236591.2(beta-amyrin synthase [Glycine max])	GO:0003824(molecular_function:catalytic activity); GO:0000250(molecular_function:lanosterol synthase activity); GO:0016104(biological_process:triterpenoid biosynthetic process); GO:0005811(cellular_component:lipid particle); GO:0042300(molecular_function:beta-amyrin synthase activity)	K15813	LUP4	map00909(Sesquiterpenoid and triterpenoid biosynthesis)	COG1657(I:Lipid transport and metabolism)	COG1657(Squalene--hopene cyclase)	PF13243.7(SQHop_cyclase_C:Squalene-hopene cyclase C-terminal domain); PF13249.7(SQHop_cyclase_N:Squalene-hopene cyclase N-terminal domain); PF00432.22(Prenyltrans:Prenyltransferase and squalene oxidase repeat)	sp|Q9MB42|BAMS_GLYGL(Beta-amyrin synthase OS=Glycyrrhiza glabra OX=49827 GN=GgbAS1 PE=1 SV=1)
Glyma.13G321700		(1 of 3) K09646 - serine carboxypeptidase 1 [EC:3.4.16.-] (SCPEP1)	1738	0.116218	-3.1051	3.31025e-25	3.2759e-22	yes	down	76.72	59.04	67.7	5.98	11.19	67.82	8.585	XP_003543444.1(serine carboxypeptidase-like 51 [Glycine max])	GO:0006508(biological_process:proteolysis); GO:0004185(molecular_function:serine-type carboxypeptidase activity); GO:0051603(biological_process:proteolysis involved in cellular protein catabolic process)	K09646	SCPEP1		COG2939(E:Amino acid transport and metabolism)	COG2939(carboxy-peptidase)	PF00450.23(Peptidase_S10:Serine carboxypeptidase)	sp|Q67Y83|SCP51_ARATH(Serine carboxypeptidase-like 51 OS=Arabidopsis thaliana OX=3702 GN=SCPL51 PE=2 SV=2)
Glyma.20G062000		(1 of 3) PTHR13994//PTHR13994:SF15 - NUDIX HYDROLASE RELATED // SUBFAMILY NOT NAMED	1500	28.5517	4.8355	3.55367e-25	3.42424e-22	yes	up	0.58	0.49	1.22	21.11	22.18	0.763333	21.645	XP_003556767.2(nudix hydrolase 2 [Glycine max])	GO:0016787(molecular_function:hydrolase activity); GO:0035529(molecular_function:NADH pyrophosphatase activity); GO:0047631(molecular_function:ADP-ribose diphosphatase activity); GO:0007165(biological_process:signal transduction); GO:0051287(molecular_function:NAD binding)				ENOG410Z4GH(S:Function unknown)	ENOG410Z4GH(-)	PF18290.2(Nudix_hydro:Nudix hydrolase domain); PF00293.29(NUDIX:NUDIX domain)	sp|Q94B74|NUDT2_ARATH(Nudix hydrolase 2 OS=Arabidopsis thaliana OX=3702 GN=NUDT2 PE=1 SV=1)
Glyma.05G029900		(1 of 2) PTHR11654//PTHR11654:SF184 - OLIGOPEPTIDE TRANSPORTER-RELATED // PROTEIN NRT1/ PTR FAMILY 4.7	2312	0.026268	-5.25055	7.45664e-25	7.00083e-22	yes	down	20.53	17.36	20.52	0.16	1.08	19.47	0.62	XP_006579545.1(protein NRT1/ PTR FAMILY 4.6 [Glycine max])	GO:0006810(biological_process:transport); GO:0005215(molecular_function:transporter activity); GO:0016021(cellular_component:integral component of membrane); GO:0016020(cellular_component:membrane); GO:0015333(molecular_function:peptide:proton symporter activity); GO:0022857(molecular_function:transmembrane transporter activity); GO:1904680(molecular_function:peptide transmembrane transporter act…				COG3104(O:Posttranslational modification, protein turnover, chaperones)	COG3104(Band 7 protein)	PF00854.22(PTR2:POT family)	sp|Q8H157|PTR19_ARATH(Protein NRT1/ PTR FAMILY 4.6 OS=Arabidopsis thaliana OX=3702 GN=NPF4.6 PE=1 SV=1)
Glyma.19G007700		(1 of 2) PTHR11002:SF7 - CARBONIC ANHYDRASE 2, CHLOROPLASTIC-RELATED	1419	0.0563375	-4.14976	1.1589e-24	1.06086e-21	yes	down	2415.68	2762.55	2291.11	159.98	121.04	2489.78	140.51	NP_001347326.1(carbonic anhydrase, chloroplastic isoform 2 [Glycine max])	GO:0015976(biological_process:carbon utilization); GO:0004089(molecular_function:carbonate dehydratase activity); GO:0008270(molecular_function:zinc ion binding)	K01673	cynT, can	map00910(Nitrogen metabolism)	COG0288(P:Inorganic ion transport and metabolism)	COG0288(carbonic anhydrase)	PF00484.20(Pro_CA:Carbonic anhydrase)	sp|P17067|CAHC_PEA(Carbonic anhydrase, chloroplastic OS=Pisum sativum OX=3888 PE=1 SV=1)
Glyma.14G138200		(1 of 4) PTHR11654//PTHR11654:SF150 - OLIGOPEPTIDE TRANSPORTER-RELATED // SUBFAMILY NOT NAMED	2023	0.0829077	-3.59235	1.48301e-24	1.32444e-21	yes	down	22.13	17.61	25.22	1.17	2.82	21.6533	1.995	XP_006596167.1(protein NRT1/ PTR FAMILY 1.2 [Glycine max])	GO:0006810(biological_process:transport); GO:0005215(molecular_function:transporter activity); GO:0016021(cellular_component:integral component of membrane); GO:0016020(cellular_component:membrane); GO:0015333(molecular_function:peptide:proton symporter activity); GO:0022857(molecular_function:transmembrane transporter activity); GO:0005886(cellular_component:plasma membrane); GO:1904680(molecula…	K14638	SLC15A3_4, PHT		COG3104(S:Function unknown)	COG3104(-)	PF00854.22(PTR2:POT family); PF07690.17(MFS_1:Major Facilitator Superfamily)	sp|Q9M817|PTR6_ARATH(Protein NRT1/ PTR FAMILY 1.2 OS=Arabidopsis thaliana OX=3702 GN=NPF1.2 PE=1 SV=1)
Glyma.11G154900		(1 of 4) PF02095 - Extensin-like protein repeat (Extensin_1)	630	0.111938	-3.15923	2.74249e-24	2.37393e-21	yes	down	3194.46	1925.13	3285.83	264.18	405.46	2801.81	334.82	NP_001237370.1(repetitive proline-rich cell wall protein 3 precursor [Glycine max])	GO:0005618(cellular_component:cell wall); GO:0005576(cellular_component:extracellular region); GO:0007275(biological_process:multicellular organism development); GO:0005199(molecular_function:structural constituent of cell wall)						PF02095.16(Extensin_1:Extensin-like protein repeat)	sp|P15642|PRP3_SOYBN(Repetitive proline-rich cell wall protein 3 OS=Glycine max OX=3847 GN=PRP3 PE=3 SV=1)
Glyma.14G004500		(1 of 3) PTHR10566:SF50 - PROTEIN LACT-3	2419	18.2673	4.19119	2.78782e-24	2.37393e-21	yes	up	3.72	1.73	3.45	37.21	83.77	2.96667	60.49	XP_006595653.1(protein ACTIVITY OF BC1 COMPLEX KINASE 7, chloroplastic isoform X1 [Glycine max])	GO:0016021(cellular_component:integral component of membrane); GO:0016301(molecular_function:kinase activity); GO:0055072(biological_process:iron ion homeostasis); GO:0004672(molecular_function:protein kinase activity); GO:1901031(biological_process:regulation of response to reactive oxygen species); GO:0046467(biological_process:membrane lipid biosynthetic process)				COG0661(S:Function unknown)	COG0661(Required, probably indirectly, for the hydroxylation of 2-octaprenylphenol to 2-octaprenyl-6-hydroxy-phenol, the fourth step in ubiquinone biosynthesis (By similarity))	PF03109.17(ABC1:ABC1 family)	sp|B9DGY1|AB1K7_ARATH(Protein ACTIVITY OF BC1 COMPLEX KINASE 7, chloroplastic OS=Arabidopsis thaliana OX=3702 GN=ABC1K7 PE=1 SV=1)
Glyma.08G230400		(1 of 37) PF00407 - Pathogenesis-related protein Bet v I family (Bet_v_1)	711	0.00280653	-8.477	3.90688e-24	3.25123e-21	yes	down	57.8	96.63	106.03	0.42	0	86.82	0.21	NP_001236380.1(uncharacterized protein LOC100500325 [Glycine max])	GO:0006952(biological_process:defense response); GO:0016021(cellular_component:integral component of membrane); GO:0009607(biological_process:response to biotic stimulus)						PF00407.20(Bet_v_1:Pathogenesis-related protein Bet v 1 family)	sp|Q9SSK5|MLP43_ARATH(MLP-like protein 43 OS=Arabidopsis thaliana OX=3702 GN=MLP43 PE=1 SV=1)
Glyma.09G118900		(1 of 5) PTHR11785:SF230 - CATIONIC AMINO ACID TRANSPORTER 1	1980	9.68741	3.27611	4.78126e-24	3.89045e-21	yes	up	6.35	6.48	8.39	46.39	106.39	7.07333	76.39	XP_003533107.2(cationic amino acid transporter 1 isoform X1 [Glycine max])	GO:0051938(biological_process:L-glutamate import); GO:0016021(cellular_component:integral component of membrane); GO:0003333(biological_process:amino acid transmembrane transport); GO:0016020(cellular_component:membrane); GO:0015171(molecular_function:amino acid transmembrane transporter activity); GO:0022857(molecular_function:transmembrane transporter activity); GO:0015189(molecular_function:L-…	K03294	TC.APA		COG0531(E:Amino acid transport and metabolism)	COG0531(amino acid)	PF13520.7(AA_permease_2:Amino acid permease); PF00324.22(AA_permease:Amino acid permease); PF13906.7(AA_permease_C:C-terminus of AA_permease)	sp|Q84MA5|CAAT1_ARATH(Cationic amino acid transporter 1 OS=Arabidopsis thaliana OX=3702 GN=CAT1 PE=1 SV=1)
Glyma.07G185500		(1 of 8) 1.14.13.132//1.14.99.7 - Squalene monooxygenase / Squalene epoxidase // Transferred entry: 1.14.13.132	2746	0.0730206	-3.77555	4.99942e-24	3.97954e-21	yes	down	21.96	16.99	20.05	0.8	2.27	19.6667	1.535	XP_003529275.1(squalene monooxygenase isoform X2 [Glycine max])	GO:0016126(biological_process:sterol biosynthetic process); GO:0004506(molecular_function:squalene monooxygenase activity); GO:0050660(molecular_function:flavin adenine dinucleotide binding); GO:0005783(cellular_component:endoplasmic reticulum); GO:0016021(cellular_component:integral component of membrane); GO:0071949(molecular_function:FAD binding)	K00511	SQLE, ERG1	map00909(Sesquiterpenoid and triterpenoid biosynthesis); map00100(Steroid biosynthesis)	COG0654(C:Energy production and conversion); COG0654(H:Coenzyme transport and metabolism)	COG0654(oxidoreductase activity, acting on paired donors, with incorporation or reduction of molecular oxygen, NAD(P)H as one donor, and incorporation of one atom of oxygen); COG0654(oxidoreductase activity, acting on paired donors, with incorporation or reduction of molecular oxygen, NAD(P)H as one donor, and incorporation of one atom of oxygen)	PF08491.11(SE:Squalene epoxidase); PF01494.20(FAD_binding_3:FAD binding domain); PF01266.25(DAO:FAD dependent oxidoreductase); PF01134.23(GIDA:Glucose inhibited division protein A); PF00890.25(FAD_binding_2:FAD binding domain); PF13450.7(NAD_binding_8:NAD(P)-binding Rossmann-like domain); PF07992.15(Pyr_redox_2:Pyridine nucleotide-disulphide oxidoreductase); PF01946.18(Thi4:Thi4 family); PF12831.…	sp|O48651|SQE1_PANGI(Squalene monooxygenase SE1 OS=Panax ginseng OX=4054 GN=SQE1 PE=2 SV=1)
Glyma.07G254600		(1 of 7) PTHR11926//PTHR11926:SF152 - GLUCOSYL/GLUCURONOSYL TRANSFERASES // UDP-GLUCOSYL TRANSFERASE 73B2-RELATED	1760	0.0255905	-5.28825	9.97833e-24	7.77376e-21	yes	down	9.35	9.05	9.41	0.22	0.28	9.27	0.25	NP_001237242.2(glucosyltransferase [Glycine max])	GO:0016758(molecular_function:transferase activity, transferring hexosyl groups); GO:0008152(biological_process:metabolic process)				COG1819(K:Transcription)	COG1819(Transcription factor)	PF00201.19(UDPGT:UDP-glucoronosyl and UDP-glucosyl transferase)	sp|Q2V6J9|UFOG7_FRAAN(UDP-glucose flavonoid 3-O-glucosyltransferase 7 OS=Fragaria ananassa OX=3747 GN=GT7 PE=1 SV=1)
Glyma.16G175300		(1 of 10) 2.4.1.170 - Isoflavone 7-O-glucosyltransferase	1727	0.0412359	-4.59996	2.16573e-23	1.65209e-20	yes	down	31.95	27.13	44.14	0.61	2.71	34.4067	1.66	NP_001279020.1(isoflavone 7-O-glucosyltransferase [Glycine max])	GO:0016758(molecular_function:transferase activity, transferring hexosyl groups); GO:0008194(molecular_function:UDP-glycosyltransferase activity); GO:0043231(cellular_component:intracellular membrane-bounded organelle); GO:0008152(biological_process:metabolic process)				COG1819(S:Function unknown)	COG1819(Transferase)	PF00201.19(UDPGT:UDP-glucoronosyl and UDP-glucosyl transferase)	sp|A0A067YB04|UGT1_PUEML(UDP-glycosyltransferase 1 OS=Pueraria montana var. lobata OX=3893 GN=UGT1 PE=1 SV=1)
Glyma.16G175200		(1 of 10) 2.4.1.170 - Isoflavone 7-O-glucosyltransferase	1683	0.0827524	-3.59505	2.24747e-23	1.67946e-20	yes	down	19.62	16.31	27.13	1.56	2.05	21.02	1.805	NP_001353995.1(isoflavone 7-O-glucosyltransferase UGT3 [Glycine max])	GO:0016758(molecular_function:transferase activity, transferring hexosyl groups); GO:0008194(molecular_function:UDP-glycosyltransferase activity); GO:0043231(cellular_component:intracellular membrane-bounded organelle); GO:0008152(biological_process:metabolic process)				COG1819(S:Function unknown)	COG1819(leucine Rich Repeat)	PF00201.19(UDPGT:UDP-glucoronosyl and UDP-glucosyl transferase)	sp|A0A067YB04|UGT1_PUEML(UDP-glycosyltransferase 1 OS=Pueraria montana var. lobata OX=3893 GN=UGT1 PE=1 SV=1)
Glyma.14G188300			677	47.0183	5.55515	5.28787e-23	3.87241e-20	yes	up	10.14	14.33	9.08	713.52	297.99	11.1833	505.755	XP_028199209.1(protein RESPONSE TO LOW SULFUR 3-like [Glycine soja])	GO:0098869(biological_process:cellular oxidant detoxification)				ENOG410ZF0Z(S:Function unknown)	ENOG410ZF0Z(-)		sp|Q9FIR9|LSU2_ARATH(Protein RESPONSE TO LOW SULFUR 2 OS=Arabidopsis thaliana OX=3702 GN=LSU2 PE=2 SV=1)
Glyma.06G072000		(1 of 2) PTHR37210//PTHR37210:SF2 - FAMILY NOT NAMED // EXPRESSED PROTEIN	933	43.4379	5.44088	6.18859e-23	4.44316e-20	yes	up	3.55	1.16	3.04	133.27	79.29	2.58333	106.28	XP_003526429.1(uncharacterized protein LOC100805091 [Glycine max])	GO:0004499(molecular_function:N,N-dimethylaniline monooxygenase activity)				ENOG410ZHN4(S:Function unknown)	ENOG410ZHN4(-)
Glyma.01G062400		(1 of 4) PTHR10638//PTHR10638:SF36 - COPPER AMINE OXIDASE // AMINE OXIDASE-RELATED	3392	0.0560213	-4.15788	9.09002e-23	6.37744e-20	yes	down	8.84	7.97	16.05	0.42	0.9	10.9533	0.66	NP_001345467.1(putative copper amine oxidase precursor [Glycine max])	GO:0005507(molecular_function:copper ion binding); GO:0048038(molecular_function:quinone binding); GO:0009308(biological_process:amine metabolic process); GO:0055114(biological_process:oxidation-reduction process); GO:0008131(molecular_function:primary amine oxidase activity)	K00276	AOC3, AOC2, tynA	map00260(Glycine, serine and threonine metabolism); map00960(Tropane, piperidine and pyridine alkaloid biosynthesis); map00950(Isoquinoline alkaloid biosynthesis); map00360(Phenylalanine metabolism); map00350(Tyrosine metabolism); map00410(beta-Alanine metabolism)	COG3733(Q:Secondary metabolites biosynthesis, transport and catabolism)	COG3733(amine oxidase)	PF01179.21(Cu_amine_oxid:Copper amine oxidase, enzyme domain); PF02728.17(Cu_amine_oxidN3:Copper amine oxidase, N3 domain); PF02727.17(Cu_amine_oxidN2:Copper amine oxidase, N2 domain)	sp|Q43077|AMO_PEA(Primary amine oxidase OS=Pisum sativum OX=3888 PE=1 SV=1)
Glyma.13G088700		(1 of 3) PTHR10502:SF98 - ANNEXIN D1-RELATED	1488	0.0384856	-4.69954	9.23106e-23	6.37744e-20	yes	down	17.88	9.79	16.2	0.42	0.79	14.6233	0.605	NP_001240889.1(uncharacterized protein LOC100784252 [Glycine max])	GO:0005737(cellular_component:cytoplasm); GO:0005544(molecular_function:calcium-dependent phospholipid binding); GO:0005509(molecular_function:calcium ion binding); GO:0004601(molecular_function:peroxidase activity)	K17098	ANNAT		ENOG410XPUN(S:Function unknown)	ENOG410XPUN(annexin A7)	PF00191.21(Annexin:Annexin)	sp|Q9SYT0|ANXD1_ARATH(Annexin D1 OS=Arabidopsis thaliana OX=3702 GN=ANN1 PE=1 SV=1)
Glyma.11G129500		(1 of 38) K01188 - beta-glucosidase (E3.2.1.21)	1954	56.6586	5.82422	1.59131e-22	1.07903e-19	yes	up	0.27	0.18	1	27.14	25.75	0.483333	26.445	XP_003537944.1(cyanogenic beta-glucosidase [Glycine max])	GO:0102483(molecular_function:scopolin beta-glucosidase activity); GO:0005975(biological_process:carbohydrate metabolic process); GO:0008422(molecular_function:beta-glucosidase activity); GO:0004553(molecular_function:hydrolase activity, hydrolyzing O-glycosyl compounds)	K01188	E3.2.1.21	map00460(Cyanoamino acid metabolism); map00940(Phenylpropanoid biosynthesis); map00500(Starch and sucrose metabolism)	COG2723(G:Carbohydrate transport and metabolism)	COG2723(beta-glucosidase)	PF00232.19(Glyco_hydro_1:Glycosyl hydrolase family 1)	sp|B8AVF0|BGL12_ORYSI(Beta-glucosidase 12 OS=Oryza sativa subsp. indica OX=39946 GN=BGLU12 PE=3 SV=1)
Glyma.07G115500		(1 of 20) KOG0513 - Ca2+-independent phospholipase A2	1604	0.012824	-6.28501	2.30987e-22	1.53779e-19	yes	down	11.79	9.51	17.68	0.21	0.1	12.9933	0.155	NP_001242136.2(patatin group A-3-like precursor [Glycine max])	GO:0016787(molecular_function:hydrolase activity); GO:0006629(biological_process:lipid metabolic process); GO:0016042(biological_process:lipid catabolic process); GO:0016740(molecular_function:transferase activity); GO:0004620(molecular_function:phospholipase activity); GO:0047372(molecular_function:acylglycerol lipase activity)				COG3621(S:Function unknown)	COG3621(Patatin group)	PF01734.23(Patatin:Patatin-like phospholipase)	sp|O23179|PLP1_ARATH(Patatin-like protein 1 OS=Arabidopsis thaliana OX=3702 GN=PLP1 PE=1 SV=2)
Glyma.07G047500		(1 of 4) PTHR32440//PTHR32440:SF0 - FAMILY NOT NAMED // PHOSPHATASE DCR2-RELATED	1709	0.121767	-3.03781	2.55617e-22	1.67137e-19	yes	down	29.01	27.74	38.08	2.66	5.5	31.61	4.08	XP_003528749.1(probable inactive purple acid phosphatase 29 [Glycine max])	GO:0016787(molecular_function:hydrolase activity); GO:0016788(molecular_function:hydrolase activity, acting on ester bonds)				COG1409(S:Function unknown)	COG1409(Hydrolyzes cAMP to 5'-AMP. Plays an important regulatory role in modulating the intracellular concentration of cAMP, thereby influencing cAMP-dependent processes (By similarity))	PF00149.29(Metallophos:Calcineurin-like phosphoesterase)	sp|Q9FMK9|PPA29_ARATH(Probable inactive purple acid phosphatase 29 OS=Arabidopsis thaliana OX=3702 GN=PAP29 PE=2 SV=1)
Glyma.07G001400		(1 of 5) PTHR27003:SF95 - ADENINE NUCLEOTIDE ALPHA HYDROLASE DOMAIN-CONTAINING PROTEIN KINASE-RELATED	2482	0.00566335	-7.46413	2.73258e-22	1.75537e-19	yes	down	11.14	10.68	7.26	0.02	0.12	9.69333	0.07	XP_006582973.1(U-box domain-containing protein 35 isoform X1 [Glycine max])	GO:0006950(biological_process:response to stress); GO:0006468(biological_process:protein phosphorylation); GO:0005524(molecular_function:ATP binding); GO:0004672(molecular_function:protein kinase activity)				COG0515(T:Signal transduction mechanisms)	COG0515(Serine Threonine protein kinase)	PF00069.26(Pkinase:Protein kinase domain); PF07714.18(PK_Tyr_Ser-Thr:Protein tyrosine and serine/threonine kinase); PF00582.27(Usp:Universal stress protein family)	sp|Q8S8S7|PUB34_ARATH(U-box domain-containing protein 34 OS=Arabidopsis thaliana OX=3702 GN=PUB34 PE=3 SV=1)
Glyma.16G175600		(1 of 2) K13263 - isoflavone 7-O-glucosyltransferase (IF7GT)	1712	0.105377	-3.24637	2.83174e-22	1.78771e-19	yes	down	47.86	36.82	42.9	3.01	6.97	42.5267	4.99	NP_001235161.1(isoflavone 7-O-glucosyltransferase 1 [Glycine max])	GO:0043231(cellular_component:intracellular membrane-bounded organelle); GO:0016021(cellular_component:integral component of membrane); GO:0008152(biological_process:metabolic process); GO:0050004(molecular_function:isoflavone 7-O-glucosyltransferase activity); GO:0016758(molecular_function:transferase activity, transferring hexosyl groups); GO:0008194(molecular_function:UDP-glycosyltransferase a…	K13263	IF7GT	map00943(Isoflavonoid biosynthesis)	COG1819(S:Function unknown)	COG1819(Transferase)	PF00201.19(UDPGT:UDP-glucoronosyl and UDP-glucosyl transferase)	sp|A6BM07|I7GT1_SOYBN(Isoflavone 7-O-glucosyltransferase 1 OS=Glycine max OX=3847 GN=GmIF7GT1 PE=1 SV=1)
Glyma.04G255400		(1 of 3) PTHR13301//PTHR13301:SF62 - X-BOX TRANSCRIPTION FACTOR-RELATED // SUBFAMILY NOT NAMED	2337	0.0313764	-4.99418	3.01067e-22	1.86845e-19	yes	down	69.03	61.88	83.43	0.97	3.72	71.4467	2.345	XP_028230245.1(cellulose synthase-like protein G2 [Glycine soja])	GO:0005794(cellular_component:Golgi apparatus); GO:0009833(biological_process:plant-type primary cell wall biogenesis); GO:0016021(cellular_component:integral component of membrane); GO:0016020(cellular_component:membrane); GO:0030244(biological_process:cellulose biosynthetic process); GO:0071555(biological_process:cell wall organization); GO:0016760(molecular_function:cellulose synthase (UDP-for…				COG1215(S:Function unknown)	COG1215(Coatomer protein complex subunit alpha)	PF03552.15(Cellulose_synt:Cellulose synthase)	sp|Q570S7|CSLG1_ARATH(Cellulose synthase-like protein G1 OS=Arabidopsis thaliana OX=3702 GN=CSLG1 PE=2 SV=1)
Glyma.17G134200		(1 of 2) PTHR24298//PTHR24298:SF114 - FAMILY NOT NAMED // CYTOCHROME P450 - LIKE PROTEIN-RELATED	1971	0.102726	-3.28312	3.19687e-22	1.95094e-19	yes	down	28.32	23.37	28.49	1.8	4.33	26.7267	3.065	XP_003549879.1(geraniol 8-hydroxylase [Glycine max])	GO:0004497(molecular_function:monooxygenase activity); GO:0016705(molecular_function:oxidoreductase activity, acting on paired donors, with incorporation or reduction of molecular oxygen); GO:0020037(molecular_function:heme binding); GO:0016709(molecular_function:oxidoreductase activity, acting on paired donors, with incorporation or reduction of molecular oxygen, NAD(P)H as one donor, and incorp…	K00512	CYP17A		COG2124(Q:Secondary metabolites biosynthesis, transport and catabolism)	COG2124(Cytochrome p450)	PF00067.23(p450:Cytochrome P450)	sp|Q9SD85|F3PH_ARATH(Flavonoid 3'-monooxygenase OS=Arabidopsis thaliana OX=3702 GN=CYP75B1 PE=1 SV=1)
Glyma.16G209100		(1 of 65) PF03140 - Plant protein of unknown function (DUF247)	1868	0.0377783	-4.7263	4.20604e-22	2.52473e-19	yes	down	9.49	10.46	12.34	0.18	0.77	10.7633	0.475	XP_003548274.1(putative UPF0481 protein At3g02645 [Glycine max])	GO:0016021(cellular_component:integral component of membrane)				ENOG410YDVR(S:Function unknown)	ENOG410YDVR(UPF0481 protein)	PF03140.16(DUF247:Plant protein of unknown function)	sp|P0C897|Y3264_ARATH(Putative UPF0481 protein At3g02645 OS=Arabidopsis thaliana OX=3702 GN=At3g02645 PE=3 SV=1)
Glyma.04G065600		(1 of 4) PTHR31731//PTHR31731:SF19 - FAMILY NOT NAMED // BIFUNCTIONAL INHIBITOR/LIPID-TRANSFER PROTEIN/SEED STORAGE 2S ALBUMIN SUPERFAMILY PROTEIN	1612	0.070558	-3.82505	7.44323e-22	4.39583e-19	yes	down	58.12	27.18	47.27	2.69	3.84	44.19	3.265	NP_001236284.2(alpha-amylase inhibitor/lipid transfer/seed storage protein domain-containing protein precursor [Glycine max])					ENOG41116U9(S:Function unknown)	ENOG41116U9(Proline-rich protein)	PF14547.7(Hydrophob_seed:Hydrophobic seed protein); PF14368.7(LTP_2:Probable lipid transfer); PF00234.23(Tryp_alpha_amyl:Protease inhibitor/seed storage/LTP family)	sp|P14009|14KD_DAUCA(14 kDa proline-rich protein DC2.15 OS=Daucus carota OX=4039 PE=2 SV=1)
Glyma.06G043000		(1 of 5) 3.5.1.1 - Asparaginase / L-asparagine amidohydrolase	1392	0.0542083	-4.20534	9.55401e-22	5.55285e-19	yes	down	14.41	17.26	15.02	0.88	0.86	15.5633	0.87	XP_003525910.1(probable isoaspartyl peptidase/L-asparaginase 2 [Glycine max])	GO:0016540(biological_process:protein autoprocessing); GO:0016787(molecular_function:hydrolase activity); GO:0008798(molecular_function:beta-aspartyl-peptidase activity); GO:0005737(cellular_component:cytoplasm); GO:0004067(molecular_function:asparaginase activity)	K13051	ASRGL1, iaaA	map00460(Cyanoamino acid metabolism); map00250(Alanine, aspartate and glutamate metabolism)	COG1446(E:Amino acid transport and metabolism)	COG1446(asparaginase)	PF01112.19(Asparaginase_2:Asparaginase)	sp|Q8GXG1|ASPGB_ARATH(Probable isoaspartyl peptidase/L-asparaginase 2 OS=Arabidopsis thaliana OX=3702 GN=At3g16150 PE=2 SV=2)
Glyma.05G204600		(1 of 56) PF00314 - Thaumatin family (Thaumatin)	872	0.115358	-3.1158	1.22758e-21	7.02329e-19	yes	down	954.78	1333.19	1355.53	104.61	205.37	1214.5	154.99	XP_003525412.1(protein P21-like [Glycine max])	GO:0006952(biological_process:defense response); GO:0005576(cellular_component:extracellular region)				ENOG410YD4X(S:Function unknown)	ENOG410YD4X(Catalyzes the conversion of inosine 5'-phosphate (IMP) to xanthosine 5'-phosphate (XMP), the first committed and rate- limiting step in the de novo synthesis of guanine nucleotides, and therefore plays an important role in the regulation of cell growth (By similarity))	PF00314.18(Thaumatin:Thaumatin family)	sp|P25096|P21_SOYBN(Protein P21 OS=Glycine max OX=3847 PE=1 SV=1)
Glyma.06G301500		(1 of 5) PTHR31352//PTHR31352:SF5 - FAMILY NOT NAMED // BETA-AMYLASE 5-RELATED	1878	0.0338392	-4.88516	1.48784e-21	8.36151e-19	yes	down	322.85	124.37	173.7	3.53	12.7	206.973	8.115	NP_001236247.2(beta-amylase [Glycine max])	GO:0016161(molecular_function:beta-amylase activity); GO:0102229(molecular_function:amylopectin maltohydrolase activity); GO:0000272(biological_process:polysaccharide catabolic process)	K01177	E3.2.1.2	map00500(Starch and sucrose metabolism)	ENOG410XNXS(G:Carbohydrate transport and metabolism)	ENOG410XNXS(beta-amylase)	PF01373.18(Glyco_hydro_14:Glycosyl hydrolase family 14)	sp|P10538|AMYB_SOYBN(Beta-amylase OS=Glycine max OX=3847 GN=BMY1 PE=1 SV=3)
Glyma.06G056400		(1 of 4) PTHR27000:SF188 - LRR RECEPTOR-LIKE SERINE/THREONINE-PROTEIN KINASE ERECTA	3389	0.0265018	-5.23777	1.50715e-21	8.36151e-19	yes	down	12.23	8	6.97	0.09	0.48	9.06667	0.285	XP_006581305.1(LRR receptor-like serine/threonine-protein kinase ERECTA [Glycine max])	GO:0009755(biological_process:hormone-mediated signaling pathway); GO:0006468(biological_process:protein phosphorylation); GO:0033612(molecular_function:receptor serine/threonine kinase binding); GO:0016021(cellular_component:integral component of membrane); GO:0005886(cellular_component:plasma membrane); GO:0004674(molecular_function:protein serine/threonine kinase activity); GO:0005515(molecula…	K20718	ER	map04016(MAPK signaling pathway - plant)	COG4886(S:Function unknown)	COG4886(leucine Rich Repeat)	PF00069.26(Pkinase:Protein kinase domain); PF13855.7(LRR_8:Leucine rich repeat); PF07714.18(PK_Tyr_Ser-Thr:Protein tyrosine and serine/threonine kinase); PF12799.8(LRR_4:Leucine Rich repeats (2 copies)); PF08263.13(LRRNT_2:Leucine rich repeat N-terminal domain)	sp|Q42371|ERECT_ARATH(LRR receptor-like serine/threonine-protein kinase ERECTA OS=Arabidopsis thaliana OX=3702 GN=ERECTA PE=1 SV=1)
Glyma.18G258000		(1 of 14) 2.3.1.115 - Isoflavone-7-O-beta-glucoside 6''-O-malonyltransferase / Flavone/flavonol 7-O-beta-D-glucoside malonyltransferase	2052	0.0139982	-6.15862	5.57268e-21	3.04551e-18	yes	down	10.36	7.87	7.71	0.03	0.27	8.64667	0.15	XP_003552518.1(malonyl-CoA:anthocyanidin 5-O-glucoside-6'-O-malonyltransferase [Glycine max])	GO:0016747(molecular_function:transferase activity, transferring acyl groups other than amino-acyl groups)				ENOG4111A8V(S:Function unknown)	ENOG4111A8V(transferase transferase, transferring acyl groups other than amino-acyl groups)	PF02458.16(Transferase:Transferase family)	sp|Q940Z5|PMAT1_ARATH(Phenolic glucoside malonyltransferase 1 OS=Arabidopsis thaliana OX=3702 GN=PMAT1 PE=1 SV=1)
Glyma.13G076200		(1 of 36) PTHR11017//PTHR11017:SF162 - LEUCINE-RICH REPEAT-CONTAINING PROTEIN // SUBFAMILY NOT NAMED	6179	6.95851	2.79878	1.34911e-20	7.26457e-18	yes	up	1.82	1.56	1.76	10.96	13.18	1.71333	12.07	XP_003543819.2(TMV resistance protein N isoform X1 [Glycine max])	GO:0043531(molecular_function:ADP binding); GO:0007165(biological_process:signal transduction); GO:0005515(molecular_function:protein binding)				COG4886(S:Function unknown)	COG4886(leucine Rich Repeat)	PF01582.21(TIR:TIR domain); PF00931.23(NB-ARC:NB-ARC domain); PF13676.7(TIR_2:TIR domain); PF07725.13(LRR_3:Leucine Rich Repeat); PF13191.7(AAA_16:AAA ATPase domain)	sp|Q40392|TMVRN_NICGU(TMV resistance protein N OS=Nicotiana glutinosa OX=35889 GN=N PE=1 SV=1)
Glyma.03G232500		(1 of 19) PF07887 - Calmodulin binding protein-like (Calmodulin_bind)	2723	16.1242	4.01116	1.81013e-20	9.60577e-18	yes	up	0.73	0.52	1.02	7.31	18.14	0.756667	12.725	XP_003521669.1(calmodulin-binding protein 60 B isoform X1 [Glycine max])	GO:0043565(molecular_function:sequence-specific DNA binding); GO:0003700(molecular_function:transcription factor activity, sequence-specific DNA binding); GO:0080142(biological_process:regulation of salicylic acid biosynthetic process); GO:0005634(cellular_component:nucleus); GO:0006950(biological_process:response to stress); GO:0005516(molecular_function:calmodulin binding); GO:0016021(cellular_…				ENOG410Y99W(S:Function unknown)	ENOG410Y99W(Calmodulin binding protein-like)	PF07887.12(Calmodulin_bind:Calmodulin binding protein-like)	sp|Q9FKL6|CB60B_ARATH(Calmodulin-binding protein 60 B OS=Arabidopsis thaliana OX=3702 GN=CBP60B PE=2 SV=1)
Glyma.20G204500		(1 of 19) PF14576//PF14577 - Sieve element occlusion N-terminus (SEO_N) // Sieve element occlusion C-terminus (SEO_C)	2459	0.0757921	-3.72181	1.90852e-20	9.98321e-18	yes	down	126.52	77.14	169.61	5.73	15.1	124.423	10.415	NP_001241224.1(uncharacterized protein LOC100794293 [Glycine max])	GO:0010088(biological_process:phloem development)						PF14576.7(SEO_N:Sieve element occlusion N-terminus); PF14577.7(SEO_C:Sieve element occlusion C-terminus)	sp|Q9SS87|SEOB_ARATH(Protein SIEVE ELEMENT OCCLUSION B OS=Arabidopsis thaliana OX=3702 GN=SEOB PE=1 SV=1)
Glyma.08G018300		(1 of 176) PF03106 - WRKY DNA -binding domain (WRKY)	1380	10.5135	3.39417	3.68599e-20	1.90093e-17	yes	up	1.48	1.33	1.99	13.25	22.7	1.6	17.975	XP_006584734.1(probable WRKY transcription factor 29 [Glycine max])	GO:0003700(molecular_function:transcription factor activity, sequence-specific DNA binding); GO:0043565(molecular_function:sequence-specific DNA binding); GO:0044212(molecular_function:transcription regulatory region DNA binding); GO:0005634(cellular_component:nucleus); GO:0006355(biological_process:regulation of transcription, DNA-templated)	K13426	WRKY29	map04016(MAPK signaling pathway - plant); map04626(Plant-pathogen interaction)	ENOG410YMDW(S:Function unknown)	ENOG410YMDW(PIN2 TERF1 interacting, telomerase inhibitor 1)	PF03106.16(WRKY:WRKY DNA -binding domain)	sp|Q9SUS1|WRK29_ARATH(Probable WRKY transcription factor 29 OS=Arabidopsis thaliana OX=3702 GN=WRKY29 PE=2 SV=1)
Glyma.15G242050			222	34.7106	5.11731	5.88736e-20	2.99405e-17	yes	up	0.39	0.63	1.09	44.32	32.48	0.703333	38.4	RZB66059.1(hypothetical protein D0Y65_041928 [Glycine soja])	GO:0016021(cellular_component:integral component of membrane)
Glyma.07G056800		(1 of 3) PTHR21493//PTHR21493:SF124 - CGI-141-RELATED/LIPASE CONTAINING PROTEIN // SUBFAMILY NOT NAMED	2503	211.006	7.72114	8.65312e-20	4.34031e-17	yes	up	0.09	0.02	0	4.11	14.62	0.0366667	9.365	XP_003529894.1(phospholipase A1 PLIP1, chloroplastic [Glycine max])	GO:0016787(molecular_function:hydrolase activity); GO:0006629(biological_process:lipid metabolic process)				ENOG410ZUTC(S:Function unknown)	ENOG410ZUTC(-)	PF01764.26(Lipase_3:Lipase (class 3))	sp|Q7Y220|PLIP1_ARATH(Phospholipase A1 PLIP1, chloroplastic OS=Arabidopsis thaliana OX=3702 GN=PLIP1 PE=1 SV=1)
Glyma.01G207300		(1 of 4) PTHR24326//PTHR24326:SF140 - FAMILY NOT NAMED // HOMEOBOX-LEUCINE ZIPPER PROTEIN HAT1-RELATED	1274	0.0851853	-3.55325	1.04946e-19	5.12856e-17	yes	down	47.27	83.38	69.29	4.51	7.97	66.6467	6.24	XP_003517410.1(homeobox-leucine zipper protein HAT4 [Glycine max])	GO:0003700(molecular_function:transcription factor activity, sequence-specific DNA binding); GO:0043565(molecular_function:sequence-specific DNA binding); GO:0005634(cellular_component:nucleus); GO:0003677(molecular_function:DNA binding); GO:0006355(biological_process:regulation of transcription, DNA-templated)	K09338	HD-ZIP		ENOG410Z2UE(S:Function unknown)	ENOG410Z2UE(Triacylglycerol Lipase)	PF04618.13(HD-ZIP_N:HD-ZIP protein N terminus); PF00046.30(Homeodomain:Homeodomain); PF02183.19(HALZ:Homeobox associated leucine zipper); PF05920.12(Homeobox_KN:Homeobox KN domain)	sp|Q05466|HAT4_ARATH(Homeobox-leucine zipper protein HAT4 OS=Arabidopsis thaliana OX=3702 GN=HAT4 PE=1 SV=1)
Glyma.03G159000		(1 of 3) 3.1.1.26//3.1.1.3//3.1.1.32 - Galactolipase // Triacylglycerol lipase / Triglyceride lipase // Phospholipase A(1) / Phospholipase A1	1887	0.0901328	-3.4718	1.05048e-19	5.12856e-17	yes	down	169.7	153.84	277.81	10.85	29.36	200.45	20.105	XP_028225550.1(phospholipase A1-Igamma2, chloroplastic-like isoform X2 [Glycine soja])	GO:0004620(molecular_function:phospholipase activity); GO:0006629(biological_process:lipid metabolic process)				COG3675(S:Function unknown); ENOG410XP1I(S:Function unknown)	COG3675(F-box LRR-repeat protein); ENOG410XP1I(galactolipase activity)	PF01764.26(Lipase_3:Lipase (class 3))	sp|Q3EBR6|PLA16_ARATH(Phospholipase A1-Igamma2, chloroplastic OS=Arabidopsis thaliana OX=3702 GN=At2g30550 PE=1 SV=2)
Glyma.18G046300		(1 of 32) PF00069//PF01657 - Protein kinase domain (Pkinase) // Salt stress response/antifungal (Stress-antifung)	2487	20.1167	4.33032	1.17314e-19	5.65207e-17	yes	up	2.91	5.12	10.18	115.86	134.3	6.07	125.08	XP_003553123.1(cysteine-rich receptor-like protein kinase 2 [Glycine max])	GO:0006468(biological_process:protein phosphorylation); GO:0016021(cellular_component:integral component of membrane); GO:0005886(cellular_component:plasma membrane); GO:0004674(molecular_function:protein serine/threonine kinase activity); GO:0004714(molecular_function:transmembrane receptor protein tyrosine kinase activity); GO:0004672(molecular_function:protein kinase activity); GO:0046777(biol…				COG0515(T:Signal transduction mechanisms)	COG0515(Serine Threonine protein kinase)	PF07714.18(PK_Tyr_Ser-Thr:Protein tyrosine and serine/threonine kinase); PF00069.26(Pkinase:Protein kinase domain); PF01657.18(Stress-antifung:Salt stress response/antifungal)	sp|Q9CAL3|CRK2_ARATH(Cysteine-rich receptor-like protein kinase 2 OS=Arabidopsis thaliana OX=3702 GN=CRK2 PE=1 SV=1)
Glyma.05G204800		(1 of 56) PF00314 - Thaumatin family (Thaumatin)	1125	0.148672	-2.7498	1.4256e-19	6.77921e-17	yes	down	203.75	226.5	278.78	26.07	50.88	236.343	38.475	XP_003525411.1(protein P21-like [Glycine max])	GO:0006952(biological_process:defense response); GO:0005576(cellular_component:extracellular region)				ENOG410YD4X(S:Function unknown)	ENOG410YD4X(thaumatin-like protein)	PF00314.18(Thaumatin:Thaumatin family)	sp|P25096|P21_SOYBN(Protein P21 OS=Glycine max OX=3847 PE=1 SV=1)
Glyma.05G237200		(1 of 4) PTHR31713//PTHR31713:SF15 - FAMILY NOT NAMED // PROTEIN SAR DEFICIENT 1	1999	8.51789	3.0905	1.86812e-19	8.76963e-17	yes	up	5.32	6.29	9.68	53.5	70.18	7.09667	61.84	XP_003525237.1(protein SAR DEFICIENT 1-like [Glycine max])	GO:0043565(molecular_function:sequence-specific DNA binding); GO:0003700(molecular_function:transcription factor activity, sequence-specific DNA binding); GO:0080142(biological_process:regulation of salicylic acid biosynthetic process); GO:0005634(cellular_component:nucleus); GO:0006950(biological_process:response to stress); GO:0005516(molecular_function:calmodulin binding)				ENOG410Y9AX(S:Function unknown)	ENOG410Y9AX(calmodulin binding)	PF07887.12(Calmodulin_bind:Calmodulin binding protein-like)	sp|Q9C9T2|SARD1_ARATH(Protein SAR DEFICIENT 1 OS=Arabidopsis thaliana OX=3702 GN=SARD1 PE=1 SV=1)
Glyma.11G039700		(1 of 4) PTHR10044//PTHR10044:SF131 - INHIBITOR OF APOPTOSIS // SUBFAMILY NOT NAMED	2126	0.096205	-3.37774	3.60656e-19	1.67162e-16	yes	down	11.33	10.11	9.36	0.72	1.39	10.2667	1.055	XP_006590588.1(probable BOI-related E3 ubiquitin-protein ligase 2 [Glycine max])	GO:0004842(molecular_function:ubiquitin-protein transferase activity)	K19042	BOI		ENOG4111S1X(S:Function unknown); ENOG410YAFW(S:Function unknown)	ENOG4111S1X(protein binding zinc ion binding); ENOG410YAFW(expressed protein)	PF13920.7(zf-C3HC4_3:Zinc finger, C3HC4 type (RING finger))	sp|Q9FHE4|BRG1_ARATH(BOI-related E3 ubiquitin-protein ligase 1 OS=Arabidopsis thaliana OX=3702 GN=BRG1 PE=1 SV=1)
Glyma.13G347700		(1 of 20) K15718 - linoleate 9S-lipoxygenase (LOX1_5)	3421	0.0497092	-4.33034	4.26248e-19	1.95093e-16	yes	down	713.44	680.58	958.15	15.11	75.97	784.057	45.54	NP_001238692.2(linoleate 9S-lipoxygenase-4 [Glycine max])	GO:0005737(cellular_component:cytoplasm); GO:0034440(biological_process:lipid oxidation); GO:0031408(biological_process:oxylipin biosynthetic process); GO:0016702(molecular_function:oxidoreductase activity, acting on single donors with incorporation of molecular oxygen, incorporation of two atoms of oxygen); GO:0005515(molecular_function:protein binding); GO:0046872(molecular_function:metal ion b…	K15718	LOX1_5	map00591(Linoleic acid metabolism)	ENOG410YN4N(S:Function unknown); ENOG410XT0Q(O:Posttranslational modification, protein turnover, chaperones)	ENOG410YN4N(Plant lipoxygenase may be involved in a number of diverse aspects of plant physiology including growth and development, pest resistance, and senescence or responses to wounding (By similarity)); ENOG410XT0Q(Plant lipoxygenase may be involved in a number of diverse aspects of plant physiology including growth and development, pest resistance, and senescence or responses to wounding (By…	PF00305.20(Lipoxygenase:Lipoxygenase); PF01477.24(PLAT:PLAT/LH2 domain)	sp|P38417|LOX4_SOYBN(Linoleate 9S-lipoxygenase-4 OS=Glycine max OX=3847 GN=LOX1.5 PE=1 SV=1)
Glyma.09G241800		(1 of 2) PTHR24326:SF269 - HOMEOBOX-LEUCINE ZIPPER PROTEIN ATHB-4	1620	0.059762	-4.06463	6.63249e-19	2.99821e-16	yes	down	26.6	54.79	48.35	2.57	2.67	43.2467	2.62	XP_028179630.1(homeobox-leucine zipper protein ATHB-4-like isoform X1 [Glycine soja])	GO:0003700(molecular_function:transcription factor activity, sequence-specific DNA binding); GO:0043565(molecular_function:sequence-specific DNA binding); GO:0005634(cellular_component:nucleus); GO:0003677(molecular_function:DNA binding); GO:0006355(biological_process:regulation of transcription, DNA-templated)	K09338	HD-ZIP		ENOG410Z2UE(K:Transcription)	ENOG410Z2UE(homeobox-leucine zipper protein)	PF00046.30(Homeodomain:Homeodomain); PF04618.13(HD-ZIP_N:HD-ZIP protein N terminus); PF02183.19(HALZ:Homeobox associated leucine zipper); PF05920.12(Homeobox_KN:Homeobox KN domain)	sp|P46602|HAT3_ARATH(Homeobox-leucine zipper protein HAT3 OS=Arabidopsis thaliana OX=3702 GN=HAT3 PE=1 SV=2)
Glyma.10G281000		(1 of 6) PTHR31314:SF10 - HOMEODOMAIN-LIKE SUPERFAMILY PROTEIN-RELATED	1660	9.40144	3.23288	6.74808e-19	3.01326e-16	yes	up	1.37	1.13	1.72	11.13	16.64	1.40667	13.885	XP_028183350.1(uncharacterized protein LOC114370250 [Glycine soja])	GO:0005634(cellular_component:nucleus); GO:0003677(molecular_function:DNA binding)				ENOG410YDJI(K:Transcription)	ENOG410YDJI(Transcription factor)	PF00249.32(Myb_DNA-binding:Myb-like DNA-binding domain)	sp|Q700D9|MYBF_ARATH(Putative Myb family transcription factor At1g14600 OS=Arabidopsis thaliana OX=3702 GN=At1g14600 PE=2 SV=2)
Glyma.07G034900		(1 of 3) 1.13.11.12//1.13.11.58 - Linoleate 13S-lipoxygenase / Lipoxidase // Linoleate 9S-lipoxygenase / Linoleate 9-lipoxygenase	3094	0.0505589	-4.30589	1.04716e-18	4.61962e-16	yes	down	99.72	54.85	189.94	2.97	8.65	114.837	5.81	XP_003528382.1(linoleate 9S-lipoxygenase 1 [Glycine max])	GO:0005737(cellular_component:cytoplasm); GO:0034440(biological_process:lipid oxidation); GO:0031408(biological_process:oxylipin biosynthetic process); GO:0016702(molecular_function:oxidoreductase activity, acting on single donors with incorporation of molecular oxygen, incorporation of two atoms of oxygen); GO:0016165(molecular_function:linoleate 13S-lipoxygenase activity); GO:0005515(molecular_…	K15718	LOX1_5	map00591(Linoleic acid metabolism)	ENOG410YN4N(S:Function unknown); ENOG410XT0Q(O:Posttranslational modification, protein turnover, chaperones)	ENOG410YN4N(Plant lipoxygenase may be involved in a number of diverse aspects of plant physiology including growth and development, pest resistance, and senescence or responses to wounding (By similarity)); ENOG410XT0Q(Plant lipoxygenase may be involved in a number of diverse aspects of plant physiology including growth and development, pest resistance, and senescence or responses to wounding (By…	PF00305.20(Lipoxygenase:Lipoxygenase); PF01477.24(PLAT:PLAT/LH2 domain)	sp|P27480|LOXA_PHAVU(Linoleate 9S-lipoxygenase 1 OS=Phaseolus vulgaris OX=3885 GN=LOXA PE=3 SV=1)
Glyma.02G104600		(1 of 6) PTHR11926//PTHR11926:SF190 - GLUCOSYL/GLUCURONOSYL TRANSFERASES // SUBFAMILY NOT NAMED	1755	0.0495113	-4.3361	1.4674e-18	6.39648e-16	yes	down	53.03	48.78	53.2	0.95	5.18	51.67	3.065	XP_003518710.1(UDP-glucosyl transferase 73B2 [Glycine max])	GO:0016758(molecular_function:transferase activity, transferring hexosyl groups); GO:0008194(molecular_function:UDP-glycosyltransferase activity); GO:0043231(cellular_component:intracellular membrane-bounded organelle); GO:0008152(biological_process:metabolic process)				COG1819(S:Function unknown)	COG1819(Transferase)	PF00201.19(UDPGT:UDP-glucoronosyl and UDP-glucosyl transferase)	sp|Q8W491|U73B3_ARATH(UDP-glycosyltransferase 73B3 OS=Arabidopsis thaliana OX=3702 GN=UGT73B3 PE=2 SV=1)
Glyma.18G103500		(1 of 22) K13065 - shikimate O-hydroxycinnamoyltransferase (E2.3.1.133, HCT)	1816	0.072271	-3.79044	2.06625e-18	8.9009e-16	yes	down	17.82	12.55	21.16	1.4	1.02	17.1767	1.21	XP_003551903.1(spermidine hydroxycinnamoyl transferase [Glycine max])	GO:0047172(molecular_function:shikimate O-hydroxycinnamoyltransferase activity); GO:0016747(molecular_function:transferase activity, transferring acyl groups other than amino-acyl groups)	K13065	E2.3.1.133, HCT	map00941(Flavonoid biosynthesis); map00940(Phenylpropanoid biosynthesis); map00945(Stilbenoid, diarylheptanoid and gingerol biosynthesis)	ENOG410XPQ7(S:Function unknown); ENOG410XNR7(S:Function unknown)	ENOG410XPQ7(hydroxycinnamoyl-Coenzyme A shikimate quinate hydroxycinnamoyltransferase-like); ENOG410XNR7(BAHD family acyltransferase)	PF02458.16(Transferase:Transferase family)	sp|O64470|SHT_ARATH(Spermidine hydroxycinnamoyl transferase OS=Arabidopsis thaliana OX=3702 GN=SHT PE=1 SV=1)
Glyma.07G100500		(1 of 2) PTHR10353:SF28 - BETA-GLUCOSIDASE 43-RELATED	1821	0.181359	-2.46308	2.2346e-18	9.5142e-16	yes	down	45.61	39.81	55.01	6.71	11.47	46.81	9.09	XP_028239923.1(beta-glucosidase 44-like [Glycine soja])	GO:0005975(biological_process:carbohydrate metabolic process); GO:0008422(molecular_function:beta-glucosidase activity); GO:0004553(molecular_function:hydrolase activity, hydrolyzing O-glycosyl compounds)	K05350	bglB	map00460(Cyanoamino acid metabolism); map00940(Phenylpropanoid biosynthesis); map00500(Starch and sucrose metabolism)	COG2723(G:Carbohydrate transport and metabolism)	COG2723(beta-glucosidase)	PF00232.19(Glyco_hydro_1:Glycosyl hydrolase family 1)	sp|Q9LV33|BGL44_ARATH(Beta-glucosidase 44 OS=Arabidopsis thaliana OX=3702 GN=BGLU44 PE=2 SV=1)
Glyma.17G023000		(1 of 4) PTHR11615//PTHR11615:SF113 - NITRATE, FROMATE, IRON DEHYDROGENASE // SUBFAMILY NOT NAMED	1230	16.5145	4.04566	2.44792e-18	1.03027e-15	yes	up	2.77	2.07	6.23	57.22	65.58	3.69	61.4	XP_028210399.1(CASP-like protein 1D1 [Glycine soja])	GO:0016021(cellular_component:integral component of membrane); GO:0051539(molecular_function:4 iron, 4 sulfur cluster binding); GO:0005886(cellular_component:plasma membrane)				ENOG410YKHF(S:Function unknown)	ENOG410YKHF(CASP-like protein)	PF04535.13(DUF588:Domain of unknown function (DUF588))	sp|C6SXZ3|CSPL8_SOYBN(CASP-like protein 1D1 OS=Glycine max OX=3847 PE=2 SV=1)
Glyma.19G137800		(1 of 49) K09419 - heat shock transcription factor, other eukaryote (HSFF)	1316	20.3827	4.34927	3.14162e-18	1.3072e-15	yes	up	2.34	1.43	5.33	60.37	60.5	3.03333	60.435	NP_001340398.1(heat stress transcription factor 36 isoform 2 [Glycine max])	GO:0003700(molecular_function:transcription factor activity, sequence-specific DNA binding); GO:0043565(molecular_function:sequence-specific DNA binding); GO:0005634(cellular_component:nucleus); GO:0042025(cellular_component:host cell nucleus); GO:0006355(biological_process:regulation of transcription, DNA-templated)	K09419	HSFF		COG5169(K:Transcription)	COG5169(Transcription factor)	PF00447.18(HSF_DNA-bind:HSF-type DNA-binding)	sp|O22230|HSFB3_ARATH(Heat stress transcription factor B-3 OS=Arabidopsis thaliana OX=3702 GN=HSFB3 PE=1 SV=1)
Glyma.17G151200		(1 of 2) PTHR31707:SF47 - PLANT INVERTASE/PECTIN METHYLESTERASE INHIBITOR DOMAIN-CONTAINING PROTEIN	956	22.4779	4.49044	3.50997e-18	1.44405e-15	yes	up	0.82	0.56	1.38	21.18	19.58	0.92	20.38	XP_003550932.1(putative invertase inhibitor [Glycine max])	GO:0004857(molecular_function:enzyme inhibitor activity); GO:0046910(molecular_function:pectinesterase inhibitor activity); GO:0030599(molecular_function:pectinesterase activity)				ENOG410YUTE(S:Function unknown)	ENOG410YUTE(Invertase pectin methylesterase inhibitor)	PF04043.16(PMEI:Plant invertase/pectin methylesterase inhibitor)	sp|Q8GT41|PLA1_PLAAC(Putative invertase inhibitor OS=Platanus acerifolia OX=140101 PE=1 SV=1)
Glyma.10G180100		(1 of 2) PTHR31734:SF30 - AUXIN-RESPONSIVE PROTEIN IAA14-RELATED	1289	0.088152	-3.50386	3.93677e-18	1.60165e-15	yes	down	34.88	29.01	28.99	3.03	2.42	30.96	2.725	NP_001240213.1(auxin-induced protein ali50 [Glycine max])	GO:0006355(biological_process:regulation of transcription, DNA-templated); GO:0005634(cellular_component:nucleus); GO:0009734(biological_process:auxin-activated signaling pathway)	K14484	IAA	map04075(Plant hormone signal transduction)	ENOG410YEC3(K:Transcription)	ENOG410YEC3(Aux IAA proteins are short-lived transcriptional factors that function as repressors of early auxin response genes at low auxin concentrations. Repression is thought to result from the interaction with auxin response factors (ARFs), proteins that bind to the auxin-responsive promoter element (AuxRE). Formation of heterodimers with ARF proteins may alter their ability to modulate early…	PF02309.17(AUX_IAA:AUX/IAA family)	sp|Q38832|IAA14_ARATH(Auxin-responsive protein IAA14 OS=Arabidopsis thaliana OX=3702 GN=IAA14 PE=1 SV=2)
Glyma.07G007000		(1 of 20) K15718 - linoleate 9S-lipoxygenase (LOX1_5)	2882	0.0951365	-3.39386	4.00437e-18	1.61125e-15	yes	down	395.87	269.19	550.49	23.13	62.24	405.183	42.685	XP_028240627.1(uncharacterized protein LOC114419180 [Glycine soja])	GO:0005737(cellular_component:cytoplasm); GO:0034440(biological_process:lipid oxidation); GO:0031408(biological_process:oxylipin biosynthetic process); GO:0016702(molecular_function:oxidoreductase activity, acting on single donors with incorporation of molecular oxygen, incorporation of two atoms of oxygen); GO:0005515(molecular_function:protein binding); GO:0046872(molecular_function:metal ion b…	K15718	LOX1_5	map00591(Linoleic acid metabolism)	ENOG410YN4N(S:Function unknown)	ENOG410YN4N(Plant lipoxygenase may be involved in a number of diverse aspects of plant physiology including growth and development, pest resistance, and senescence or responses to wounding (By similarity))	PF00305.20(Lipoxygenase:Lipoxygenase); PF01477.24(PLAT:PLAT/LH2 domain)	sp|P24095|LOXX_SOYBN(Seed linoleate 9S-lipoxygenase OS=Glycine max OX=3847 GN=LOX1.4 PE=1 SV=1)
Glyma.14G089093		(1 of 5) PTHR31602:SF2 - GROWTH-REGULATING FACTOR 1-RELATED	2888	0.0243875	-5.35771	4.51976e-18	1.79887e-15	yes	down	5.15	4.04	3.49	0.05	0.18	4.22667	0.115	XP_014628641.1(growth-regulating factor 1 [Glycine max])	GO:0032502(biological_process:developmental process); GO:0006355(biological_process:regulation of transcription, DNA-templated); GO:0005634(cellular_component:nucleus); GO:0006351(biological_process:transcription, DNA-templated); GO:0005524(molecular_function:ATP binding)				ENOG4111S3M(K:Transcription)	ENOG4111S3M(growth-regulating factor)	PF08879.11(WRC:WRC); PF08880.12(QLQ:QLQ)	sp|Q6AWY3|GRF6_ORYSJ(Growth-regulating factor 6 OS=Oryza sativa subsp. japonica OX=39947 GN=GRF6 PE=2 SV=2)
Glyma.18G056600		(1 of 8) K13424 - WRKY transcription factor 33 (WRKY33)	2227	17.613	4.13857	5.99706e-18	2.36116e-15	yes	up	1.19	1.4	3.74	30.4	46.04	2.11	38.22	NP_001348336.1(WRKY transcription factor 62 [Glycine max])	GO:0003700(molecular_function:transcription factor activity, sequence-specific DNA binding); GO:0043565(molecular_function:sequence-specific DNA binding); GO:0005634(cellular_component:nucleus); GO:0006355(biological_process:regulation of transcription, DNA-templated)	K13424	WRKY33	map04016(MAPK signaling pathway - plant); map04626(Plant-pathogen interaction)	ENOG4112BTF(S:Function unknown)	ENOG4112BTF(wound-induced protein)	PF03106.16(WRKY:WRKY DNA -binding domain)	sp|Q6IEQ7|WRK24_ORYSJ(WRKY transcription factor WRKY24 OS=Oryza sativa subsp. japonica OX=39947 GN=WRKY24 PE=2 SV=1)
Glyma.01G184600		(1 of 20) PF04784//PF14389 - Protein of unknown function, DUF547 (DUF547) // Leucine-zipper of ternary complex factor MIP1 (Lzipper-MIP1)	2336	0.0743637	-3.74926	1.00268e-17	3.90574e-15	yes	down	38.07	53.54	32.17	1.79	5.41	41.26	3.6	XP_006573625.1(uncharacterized protein LOC100794704 isoform X1 [Glycine max])					ENOG410XUP5(S:Function unknown)	ENOG410XUP5(expressed protein)	PF04784.15(DUF547:Protein of unknown function, DUF547); PF14389.7(Lzipper-MIP1:Leucine-zipper of ternary complex factor MIP1)
Glyma.07G125500		(1 of 2) PTHR12626//PTHR12626:SF5 - PROGRAMMED CELL DEATH 4 // SUBFAMILY NOT NAMED	1002	0.150021	-2.73676	1.27895e-17	4.92947e-15	yes	down	51.78	55.58	61.54	8.11	9.46	56.3	8.785	XP_006583559.1(uncharacterized protein LOC100820064 [Glycine max])	GO:0016021(cellular_component:integral component of membrane)				ENOG41116G7(S:Function unknown)	ENOG41116G7(-)
Glyma.10G223200		(1 of 349) PF00847 - AP2 domain (AP2)	1717	17.2186	4.1059	1.30504e-17	4.97763e-15	yes	up	0.59	0.27	0.65	6.36	10.91	0.503333	8.635	RZB88565.1(Ethylene-responsive transcription factor ERF114 [Glycine soja])	GO:0003700(molecular_function:transcription factor activity, sequence-specific DNA binding); GO:0006355(biological_process:regulation of transcription, DNA-templated); GO:0016021(cellular_component:integral component of membrane); GO:0005634(cellular_component:nucleus); GO:0003677(molecular_function:DNA binding)				ENOG411198J(K:Transcription)	ENOG411198J(AP2 ERF domain-containing transcription factor)	PF00847.21(AP2:AP2 domain)	sp|Q70II3|EF110_ARATH(Ethylene-responsive transcription factor ERF110 OS=Arabidopsis thaliana OX=3702 GN=ERF110 PE=2 SV=2)
Glyma.19G108100		(1 of 10) K16223 - protein FLOWERING LOCUS T (FT)	528	55.8831	5.80434	1.47759e-17	5.57767e-15	yes	up	3.27	2.93	5.31	285.93	84.15	3.83667	185.04	NP_001242679.2(protein FLOWERING LOCUS T-like [Glycine max])	GO:0048573(biological_process:photoperiodism, flowering); GO:0009909(biological_process:regulation of flower development); GO:0008429(molecular_function:phosphatidylethanolamine binding)	K16223	FT	map04712(Circadian rhythm - plant)	COG1881(S:Function unknown)	COG1881(phosphatidylethanolamine-binding protein)	PF01161.21(PBP:Phosphatidylethanolamine-binding protein)	sp|Q9SXZ2|FT_ARATH(Protein FLOWERING LOCUS T OS=Arabidopsis thaliana OX=3702 GN=FT PE=1 SV=2)
Glyma.15G227700		(1 of 131) PF00892 - EamA-like transporter family (EamA)	1564	39.1449	5.29075	1.72166e-17	6.43267e-15	yes	up	0.31	0.13	0.09	5.05	10.57	0.176667	7.81	XP_003545806.1(WAT1-related protein At5g07050 [Glycine max])	GO:0016021(cellular_component:integral component of membrane); GO:0016020(cellular_component:membrane); GO:0022857(molecular_function:transmembrane transporter activity); GO:0005886(cellular_component:plasma membrane)				ENOG410YD20(S:Function unknown)	ENOG410YD20(Auxin-induced protein)	PF00892.21(EamA:EamA-like transporter family)	sp|Q9FL41|WTR38_ARATH(WAT1-related protein At5g07050 OS=Arabidopsis thaliana OX=3702 GN=At5g07050 PE=2 SV=1)
Glyma.10G015900		(1 of 4) PTHR13778//PTHR13778:SF8 - GLYCOSYLTRANSFERASE 8 DOMAIN-CONTAINING PROTEIN // GALACTURONOSYLTRANSFERASE-LIKE 6-RELATED	3392	0.0841533	-3.57084	1.95946e-17	7.18963e-15	yes	down	6.38	5.46	7.46	0.29	0.95	6.43333	0.62	XP_003536003.1(probable galacturonosyltransferase-like 7 [Glycine max])	GO:0005794(cellular_component:Golgi apparatus); GO:0016021(cellular_component:integral component of membrane); GO:0016757(molecular_function:transferase activity, transferring glycosyl groups)				ENOG41106K3(O:Posttranslational modification, protein turnover, chaperones)	ENOG41106K3(glycosyltransferase 8 domain containing)	PF01501.21(Glyco_transf_8:Glycosyl transferase family 8); PF18404.2(Glyco_transf_24:Glucosyltransferase 24)	sp|Q8VYF4|GATL7_ARATH(Probable galacturonosyltransferase-like 7 OS=Arabidopsis thaliana OX=3702 GN=GATL7 PE=2 SV=1)
Glyma.15G221300		(1 of 9) 2.4.1.272 - Soyasapogenol B glucuronide galactosyltransferase	1932	0.0723448	-3.78897	1.96412e-17	7.18963e-15	yes	down	252.52	236.64	283.69	8.22	35.59	257.617	21.905	XP_003546674.1(soyasapogenol B glucuronide galactosyltransferase-like [Glycine max])	GO:0016758(molecular_function:transferase activity, transferring hexosyl groups); GO:0008194(molecular_function:UDP-glycosyltransferase activity); GO:0043231(cellular_component:intracellular membrane-bounded organelle); GO:0008152(biological_process:metabolic process); GO:0102240(molecular_function:soyasapogenol B glucuronide galactosyltransferase activity)				COG1819(S:Function unknown)	COG1819(Transferase)	PF00201.19(UDPGT:UDP-glucoronosyl and UDP-glucosyl transferase)	sp|D4Q9Z4|SGT2_SOYBN(Soyasapogenol B glucuronide galactosyltransferase OS=Glycine max OX=3847 GN=GmSGT2 PE=1 SV=1)
Glyma.08G363600		(1 of 7) K10532 - heparan-alpha-glucosaminide N-acetyltransferase (HGSNAT)	2058	0.163948	-2.60869	1.98316e-17	7.18963e-15	yes	down	33.9	30.22	28.83	4.12	6.9	30.9833	5.51	RZC00491.1(Heparan-alpha-glucosaminide N-acetyltransferase isoform B [Glycine soja])	GO:0016740(molecular_function:transferase activity); GO:0016021(cellular_component:integral component of membrane)	K10532	HGSNAT	map00531(Glycosaminoglycan degradation)	COG4299(S:Function unknown)	COG4299(heparan-alpha-glucosaminide n-acetyltransferase)	PF07786.13(DUF1624:Protein of unknown function (DUF1624))	sp|Q3UDW8|HGNAT_MOUSE(Heparan-alpha-glucosaminide N-acetyltransferase OS=Mus musculus OX=10090 GN=Hgsnat PE=1 SV=2)
Glyma.05G126800		(1 of 28) PF07712 - Stress up-regulated Nod 19 (SURNod19)	1895	85.633	6.42009	2.23358e-17	8.01811e-15	yes	up	4.78	0.38	1.51	211.3	166.35	2.22333	188.825	NP_001240902.1(uncharacterized protein LOC100784767 precursor [Glycine max])					ENOG4111H2B(S:Function unknown)	ENOG4111H2B(Stress up-regulated Nod 19)	PF07712.13(SURNod19:Stress up-regulated Nod 19)
Glyma.14G010300		(1 of 5) PTHR22950//PTHR22950:SF228 - AMINO ACID TRANSPORTER // AMINO ACID PERMEASE 7-RELATED	2787	6.41249	2.68089	2.52415e-17	8.97324e-15	yes	up	3.87	3.51	4.35	17.24	37.82	3.91	27.53	XP_028201321.1(probable amino acid permease 7 [Glycine soja])	GO:0003735(molecular_function:structural constituent of ribosome); GO:0016021(cellular_component:integral component of membrane); GO:0006412(biological_process:translation); GO:0005761(cellular_component:mitochondrial ribosome)				COG0814(E:Amino acid transport and metabolism)	COG0814(amino acid transport)	PF01490.19(Aa_trans:Transmembrane amino acid transporter protein); PF03222.14(Trp_Tyr_perm:Tryptophan/tyrosine permease family)	sp|Q9FF99|AAP7_ARATH(Probable amino acid permease 7 OS=Arabidopsis thaliana OX=3702 GN=AAP7 PE=2 SV=1)
Glyma.03G257000		(1 of 8) PTHR10217//PTHR10217:SF465 - VOLTAGE AND LIGAND GATED POTASSIUM CHANNEL // CYCLIC NUCLEOTIDE-GATED ION CHANNEL 11-RELATED	2548	0.170107	-2.55548	3.68278e-17	1.29662e-14	yes	down	17.04	13.75	20.05	2.16	3.89	16.9467	3.025	XP_014629536.1(cyclic nucleotide-gated ion channel 1 isoform X1 [Glycine max])	GO:0006811(biological_process:ion transport); GO:0016020(cellular_component:membrane); GO:0005216(molecular_function:ion channel activity); GO:0055085(biological_process:transmembrane transport); GO:0016021(cellular_component:integral component of membrane)	K05391	CNGC	map04626(Plant-pathogen interaction)	ENOG410XPSE(G:Carbohydrate transport and metabolism)	ENOG410XPSE(Chitinase domain containing 1)	PF00520.32(Ion_trans:Ion transport protein); PF00027.30(cNMP_binding:Cyclic nucleotide-binding domain)	sp|Q9LD40|CNG13_ARATH(Putative cyclic nucleotide-gated ion channel 13 OS=Arabidopsis thaliana OX=3702 GN=CNGC13 PE=3 SV=2)
Glyma.19G127700		(1 of 2) PTHR11588//PTHR11588:SF106 - TUBULIN // TUBULIN BETA-6 CHAIN	1813	0.189724	-2.39803	3.97924e-17	1.38766e-14	yes	down	182.95	160.84	163.46	24.47	45.57	169.083	35.02	RZB47676.1(Tubulin beta-6 chain isoform A [Glycine soja])	GO:0005737(cellular_component:cytoplasm); GO:0007017(biological_process:microtubule-based process); GO:0000278(biological_process:mitotic cell cycle); GO:0003924(molecular_function:GTPase activity); GO:0005200(molecular_function:structural constituent of cytoskeleton); GO:0000226(biological_process:microtubule cytoskeleton organization); GO:0016757(molecular_function:transferase activity, transfe…	K07375	TUBB	map04145(Phagosome)	COG5023(Z:Cytoskeleton)	COG5023(protein polymerization)	PF00091.26(Tubulin:Tubulin/FtsZ family, GTPase domain); PF03953.18(Tubulin_C:Tubulin C-terminal domain); PF13809.7(Tubulin_2:Tubulin like)	sp|P29514|TBB6_ARATH(Tubulin beta-6 chain OS=Arabidopsis thaliana OX=3702 GN=TUBB6 PE=2 SV=1)
Glyma.16G145300		(1 of 3) PTHR11802//PTHR11802:SF71 - SERINE PROTEASE FAMILY S10 SERINE CARBOXYPEPTIDASE // SERINE CARBOXYPEPTIDASE-LIKE 26-RELATED	1744	0.176542	-2.50192	4.25878e-17	1.47113e-14	yes	down	55.94	39.94	54.78	7.8	10.8	50.22	9.3	XP_003548016.1(serine carboxypeptidase-like 27 [Glycine max])	GO:0006508(biological_process:proteolysis); GO:0016829(molecular_function:lyase activity); GO:0016021(cellular_component:integral component of membrane); GO:0004185(molecular_function:serine-type carboxypeptidase activity); GO:0051603(biological_process:proteolysis involved in cellular protein catabolic process)	K16297	SCPL-II		COG2939(S:Function unknown)	COG2939(-)	PF00450.23(Peptidase_S10:Serine carboxypeptidase)	sp|Q9SFB5|SCP27_ARATH(Serine carboxypeptidase-like 27 OS=Arabidopsis thaliana OX=3702 GN=SCPL27 PE=2 SV=1)
Glyma.12G206600		(1 of 4) PTHR31312:SF1 - TRANSCRIPTION ACTIVATOR GLK1-RELATED	2019	0.109698	-3.18839	4.32951e-17	1.48158e-14	yes	down	31.87	29.03	22.6	3.06	3.26	27.8333	3.16	XP_003540379.1(transcription activator GLK1 [Glycine max])	GO:0003700(molecular_function:transcription factor activity, sequence-specific DNA binding); GO:0044212(molecular_function:transcription regulatory region DNA binding); GO:0005634(cellular_component:nucleus); GO:0045893(biological_process:positive regulation of transcription, DNA-templated); GO:0003677(molecular_function:DNA binding)				ENOG4111SK7(K:Transcription)	ENOG4111SK7(Transcription factor)	PF00249.32(Myb_DNA-binding:Myb-like DNA-binding domain)	sp|Q5Z5I4|GLK1_ORYSJ(Probable transcription factor GLK1 OS=Oryza sativa subsp. japonica OX=39947 GN=GLK1 PE=2 SV=1)
Glyma.13G077800		(1 of 131) PF00892 - EamA-like transporter family (EamA)	1506	15.7414	3.97649	5.80698e-17	1.96878e-14	yes	up	1	0.56	1.65	16.13	17.22	1.07	16.675	XP_003543089.1(WAT1-related protein At4g08290 isoform X1 [Glycine max])	GO:0016021(cellular_component:integral component of membrane); GO:0016020(cellular_component:membrane); GO:0022857(molecular_function:transmembrane transporter activity); GO:0005886(cellular_component:plasma membrane)				ENOG410YBPN(S:Function unknown)	ENOG410YBPN(Auxin-induced protein)	PF00892.21(EamA:EamA-like transporter family)	sp|Q9SUF1|WTR31_ARATH(WAT1-related protein At4g08290 OS=Arabidopsis thaliana OX=3702 GN=At4g08290 PE=2 SV=1)
Glyma.04G167200		(1 of 4) PTHR31744:SF7 - NAC DOMAIN-CONTAINING PROTEIN 100-RELATED	1769	14.0326	3.81072	8.00023e-17	2.68749e-14	yes	up	0.72	0.38	0.92	8.42	10.77	0.673333	9.595	NP_001276221.2(NAC domain-containing protein [Glycine max])	GO:0006355(biological_process:regulation of transcription, DNA-templated); GO:0005634(cellular_component:nucleus); GO:0003677(molecular_function:DNA binding)				ENOG410Y9QZ(S:Function unknown)	ENOG410Y9QZ(NAC domain-containing protein)	PF02365.16(NAM:No apical meristem (NAM) protein)	sp|Q9FLJ2|NC100_ARATH(NAC domain-containing protein 100 OS=Arabidopsis thaliana OX=3702 GN=NAC100 PE=2 SV=1)
Glyma.08G172300		(1 of 11) PTHR31568:SF17 - EXPRESSED PROTEIN	682	21.7847	4.44525	8.3831e-17	2.79051e-14	yes	up	1.18	1.54	0.83	27.49	25.27	1.18333	26.38	XP_003531509.1(cysteine-rich and transmembrane domain-containing protein WIH2 [Glycine max])	GO:0016021(cellular_component:integral component of membrane); GO:0005886(cellular_component:plasma membrane)				ENOG410ZBZ5(S:Function unknown)	ENOG410ZBZ5(-)	PF12734.8(CYSTM:Cysteine-rich TM module stress tolerance)
Glyma.14G085600		(1 of 3) PTHR12411//PTHR12411:SF352 - CYSTEINE PROTEASE FAMILY C1-RELATED // SUBFAMILY NOT NAMED	1186	0.000206299	-12.243	9.0871e-17	2.9976e-14	yes	down	219.82	148.41	272.29	0.08	0	213.507	0.04	XP_028198612.1(probable cysteine protease RD21B [Glycine soja])	GO:0005764(cellular_component:lysosome); GO:0051603(biological_process:proteolysis involved in cellular protein catabolic process); GO:0004197(molecular_function:cysteine-type endopeptidase activity); GO:0008234(molecular_function:cysteine-type peptidase activity); GO:0005615(cellular_component:extracellular space)				COG4870(S:Function unknown)	COG4870(-)	PF08246.13(Inhibitor_I29:Cathepsin propeptide inhibitor domain (I29))	sp|P43297|RD21A_ARATH(Cysteine proteinase RD21A OS=Arabidopsis thaliana OX=3702 GN=RD21A PE=1 SV=1)
Glyma.20G168500		(1 of 349) PF00847 - AP2 domain (AP2)	1735	17.1234	4.0979	9.72477e-17	3.17931e-14	yes	up	0.53	0.21	0.44	4.78	7.46	0.393333	6.12	RZB88565.1(Ethylene-responsive transcription factor ERF114 [Glycine soja])	GO:0003700(molecular_function:transcription factor activity, sequence-specific DNA binding); GO:0006355(biological_process:regulation of transcription, DNA-templated); GO:0016021(cellular_component:integral component of membrane); GO:0005634(cellular_component:nucleus); GO:0003677(molecular_function:DNA binding)				ENOG411198J(K:Transcription)	ENOG411198J(AP2 ERF domain-containing transcription factor)	PF00847.21(AP2:AP2 domain)	sp|Q70II3|EF110_ARATH(Ethylene-responsive transcription factor ERF110 OS=Arabidopsis thaliana OX=3702 GN=ERF110 PE=2 SV=2)
Glyma.15G008800		(1 of 8) PF06232 - Embryo-specific protein 3, (ATS3) (ATS3)	902	0.164979	-2.59965	1.30839e-16	4.21964e-14	yes	down	58.04	55.41	69.41	9.6	11.28	60.9533	10.44	NP_001236347.2(uncharacterized protein LOC100527202 precursor [Glycine max])	GO:0016021(cellular_component:integral component of membrane)				ENOG410YRBB(S:Function unknown)	ENOG410YRBB(Embryo-specific protein 3, (ATS3))	PF06232.12(ATS3:Embryo-specific protein 3, (ATS3)); PF01477.24(PLAT:PLAT/LH2 domain)	sp|Q6NPM5|ATS3B_ARATH(Embryo-specific protein ATS3B OS=Arabidopsis thaliana OX=3702 GN=ATS3B PE=1 SV=1)
Glyma.08G181000		(1 of 1) K18823 - soyasaponin III rhamnosyltransferase (UGT91H4)	1717	0.0556907	-4.16642	1.31374e-16	4.21964e-14	yes	down	66.78	48.37	76.03	1.3	7.12	63.7267	4.21	NP_001240857.1(soyasaponin III rhamnosyltransferase [Glycine max])	GO:0102241(molecular_function:soyasaponin III rhamnosyltransferase activity); GO:0016758(molecular_function:transferase activity, transferring hexosyl groups); GO:0008194(molecular_function:UDP-glycosyltransferase activity); GO:0043231(cellular_component:intracellular membrane-bounded organelle); GO:0008152(biological_process:metabolic process)	K18823	UGT91H4		COG1819(S:Function unknown)	COG1819(Transferase)	PF00201.19(UDPGT:UDP-glucoronosyl and UDP-glucosyl transferase)	sp|D4Q9Z5|SGT3_SOYBN(Soyasaponin III rhamnosyltransferase OS=Glycine max OX=3847 GN=GmSGT3 PE=1 SV=1)
Glyma.04G052600		(1 of 4) PTHR31223:SF4 - CYTOKININ RIBOSIDE 5'-MONOPHOSPHATE PHOSPHORIBOHYDROLASE LOG8-RELATED	1243	7.39259	2.88608	1.3586e-16	4.32578e-14	yes	up	9.06	7.49	10.26	67.67	65.14	8.93667	66.405	NP_001235198.1(uncharacterized protein LOC100306704 [Glycine max])	GO:0016787(molecular_function:hydrolase activity); GO:0016021(cellular_component:integral component of membrane); GO:0005829(cellular_component:cytosol); GO:0016799(molecular_function:hydrolase activity, hydrolyzing N-glycosyl compounds); GO:0009691(biological_process:cytokinin biosynthetic process); GO:0005634(cellular_component:nucleus)	K22522	LOG		COG1611(S:Function unknown)	COG1611(decarboxylase)	PF03641.15(Lysine_decarbox:Possible lysine decarboxylase); PF18306.2(LDcluster4:SLOG cluster4 family)	sp|Q84MC2|LOG8_ARATH(Cytokinin riboside 5'-monophosphate phosphoribohydrolase LOG8 OS=Arabidopsis thaliana OX=3702 GN=LOG8 PE=1 SV=1)
Glyma.09G238200		(1 of 2) PTHR19139//PTHR19139:SF142 - AQUAPORIN TRANSPORTER // SUBFAMILY NOT NAMED	1300	0.140583	-2.8305	1.42035e-16	4.48342e-14	yes	down	28.12	28.72	33.48	4.03	4.27	30.1067	4.15	NP_001354442.1(putative Si transporter NIP2-1 [Glycine max])	GO:0005215(molecular_function:transporter activity); GO:0016021(cellular_component:integral component of membrane); GO:0016020(cellular_component:membrane); GO:0006810(biological_process:transport); GO:0015267(molecular_function:channel activity)	K09874	NIP		COG0580(G:Carbohydrate transport and metabolism)	COG0580(Channel that permits osmotically driven movement of water in both directions. It is involved in the osmoregulation and in the maintenance of cell turgor during volume expansion in rapidly growing cells. It mediates rapid entry or exit of water in response to abrupt changes in osmolarity (By similarity))	PF00230.21(MIP:Major intrinsic protein)	sp|Q6Z2T3|NIP21_ORYSJ(Aquaporin NIP2-1 OS=Oryza sativa subsp. japonica OX=39947 GN=NIP2-1 PE=1 SV=1)
Glyma.14G195000		(1 of 7) K01953 - asparagine synthase (glutamine-hydrolysing) (asnB, ASNS)	2147	9.73334	3.28294	1.62311e-16	5.07965e-14	yes	up	10.71	4.69	6.9	60.29	93.08	7.43333	76.685	NP_001235721.2(asparagine synthetase 2 [Glycine max])	GO:0006529(biological_process:asparagine biosynthetic process); GO:0006541(biological_process:glutamine metabolic process); GO:0005524(molecular_function:ATP binding); GO:0004066(molecular_function:asparagine synthase (glutamine-hydrolyzing) activity)	K01953	asnB, ASNS	map00250(Alanine, aspartate and glutamate metabolism)	COG0367(S:Function unknown)	COG0367(Pfam:DUF231)	PF00733.22(Asn_synthase:Asparagine synthase); PF13537.7(GATase_7:Glutamine amidotransferase domain); PF13522.7(GATase_6:Glutamine amidotransferase domain); PF12481.9(DUF3700:Aluminium induced protein)	sp|P49092|ASNS1_LOTJA(Asparagine synthetase [glutamine-hydrolyzing] 1 OS=Lotus japonicus OX=34305 GN=AS1 PE=2 SV=2)
Glyma.13G115300		(1 of 5) PTHR31707//PTHR31707:SF39 - FAMILY NOT NAMED // PECTINESTERASE/PECTINESTERASE INHIBITOR 12-RELATED	2122	0.156273	-2.67786	2.3537e-16	7.30366e-14	yes	down	18.16	12.71	18.11	2.18	3.19	16.3267	2.685	XP_006593974.1(probable pectinesterase/pectinesterase inhibitor 12 [Glycine max])	GO:0042545(biological_process:cell wall modification); GO:0046910(molecular_function:pectinesterase inhibitor activity); GO:0005618(cellular_component:cell wall); GO:0016021(cellular_component:integral component of membrane); GO:0030599(molecular_function:pectinesterase activity); GO:0045330(molecular_function:aspartyl esterase activity); GO:0004857(molecular_function:enzyme inhibitor activity); …	K01051	E3.1.1.11	map00040(Pentose and glucuronate interconversions)	COG4677(G:Carbohydrate transport and metabolism)	COG4677(pectinesterase)	PF01095.20(Pectinesterase:Pectinesterase); PF04043.16(PMEI:Plant invertase/pectin methylesterase inhibitor)	sp|O48711|PME12_ARATH(Probable pectinesterase/pectinesterase inhibitor 12 OS=Arabidopsis thaliana OX=3702 GN=PME12 PE=2 SV=1)
Glyma.15G161600		(1 of 63) K04733 - interleukin-1 receptor-associated kinase 4 (IRAK4)	1691	11.0209	3.46217	2.69218e-16	8.28378e-14	yes	up	0.91	1.44	1.85	14.12	16.99	1.4	15.555	XP_006597777.1(G-type lectin S-receptor-like serine/threonine-protein kinase At1g34300 isoform X1 [Glycine max])	GO:0006468(biological_process:protein phosphorylation); GO:0016021(cellular_component:integral component of membrane); GO:0030246(molecular_function:carbohydrate binding); GO:0019829(molecular_function:cation-transporting ATPase activity); GO:0004674(molecular_function:protein serine/threonine kinase activity); GO:0004714(molecular_function:transmembrane receptor protein tyrosine kinase activity)…				COG0515(T:Signal transduction mechanisms)	COG0515(Serine Threonine protein kinase)	PF07714.18(PK_Tyr_Ser-Thr:Protein tyrosine and serine/threonine kinase); PF00069.26(Pkinase:Protein kinase domain)	sp|Q9XID3|Y1343_ARATH(G-type lectin S-receptor-like serine/threonine-protein kinase At1g34300 OS=Arabidopsis thaliana OX=3702 GN=At1g34300 PE=1 SV=1)
Glyma.08G326000		(1 of 4) PTHR24009//PTHR24009:SF4 - FAMILY NOT NAMED // ZINC FINGER CCCH DOMAIN-CONTAINING PROTEIN 18	2905	0.0300263	-5.05763	2.74657e-16	8.38071e-14	yes	down	5.64	4.82	4.21	0.22	0.06	4.89	0.14	XP_014634912.1(zinc finger CCCH domain-containing protein 18 isoform X1 [Glycine max])	GO:0046872(molecular_function:metal ion binding); GO:0003723(molecular_function:RNA binding); GO:0003676(molecular_function:nucleic acid binding)				ENOG410YDMG(S:Function unknown)	ENOG410YDMG(zinc finger CCCH domain-containing protein)	PF12872.8(OST-HTH:OST-HTH/LOTUS domain); PF00076.23(RRM_1:RNA recognition motif. (a.k.a. RRM, RBD, or RNP domain)); PF16131.6(Torus:Torus domain); PF00642.25(zf-CCCH:Zinc finger C-x8-C-x5-C-x3-H type (and similar))	sp|Q9SJ41|C3H18_ARATH(Zinc finger CCCH domain-containing protein 18 OS=Arabidopsis thaliana OX=3702 GN=At2g05160 PE=2 SV=1)
Glyma.08G150400		(1 of 4) 3.2.1.119//3.2.1.21 - Vicianin beta-glucosidase // Beta-glucosidase / Gentobiase	1984	0.0758668	-3.72039	2.78452e-16	8.42628e-14	yes	down	71.05	86.44	160.41	4.34	13.79	105.967	9.065	XP_014634459.1(vicianin hydrolase isoform X1 [Glycine max])	GO:0005975(biological_process:carbohydrate metabolic process); GO:0004553(molecular_function:hydrolase activity, hydrolyzing O-glycosyl compounds)	K22279	VH		COG2723(G:Carbohydrate transport and metabolism)	COG2723(beta-glucosidase)	PF00232.19(Glyco_hydro_1:Glycosyl hydrolase family 1)	sp|A2SY66|VICHY_VICSN(Vicianin hydrolase (Fragment) OS=Vicia sativa subsp. nigra OX=3909 PE=1 SV=1)
Glyma.12G092000		(1 of 2) K14332 - photosystem I subunit PsaO (psaO)	648	0.0846444	-3.56244	3.05786e-16	9.17759e-14	yes	down	123.69	194.85	180.24	15.22	12.06	166.26	13.64	XP_028195402.1(photosystem I subunit O-like [Glycine soja])	GO:0016021(cellular_component:integral component of membrane); GO:0009507(cellular_component:chloroplast); GO:0009522(cellular_component:photosystem I); GO:0009767(biological_process:photosynthetic electron transport chain)	K14332	psaO	map00195(Photosynthesis)	ENOG4112CG2(S:Function unknown)	ENOG4112CG2(photosystem i)		sp|Q949Q5|PSAO_ARATH(Photosystem I subunit O OS=Arabidopsis thaliana OX=3702 GN=PSAO PE=1 SV=1)
Glyma.18G190500		(1 of 11) PTHR11260//PTHR11260:SF314 - GLUTATHIONE S-TRANSFERASE, GST, SUPERFAMILY, GST DOMAIN CONTAINING // SUBFAMILY NOT NAMED	939	0.138463	-2.85243	4.01941e-16	1.19654e-13	yes	down	26.17	21.87	30.42	3.28	4.3	26.1533	3.79	NP_001236169.2(tau class glutathione S-transferase [Glycine max])	GO:0005737(cellular_component:cytoplasm); GO:0016740(molecular_function:transferase activity); GO:0004364(molecular_function:glutathione transferase activity); GO:0006749(biological_process:glutathione metabolic process); GO:0005515(molecular_function:protein binding)	K00799	GST, gst	map00480(Glutathione metabolism)	ENOG410XSIX(O:Posttranslational modification, protein turnover, chaperones)	ENOG410XSIX(glutathione Stransferase)	PF02798.21(GST_N:Glutathione S-transferase, N-terminal domain); PF13417.7(GST_N_3:Glutathione S-transferase, N-terminal domain); PF00043.26(GST_C:Glutathione S-transferase, C-terminal domain); PF13409.7(GST_N_2:Glutathione S-transferase, N-terminal domain); PF13410.7(GST_C_2:Glutathione S-transferase, C-terminal domain); PF17172.5(GST_N_4:Glutathione S-transferase N-terminal domain)	sp|P32110|GSTX6_SOYBN(Probable glutathione S-transferase OS=Glycine max OX=3847 GN=HSP26-A PE=2 SV=1)
Glyma.12G011600		(1 of 4) PTHR32295:SF35 - PROTEIN IQ-DOMAIN 11	2132	0.0594594	-4.07195	4.96361e-16	1.46571e-13	yes	down	8.25	6.59	4.77	0.3	0.63	6.53667	0.465	NP_001344535.1(protein IQ-DOMAIN 40 [Glycine max])	GO:0005515(molecular_function:protein binding)				ENOG410YESC(S:Function unknown)	ENOG410YESC(IQ-domain)	PF13178.7(DUF4005:Protein of unknown function (DUF4005)); PF00612.28(IQ:IQ calmodulin-binding motif)	sp|Q8LPG9|IQD14_ARATH(Protein IQ-DOMAIN 14 OS=Arabidopsis thaliana OX=3702 GN=IQD14 PE=1 SV=1)
Glyma.18G246100		(1 of 21) PTHR23042//PTHR23042:SF57 - CIRCADIAN PROTEIN CLOCK/ARNT/BMAL/PAS // SUBFAMILY NOT NAMED	1341	0.0887817	-3.49359	5.01318e-16	1.4685e-13	yes	down	38.79	50.39	43.14	4.53	3.23	44.1067	3.88	RZB53257.1(Transcription factor bHLH25, partial [Glycine soja])	GO:0046983(molecular_function:protein dimerization activity); GO:0032440(molecular_function:2-alkenal reductase [NAD(P)] activity)						PF00010.27(HLH:Helix-loop-helix DNA-binding domain)	sp|Q9T072|BH025_ARATH(Transcription factor bHLH25 OS=Arabidopsis thaliana OX=3702 GN=BHLH25 PE=2 SV=2)
Glyma.04G203300		(1 of 2) PTHR11638//PTHR11638:SF118 - ATP-DEPENDENT CLP PROTEASE // CHAPERONE PROTEIN CLPD, CHLOROPLASTIC	3487	5.46892	2.45126	5.06321e-16	1.47139e-13	yes	up	6.4	5.37	8.88	32.17	46.34	6.88333	39.255	XP_006578745.1(chaperone protein ClpD, chloroplastic [Glycine max])	GO:0019538(biological_process:protein metabolic process); GO:0005524(molecular_function:ATP binding); GO:0016887(molecular_function:ATPase activity)	K03696	clpC		COG0542(O:Posttranslational modification, protein turnover, chaperones)	COG0542(ATP-dependent CLP protease ATP-binding subunit)	PF07724.15(AAA_2:AAA domain (Cdc48 subfamily)); PF17871.2(AAA_lid_9:AAA lid domain); PF10431.10(ClpB_D2-small:C-terminal, D2-small domain, of ClpB protein); PF00004.30(AAA:ATPase family associated with various cellular activities (AAA)); PF07728.15(AAA_5:AAA domain (dynein-related subfamily)); PF02861.21(Clp_N:Clp amino terminal domain, pathogenicity island component); PF13191.7(AAA_16:AAA ATPase…	sp|P42762|CLPD_ARATH(Chaperone protein ClpD, chloroplastic OS=Arabidopsis thaliana OX=3702 GN=CLPD PE=1 SV=1)
Glyma.08G297500		(1 of 8) PTHR32295//PTHR32295:SF14 - FAMILY NOT NAMED // PROTEIN IQ-DOMAIN 31-RELATED	2085	0.0757538	-3.72254	6.04419e-16	1.74263e-13	yes	down	7.67	7.39	8.14	0.27	1.14	7.73333	0.705	XP_003530688.1(protein IQ-DOMAIN 31 [Glycine max])	GO:0016787(molecular_function:hydrolase activity); GO:0005515(molecular_function:protein binding)				ENOG41108MA(S:Function unknown); ENOG410YAVA(S:Function unknown)	ENOG41108MA(IQ-DOMAIN 31-like); ENOG410YAVA(IQ-domain)	PF00612.28(IQ:IQ calmodulin-binding motif); PF13178.7(DUF4005:Protein of unknown function (DUF4005))	sp|Q8L4D8|IQD31_ARATH(Protein IQ-DOMAIN 31 OS=Arabidopsis thaliana OX=3702 GN=IQD31 PE=1 SV=1)
Glyma.08G341600		(1 of 21) PTHR33107:SF5 - KUNITZ FAMILY TRYPSIN AND PROTEASE INHIBITOR PROTEIN-RELATED	1062	0.0275558	-5.1815	6.26963e-16	1.79351e-13	yes	down	9.25	22.57	31.63	0.35	0.95	21.15	0.65	NP_001236538.2(kunitz family trypsin and protease inhibitor precursor [Glycine max])	GO:0004866(molecular_function:endopeptidase inhibitor activity)				ENOG411058V(O:Posttranslational modification, protein turnover, chaperones)	ENOG411058V(trypsin inhibitor)	PF00197.19(Kunitz_legume:Trypsin and protease inhibitor)	sp|P01070|ITRA_SOYBN(Trypsin inhibitor A OS=Glycine max OX=3847 GN=KTI3 PE=1 SV=2)
Glyma.20G143700			2858	17.9626	4.16692	7.17567e-16	2.03678e-13	yes	up	0.2	0.17	0.3	4.07	3.88	0.223333	3.975	XP_003556034.1(uncharacterized protein LOC100527845 [Glycine max])					ENOG41116B2(S:Function unknown)	ENOG41116B2(-)
Glyma.08G106700		(1 of 4) PTHR10516//PTHR10516:SF324 - PEPTIDYL-PROLYL CIS-TRANS ISOMERASE // PEPTIDYL-PROLYL CIS-TRANS ISOMERASE FKBP62	2195	0.071154	-3.81291	9.65219e-16	2.70029e-13	yes	down	7.56	8.95	5.56	0.51	0.54	7.35667	0.525	XP_003532733.1(70 kDa peptidyl-prolyl isomerase [Glycine max])	GO:0005737(cellular_component:cytoplasm); GO:0000413(biological_process:protein peptidyl-prolyl isomerization); GO:0006457(biological_process:protein folding); GO:0061077(biological_process:chaperone-mediated protein folding); GO:0003755(molecular_function:peptidyl-prolyl cis-trans isomerase activity)	K09571	FKBP4_5		COG0545(O:Posttranslational modification, protein turnover, chaperones)	COG0545(Peptidyl-prolyl cis-trans isomerase)	PF00254.29(FKBP_C:FKBP-type peptidyl-prolyl cis-trans isomerase); PF00515.29(TPR_1:Tetratricopeptide repeat); PF13414.7(TPR_11:TPR repeat)	sp|Q9FJL3|FKB65_ARATH(Peptidyl-prolyl cis-trans isomerase FKBP65 OS=Arabidopsis thaliana OX=3702 GN=FKBP65 PE=1 SV=1)
Glyma.04G194800		(1 of 6) PTHR10891//PTHR10891:SF621 - EF-HAND CALCIUM-BINDING DOMAIN CONTAINING PROTEIN // SUBFAMILY NOT NAMED	956	9.75683	3.28641	9.66074e-16	2.70029e-13	yes	up	2.86	5.03	6.33	39.98	51.52	4.74	45.75	KRH54197.1(hypothetical protein GLYMA_06G171100 [Glycine max])	GO:0016021(cellular_component:integral component of membrane); GO:0005509(molecular_function:calcium ion binding)	K13448	CML	map04626(Plant-pathogen interaction)	ENOG410YVEP(S:Function unknown); COG5126(D:Cell cycle control, cell division, chromosome partitioning); COG5126(T:Signal transduction mechanisms); COG5126(Z:Cytoskeleton)	ENOG410YVEP(-); COG5126(Calcium-binding protein); COG5126(Calcium-binding protein); COG5126(Calcium-binding protein)	PF00036.33(EF-hand_1:EF hand); PF13405.7(EF-hand_6:EF-hand domain); PF13499.7(EF-hand_7:EF-hand domain pair); PF13202.7(EF-hand_5:EF hand); PF13833.7(EF-hand_8:EF-hand domain pair); PF05042.14(Caleosin:Caleosin related protein)
Glyma.06G324300		(1 of 3) PTHR13301//PTHR13301:SF62 - X-BOX TRANSCRIPTION FACTOR-RELATED // SUBFAMILY NOT NAMED	2441	0.0629719	-3.98915	9.93237e-16	2.75518e-13	yes	down	33.13	27.86	41.82	0.8	4.3	34.27	2.55	XP_006582441.1(cellulose synthase-like protein G1 [Glycine max])	GO:0005794(cellular_component:Golgi apparatus); GO:0009833(biological_process:plant-type primary cell wall biogenesis); GO:0016021(cellular_component:integral component of membrane); GO:0016020(cellular_component:membrane); GO:0030244(biological_process:cellulose biosynthetic process); GO:0071555(biological_process:cell wall organization); GO:0016760(molecular_function:cellulose synthase (UDP-for…				COG1215(M:Cell wall/membrane/envelope biogenesis)	COG1215(Glycosyl transferase, family 2)	PF03552.15(Cellulose_synt:Cellulose synthase)	sp|Q570S7|CSLG1_ARATH(Cellulose synthase-like protein G1 OS=Arabidopsis thaliana OX=3702 GN=CSLG1 PE=2 SV=1)
Glyma.06G123200		(1 of 131) PF00892 - EamA-like transporter family (EamA)	1842	9.80572	3.29362	1.06324e-15	2.92718e-13	yes	up	22.92	19.32	24.39	253.66	171.44	22.21	212.55	XP_003526676.1(WAT1-related protein At1g70260 [Glycine max])	GO:0016021(cellular_component:integral component of membrane); GO:0016020(cellular_component:membrane); GO:0022857(molecular_function:transmembrane transporter activity); GO:0005886(cellular_component:plasma membrane)				ENOG41117F8(S:Function unknown)	ENOG41117F8(Nodulin MtN21 family protein)	PF00892.21(EamA:EamA-like transporter family)	sp|F4I5D5|WTR11_ARATH(WAT1-related protein At1g70260 OS=Arabidopsis thaliana OX=3702 GN=At1g70260 PE=2 SV=1)
Glyma.01G198100		(1 of 5) PTHR11514//PTHR11514:SF48 - MYC // SUBFAMILY NOT NAMED	1901	0.0970122	-3.36569	1.20897e-15	3.30357e-13	yes	down	21.99	12.72	20.8	1.02	3.02	18.5033	2.02	XP_006573686.1(transcription factor bHLH18 isoform X1 [Glycine max])	GO:0046983(molecular_function:protein dimerization activity); GO:0003677(molecular_function:DNA binding)				ENOG410YG6S(K:Transcription); ENOG41103SF(K:Transcription)	ENOG410YG6S(Transcription factor); ENOG41103SF(Transcription factor)	PF00010.27(HLH:Helix-loop-helix DNA-binding domain)	sp|Q9T072|BH025_ARATH(Transcription factor bHLH25 OS=Arabidopsis thaliana OX=3702 GN=BHLH25 PE=2 SV=2)
Glyma.18G280050		(1 of 4) PTHR33203//PTHR33203:SF4 - FAMILY NOT NAMED // F27J15.22-RELATED	2409	0.020068	-5.63896	1.74502e-15	4.73301e-13	yes	down	5.47	4.59	3.14	0.07	0.13	4.4	0.1	KHN13806.1(hypothetical protein glysoja_016090 [Glycine soja])	GO:0016021(cellular_component:integral component of membrane); GO:0012511(cellular_component:monolayer-surrounded lipid storage body); GO:0019915(biological_process:lipid storage)						PF01277.18(Oleosin:Oleosin)
Glyma.15G052200		(1 of 3) PTHR33044//PTHR33044:SF27 - FAMILY NOT NAMED // BIFUNCTIONAL INHIBITOR/LIPID-TRANSFER PROTEIN/SEED STORAGE 2S ALBUMIN SUPERFAMILY PROTEIN-RELATED	910	0.14623	-2.77369	2.31262e-15	6.22639e-13	yes	down	28.53	22.5	27.6	2.97	5.35	26.21	4.16	XP_003547611.1(non-specific lipid-transfer protein-like protein At5g64080 [Glycine max])	GO:0016021(cellular_component:integral component of membrane); GO:0008289(molecular_function:lipid binding); GO:0006869(biological_process:lipid transport)				ENOG410Z3NP(P:Inorganic ion transport and metabolism)	ENOG410Z3NP(sulfate transporter)	PF14368.7(LTP_2:Probable lipid transfer); PF00234.23(Tryp_alpha_amyl:Protease inhibitor/seed storage/LTP family)	sp|Q8VYI9|NLTL5_ARATH(Non-specific lipid-transfer protein-like protein At5g64080 OS=Arabidopsis thaliana OX=3702 GN=At5g64080 PE=2 SV=1)
Glyma.07G189000		(1 of 65) PF00564 - PB1 domain (PB1)	1627	0.157329	-2.66814	2.3391e-15	6.25172e-13	yes	down	22.77	21.94	21.54	2.44	5.26	22.0833	3.85	XP_003529287.1(uncharacterized protein LOC100806717 [Glycine max])	GO:0004674(molecular_function:protein serine/threonine kinase activity); GO:0046777(biological_process:protein autophosphorylation); GO:0005515(molecular_function:protein binding)				ENOG410YH0S(S:Function unknown)	ENOG410YH0S(PB1 domain)	PF00564.25(PB1:PB1 domain)
Glyma.02G070000		(1 of 171) PF02365 - No apical meristem (NAM) protein (NAM)	1824	8.31039	3.05492	2.78677e-15	7.39422e-13	yes	up	3.95	2.44	4.77	19.54	48.14	3.72	33.84	XP_003518189.1(NAC transcription factor 29 [Glycine max])	GO:0006355(biological_process:regulation of transcription, DNA-templated); GO:0005634(cellular_component:nucleus); GO:0003677(molecular_function:DNA binding)				ENOG410YB53(K:Transcription)	ENOG410YB53(nac domain)	PF02365.16(NAM:No apical meristem (NAM) protein)	sp|Q84TD6|NAC47_ARATH(NAC transcription factor 47 OS=Arabidopsis thaliana OX=3702 GN=NAC047 PE=2 SV=1)
Glyma.13G266100		(1 of 1) KOG0580//KOG0984//KOG1187//KOG2345//KOG4579 - Serine/threonine protein kinase // Mitogen-activated protein kinase (MAPK) kinase MKK3/MKK6 // Serine/threonine protein kinase // Serine/threonine protein kinase/TGF-beta stimulated factor // Leucine-rich repeat (LRR) protein associated with apoptosis in muscle tissue	3576	5.0452	2.33491	2.9174e-15	7.68514e-13	yes	up	2.44	2.22	2.22	9.32	15.55	2.29333	12.435	NP_001237014.2(putative receptor-like protein kinase 2 precursor [Glycine max])	GO:0006468(biological_process:protein phosphorylation); GO:0016021(cellular_component:integral component of membrane); GO:0005524(molecular_function:ATP binding); GO:0005515(molecular_function:protein binding); GO:0004672(molecular_function:protein kinase activity)				COG4886(S:Function unknown); COG0515(T:Signal transduction mechanisms)	COG4886(leucine Rich Repeat); COG0515(Serine Threonine protein kinase)	PF07714.18(PK_Tyr_Ser-Thr:Protein tyrosine and serine/threonine kinase); PF00069.26(Pkinase:Protein kinase domain); PF11721.9(Malectin:Malectin domain); PF13855.7(LRR_8:Leucine rich repeat); PF12799.8(LRR_4:Leucine Rich repeats (2 copies))	sp|C0LGN2|Y3148_ARATH(Probable leucine-rich repeat receptor-like serine/threonine-protein kinase At3g14840 OS=Arabidopsis thaliana OX=3702 GN=LRR-RLK PE=1 SV=1)
Glyma.07G136300			312	5.4869	2.45599	3.04126e-15	7.95419e-13	yes	up	10.36	14.35	11.83	60.93	59.89	12.18	60.41	KRH49154.1(hypothetical protein GLYMA_07G136300 [Glycine max])
Glyma.20G210400		(1 of 2) PTHR31734:SF30 - AUXIN-RESPONSIVE PROTEIN IAA14-RELATED	1735	0.125612	-2.99296	6.31631e-15	1.64027e-12	yes	down	36.47	19.96	27.47	2.47	5.25	27.9667	3.86	KRG92429.1(hypothetical protein GLYMA_20G210400 [Glycine max])	GO:0006355(biological_process:regulation of transcription, DNA-templated); GO:0005634(cellular_component:nucleus); GO:0009734(biological_process:auxin-activated signaling pathway)	K14484	IAA	map04075(Plant hormone signal transduction)	ENOG410YEC3(U:Intracellular trafficking, secretion, and vesicular transport)	ENOG410YEC3(Magnesium transporter)	PF02309.17(AUX_IAA:AUX/IAA family)	sp|Q38832|IAA14_ARATH(Auxin-responsive protein IAA14 OS=Arabidopsis thaliana OX=3702 GN=IAA14 PE=1 SV=2)
Glyma.18G043700		(1 of 5) PTHR11260//PTHR11260:SF186 - GLUTATHIONE S-TRANSFERASE, GST, SUPERFAMILY, GST DOMAIN CONTAINING // GLUTATHIONE S-TRANSFERASE F11-RELATED	956	212.842	7.73364	6.48258e-15	1.67159e-12	yes	up	0.07	0.25	0.16	61.62	6.53	0.16	34.075	NP_001241411.1(glutathione S-transferase F11-like [Glycine max])	GO:0005737(cellular_component:cytoplasm); GO:0004364(molecular_function:glutathione transferase activity); GO:0005515(molecular_function:protein binding); GO:0016740(molecular_function:transferase activity); GO:0006749(biological_process:glutathione metabolic process); GO:0043295(molecular_function:glutathione binding)	K00799	GST, gst	map00480(Glutathione metabolism)	COG0625(T:Signal transduction mechanisms); ENOG4111Q0I(O:Posttranslational modification, protein turnover, chaperones)	COG0625(Serine Threonine protein kinase); ENOG4111Q0I(Glutathione S-transferase, C-terminal domain)	PF02798.21(GST_N:Glutathione S-transferase, N-terminal domain); PF00043.26(GST_C:Glutathione S-transferase, C-terminal domain); PF13417.7(GST_N_3:Glutathione S-transferase, N-terminal domain); PF13409.7(GST_N_2:Glutathione S-transferase, N-terminal domain); PF14497.7(GST_C_3:Glutathione S-transferase, C-terminal domain); PF13410.7(GST_C_2:Glutathione S-transferase, C-terminal domain)	sp|Q96324|GSTFB_ARATH(Glutathione S-transferase F11 OS=Arabidopsis thaliana OX=3702 GN=GSTF11 PE=2 SV=1)
Glyma.05G007100		(1 of 2) PTHR11002:SF7 - CARBONIC ANHYDRASE 2, CHLOROPLASTIC-RELATED	1250	0.208308	-2.26321	6.79505e-15	1.73991e-12	yes	down	2012.12	2133.61	2051.94	371.58	592.42	2065.89	482	NP_001341716.1(carbonic anhydrase, chloroplastic isoform 2 [Glycine max])	GO:0015976(biological_process:carbon utilization); GO:0004089(molecular_function:carbonate dehydratase activity); GO:0008270(molecular_function:zinc ion binding)	K01673	cynT, can	map00910(Nitrogen metabolism)	COG0288(P:Inorganic ion transport and metabolism)	COG0288(carbonic anhydrase)	PF00484.20(Pro_CA:Carbonic anhydrase)	sp|P17067|CAHC_PEA(Carbonic anhydrase, chloroplastic OS=Pisum sativum OX=3888 PE=1 SV=1)
Glyma.16G076300		(1 of 4) PTHR10668//PTHR10668:SF80 - PHYTOENE DEHYDROGENASE // LONG-CHAIN-ALCOHOL OXIDASE FAO4A	3000	0.0227461	-5.45823	7.67216e-15	1.95086e-12	yes	down	3.92	3.1	2.93	0.11	0.03	3.31667	0.07	XP_003547733.2(long-chain-alcohol oxidase FAO4A [Glycine max])	GO:0046577(molecular_function:long-chain-alcohol oxidase activity); GO:0016021(cellular_component:integral component of membrane); GO:0050660(molecular_function:flavin adenine dinucleotide binding); GO:0016614(molecular_function:oxidoreductase activity, acting on CH-OH group of donors); GO:0055114(biological_process:oxidation-reduction process)	K17756	FAO3		COG2303(E:Amino acid transport and metabolism)	COG2303(oxidoreductase)	PF00732.20(GMC_oxred_N:GMC oxidoreductase); PF05199.14(GMC_oxred_C:GMC oxidoreductase)	sp|O65709|FAO4A_ARATH(Long-chain-alcohol oxidase FAO4A OS=Arabidopsis thaliana OX=3702 GN=FAO4A PE=3 SV=2)
Glyma.12G007400			527	147.599	7.20554	8.04621e-15	2.02669e-12	yes	up	0.39	0.16	2.02	176.27	33.87	0.856667	105.07	K7LSB9.1(RecName: Full=Protein PROPEP914; Short=GmPROPEP914; Contains: RecName: Full=Peptide GmPep914; Flags: Precursor [Glycine max])	GO:0006952(biological_process:defense response)							sp|K7LSB9|PP914_SOYBN(Protein PROPEP914 OS=Glycine max OX=3847 GN=PROPEP914 PE=1 SV=1)
Glyma.14G080500		(1 of 6) PTHR11802:SF66 - SERINE CARBOXYPEPTIDASE-LIKE 36-RELATED	2737	33.8509	5.08112	8.11484e-15	2.02669e-12	yes	up	0.28	0.08	0.21	6.72	4.26	0.19	5.49	XP_003544446.2(serine carboxypeptidase II-3 isoform X2 [Glycine max])	GO:0005773(cellular_component:vacuole); GO:0006508(biological_process:proteolysis); GO:0004185(molecular_function:serine-type carboxypeptidase activity); GO:0051603(biological_process:proteolysis involved in cellular protein catabolic process)	K16297	SCPL-II		COG2939(S:Function unknown)	COG2939(expressed protein)	PF00450.23(Peptidase_S10:Serine carboxypeptidase)	sp|P52711|CBP23_HORVU(Serine carboxypeptidase II-3 OS=Hordeum vulgare OX=4513 GN=CXP;2-3 PE=2 SV=1)
Glyma.08G282600		(1 of 5) PTHR11206//PTHR11206:SF79 - MULTIDRUG RESISTANCE PROTEIN // MATE EFFLUX FAMILY PROTEIN	1152	0.0653384	-3.93592	8.13642e-15	2.02669e-12	yes	down	14.36	10.47	22.35	0.53	1.79	15.7267	1.16	KRH45605.1(hypothetical protein GLYMA_08G282600, partial [Glycine max])	GO:0006855(biological_process:drug transmembrane transport); GO:0016021(cellular_component:integral component of membrane); GO:0016020(cellular_component:membrane); GO:0015297(molecular_function:antiporter activity); GO:0015238(molecular_function:drug transmembrane transporter activity); GO:0022857(molecular_function:transmembrane transporter activity); GO:0042910(molecular_function:xenobiotic tr…	K03327	TC.MATE, SLC47A, norM, mdtK, dinF		COG0534(K:Transcription)	COG0534(Transcription factor)	PF01554.19(MatE:MatE)	sp|Q38956|DTX29_ARATH(Protein DETOXIFICATION 29 OS=Arabidopsis thaliana OX=3702 GN=DTX29 PE=1 SV=1)
Glyma.12G054100		(1 of 38) K01188 - beta-glucosidase (E3.2.1.21)	1944	15.8417	3.98566	8.3307e-15	2.05069e-12	yes	up	0.28	0.23	0.54	3.98	7.75	0.35	5.865	XP_003540705.1(cyanogenic beta-glucosidase [Glycine max])	GO:0102483(molecular_function:scopolin beta-glucosidase activity); GO:0005975(biological_process:carbohydrate metabolic process); GO:0008422(molecular_function:beta-glucosidase activity); GO:0004553(molecular_function:hydrolase activity, hydrolyzing O-glycosyl compounds)	K01188	E3.2.1.21	map00460(Cyanoamino acid metabolism); map00940(Phenylpropanoid biosynthesis); map00500(Starch and sucrose metabolism)	COG2723(G:Carbohydrate transport and metabolism)	COG2723(beta-glucosidase)	PF00232.19(Glyco_hydro_1:Glycosyl hydrolase family 1)	sp|Q7XKV4|BGL12_ORYSJ(Beta-glucosidase 12 OS=Oryza sativa subsp. japonica OX=39947 GN=BGLU12 PE=1 SV=2)
Glyma.18G106300		(1 of 7) K12450 - UDP-glucose 4,6-dehydratase (RHM)	2466	0.104862	-3.25343	8.3448e-15	2.05069e-12	yes	down	35.66	28.86	55.2	4.44	6.59	39.9067	5.515	XP_003551914.1(trifunctional UDP-glucose 4,6-dehydratase/UDP-4-keto-6-deoxy-D-glucose 3,5-epimerase/UDP-4-keto-L-rhamnose-reductase RHM1 [Glycine max])	GO:0016616(molecular_function:oxidoreductase activity, acting on the CH-OH group of donors, NAD or NADP as acceptor); GO:0009225(biological_process:nucleotide-sugar metabolic process); GO:0008460(molecular_function:dTDP-glucose 4,6-dehydratase activity); GO:0006694(biological_process:steroid biosynthetic process); GO:0003854(molecular_function:3-beta-hydroxy-delta5-steroid dehydrogenase activity)…	K12450	RHM	map00520(Amino sugar and nucleotide sugar metabolism)	COG1088(M:Cell wall/membrane/envelope biogenesis)	COG1088(dTDP-glucose 4-6-dehydratase)	PF16363.6(GDP_Man_Dehyd:GDP-mannose 4,6 dehydratase); PF01370.22(Epimerase:NAD dependent epimerase/dehydratase family); PF01073.20(3Beta_HSD:3-beta hydroxysteroid dehydrogenase/isomerase family); PF02719.16(Polysacc_synt_2:Polysaccharide biosynthesis protein); PF07993.13(NAD_binding_4:Male sterility protein); PF04321.18(RmlD_sub_bind:RmlD substrate binding domain)	sp|Q9SYM5|RHM1_ARATH(Trifunctional UDP-glucose 4,6-dehydratase/UDP-4-keto-6-deoxy-D-glucose 3,5-epimerase/UDP-4-keto-L-rhamnose-reductase RHM1 OS=Arabidopsis thaliana OX=3702 GN=RHM1 PE=1 SV=1)
Glyma.11G129700		(1 of 38) K01188 - beta-glucosidase (E3.2.1.21)	1841	36.5443	5.19157	1.53243e-14	3.74077e-12	yes	up	0.25	0.32	1.82	19.15	42.5	0.796667	30.825	XP_003539051.1(cyanogenic beta-glucosidase [Glycine max])	GO:0102483(molecular_function:scopolin beta-glucosidase activity); GO:0005975(biological_process:carbohydrate metabolic process); GO:0008422(molecular_function:beta-glucosidase activity); GO:0004553(molecular_function:hydrolase activity, hydrolyzing O-glycosyl compounds)	K01188	E3.2.1.21	map00460(Cyanoamino acid metabolism); map00940(Phenylpropanoid biosynthesis); map00500(Starch and sucrose metabolism)	COG2723(G:Carbohydrate transport and metabolism)	COG2723(beta-glucosidase)	PF00232.19(Glyco_hydro_1:Glycosyl hydrolase family 1)	sp|B8AVF0|BGL12_ORYSI(Beta-glucosidase 12 OS=Oryza sativa subsp. indica OX=39946 GN=BGLU12 PE=3 SV=1)
Glyma.03G124400		(1 of 2) PTHR11588//PTHR11588:SF106 - TUBULIN // TUBULIN BETA-6 CHAIN	1847	0.121839	-3.03695	1.55598e-14	3.7731e-12	yes	down	18.63	12.86	12.38	1.25	2.41	14.6233	1.83	NP_001239638.1(beta-tubulin [Glycine max])	GO:0005737(cellular_component:cytoplasm); GO:0007017(biological_process:microtubule-based process); GO:0000278(biological_process:mitotic cell cycle); GO:0003924(molecular_function:GTPase activity); GO:0005200(molecular_function:structural constituent of cytoskeleton); GO:0000226(biological_process:microtubule cytoskeleton organization); GO:0016757(molecular_function:transferase activity, transfe…	K07375	TUBB	map04145(Phagosome)	COG5023(S:Function unknown)	COG5023(-)	PF00091.26(Tubulin:Tubulin/FtsZ family, GTPase domain); PF03953.18(Tubulin_C:Tubulin C-terminal domain); PF13809.7(Tubulin_2:Tubulin like)	sp|Q9ZPN9|TBB2_ELEIN(Tubulin beta-2 chain OS=Eleusine indica OX=29674 GN=TUBB2 PE=2 SV=1)
Glyma.15G161700		(1 of 22) K04730 - interleukin-1 receptor-associated kinase 1 (IRAK1)	1584	7.18782	2.84555	1.77189e-14	4.26839e-12	yes	up	4.07	2.54	3.46	23.58	25.61	3.35667	24.595	XP_003547437.1(LEAF RUST 10 DISEASE-RESISTANCE LOCUS RECEPTOR-LIKE PROTEIN KINASE-like 2.2 [Glycine max])	GO:0006468(biological_process:protein phosphorylation); GO:0016021(cellular_component:integral component of membrane); GO:0019829(molecular_function:cation-transporting ATPase activity); GO:0004674(molecular_function:protein serine/threonine kinase activity); GO:0030001(biological_process:metal ion transport); GO:0004672(molecular_function:protein kinase activity); GO:0046872(molecular_function:m…	K04733	IRAK4		COG0515(T:Signal transduction mechanisms)	COG0515(Serine Threonine protein kinase)	PF00069.26(Pkinase:Protein kinase domain); PF07714.18(PK_Tyr_Ser-Thr:Protein tyrosine and serine/threonine kinase)	sp|F4KA50|LRL22_ARATH(LEAF RUST 10 DISEASE-RESISTANCE LOCUS RECEPTOR-LIKE PROTEIN KINASE-like 2.2 OS=Arabidopsis thaliana OX=3702 GN=LRK10L-2.2 PE=3 SV=2)
Glyma.11G129600		(1 of 38) K01188 - beta-glucosidase (E3.2.1.21)	1996	18.7337	4.22756	1.90815e-14	4.56658e-12	yes	up	0.54	0.3	1.22	12.62	12.32	0.686667	12.47	RZB79707.1(Beta-glucosidase 24 isoform B [Glycine soja])	GO:0102483(molecular_function:scopolin beta-glucosidase activity); GO:0005975(biological_process:carbohydrate metabolic process); GO:0008422(molecular_function:beta-glucosidase activity); GO:0004553(molecular_function:hydrolase activity, hydrolyzing O-glycosyl compounds)	K01188	E3.2.1.21	map00460(Cyanoamino acid metabolism); map00940(Phenylpropanoid biosynthesis); map00500(Starch and sucrose metabolism)	COG2723(G:Carbohydrate transport and metabolism)	COG2723(beta-glucosidase)	PF00232.19(Glyco_hydro_1:Glycosyl hydrolase family 1)	sp|B8AVF0|BGL12_ORYSI(Beta-glucosidase 12 OS=Oryza sativa subsp. indica OX=39946 GN=BGLU12 PE=3 SV=1)
Glyma.06G187300		(1 of 4) K18875 - enhanced disease susceptibility 1 protein (EDS1)	2275	6.95979	2.79904	1.92441e-14	4.5756e-12	yes	up	1.46	1.64	2.52	10.35	17.16	1.87333	13.755	XP_003527042.1(protein EDS1L [Glycine max])	GO:0006629(biological_process:lipid metabolic process)	K18875	EDS1	map04626(Plant-pathogen interaction)	ENOG410YEK6(S:Function unknown)	ENOG410YEK6(enhanced disease susceptibility 1)	PF18117.2(EDS1_EP:Enhanced disease susceptibility 1 protein EP domain); PF01764.26(Lipase_3:Lipase (class 3))	sp|Q9XF23|EDS1L_ARATH(Protein EDS1L OS=Arabidopsis thaliana OX=3702 GN=EDS1 PE=1 SV=1)
Glyma.11G171400		(1 of 7) K01953 - asparagine synthase (glutamine-hydrolysing) (asnB, ASNS)	2622	23.2692	4.54035	2.11152e-14	4.9881e-12	yes	up	0.61	0.24	0.36	11.13	6.06	0.403333	8.595	NP_001347338.1(asparagine synthetase [glutamine-hydrolyzing] 2 [Glycine max])	GO:0006529(biological_process:asparagine biosynthetic process); GO:0006541(biological_process:glutamine metabolic process); GO:0005524(molecular_function:ATP binding); GO:0004066(molecular_function:asparagine synthase (glutamine-hydrolyzing) activity)	K01953	asnB, ASNS	map00250(Alanine, aspartate and glutamate metabolism)	COG0367(E:Amino acid transport and metabolism)	COG0367(asparagine synthetase)	PF00733.22(Asn_synthase:Asparagine synthase); PF13537.7(GATase_7:Glutamine amidotransferase domain); PF13522.7(GATase_6:Glutamine amidotransferase domain); PF12481.9(DUF3700:Aluminium induced protein)	sp|P49093|ASNS2_LOTJA(Asparagine synthetase [glutamine-hydrolyzing] 2 OS=Lotus japonicus OX=34305 GN=AS2 PE=2 SV=2)
Glyma.07G028150		(1 of 4) PF03040 - CemA family (CemA)	751	0.152941	-2.70895	2.14504e-14	5.0348e-12	yes	down	169.3	138.69	165.49	18.98	39.23	157.827	29.105	QJD22307.1(chloroplast envelope membrane protein [Euphorbia larica])	GO:0016021(cellular_component:integral component of membrane); GO:0009536(cellular_component:plastid); GO:0009706(cellular_component:chloroplast inner membrane); GO:0015078(molecular_function:hydrogen ion transmembrane transporter activity); GO:0009507(cellular_component:chloroplast)				ENOG410Y920(S:Function unknown)	ENOG410Y920(CTLH)	PF03040.15(CemA:CemA family)	sp|P49160|CEMA_SOYBN(Chloroplast envelope membrane protein OS=Glycine max OX=3847 GN=cemA PE=3 SV=1)
Glyma.02G136100		(1 of 9) PTHR10209//PTHR10209:SF98 - OXIDOREDUCTASE, 2OG-FE II OXYGENASE FAMILY PROTEIN // SUBFAMILY NOT NAMED	1355	7.10798	2.82944	2.17554e-14	5.07386e-12	yes	up	12.32	17.38	20.52	120.49	121.42	16.74	120.955	NP_001353982.1(putative flavanone 3-dioxygenase [Glycine max])	GO:0046872(molecular_function:metal ion binding); GO:0051213(molecular_function:dioxygenase activity); GO:0055114(biological_process:oxidation-reduction process); GO:0016491(molecular_function:oxidoreductase activity)				COG3491(S:Function unknown)	COG3491(2OGFe(II) oxygenase)	PF14226.7(DIOX_N:non-haem dioxygenase in morphine synthesis N-terminal); PF03171.21(2OG-FeII_Oxy:2OG-Fe(II) oxygenase superfamily)	sp|O80449|DIOX4_ARATH(Probable 2-oxoglutarate-dependent dioxygenase ANS OS=Arabidopsis thaliana OX=3702 GN=ANS PE=2 SV=1)
Glyma.15G057600			1085	0.0769194	-3.70051	2.43094e-14	5.63362e-12	yes	down	72.45	51.09	44.62	5.28	3.11	56.0533	4.195	KRH10597.1(hypothetical protein GLYMA_15G057600 [Glycine max])
Glyma.11G053400		(1 of 1) K18822 - soyasapogenol B glucuronide galactosyltransferase (UGT73P2)	2002	0.0565388	-4.14461	2.56373e-14	5.90399e-12	yes	down	134.58	106.25	136.13	2.19	14.99	125.653	8.59	NP_001304384.2(soyasapogenol B glucuronide galactosyltransferase [Glycine max])	GO:0016758(molecular_function:transferase activity, transferring hexosyl groups); GO:0008194(molecular_function:UDP-glycosyltransferase activity); GO:0043231(cellular_component:intracellular membrane-bounded organelle); GO:0008152(biological_process:metabolic process); GO:0102240(molecular_function:soyasapogenol B glucuronide galactosyltransferase activity)	K18822	UGT73P2		COG1819(S:Function unknown)	COG1819(Transferase)	PF00201.19(UDPGT:UDP-glucoronosyl and UDP-glucosyl transferase)	sp|D4Q9Z4|SGT2_SOYBN(Soyasapogenol B glucuronide galactosyltransferase OS=Glycine max OX=3847 GN=GmSGT2 PE=1 SV=1)
Glyma.07G080700		(1 of 25) PF00069//PF00954//PF01453 - Protein kinase domain (Pkinase) // S-locus glycoprotein domain (S_locus_glycop) // D-mannose binding lectin (B_lectin)	2804	0.10644	-3.23189	3.06442e-14	7.01294e-12	yes	down	7.5	5.46	9.32	0.44	1.33	7.42667	0.885	XP_003529974.2(putative receptor protein kinase ZmPK1 [Glycine max])	GO:0006468(biological_process:protein phosphorylation); GO:0016021(cellular_component:integral component of membrane); GO:0004674(molecular_function:protein serine/threonine kinase activity); GO:0004672(molecular_function:protein kinase activity); GO:0005524(molecular_function:ATP binding); GO:0048544(biological_process:recognition of pollen)				COG0515(T:Signal transduction mechanisms)	COG0515(Serine Threonine protein kinase)	PF00069.26(Pkinase:Protein kinase domain); PF07714.18(PK_Tyr_Ser-Thr:Protein tyrosine and serine/threonine kinase); PF01453.25(B_lectin:D-mannose binding lectin); PF00954.21(S_locus_glycop:S-locus glycoprotein domain); PF12260.9(PIP49_C:Protein-kinase domain of FAM69)	sp|P17801|KPRO_MAIZE(Putative receptor protein kinase ZmPK1 OS=Zea mays OX=4577 GN=PK1 PE=2 SV=2)
Glyma.17G246200		(1 of 6) PTHR31496:SF7 - TRANSCRIPTION REPRESSOR KAN1-RELATED	1336	0.122284	-3.0317	3.13276e-14	7.1248e-12	yes	down	9.4	10.38	10.44	0.94	1.73	10.0733	1.335	XP_003550354.1(probable transcription factor KAN4 [Glycine max])	GO:0044212(molecular_function:transcription regulatory region DNA binding); GO:0005634(cellular_component:nucleus); GO:0003677(molecular_function:DNA binding); GO:0006355(biological_process:regulation of transcription, DNA-templated)				ENOG410YIVS(S:Function unknown)	ENOG410YIVS(Myb-like DNA-binding domain)	PF00249.32(Myb_DNA-binding:Myb-like DNA-binding domain)	sp|Q9FJV5|KAN4_ARATH(Probable transcription factor KAN4 OS=Arabidopsis thaliana OX=3702 GN=KAN4 PE=1 SV=1)
Glyma.07G162900		(1 of 4) K01723 - hydroperoxide dehydratase (AOS)	3504	0.112416	-3.15307	3.31545e-14	7.49373e-12	yes	down	10.12	9.61	16.51	1.24	2.28	12.08	1.76	XP_028240642.1(allene oxide synthase 3-like [Glycine soja])	GO:0004497(molecular_function:monooxygenase activity); GO:0020037(molecular_function:heme binding); GO:0016705(molecular_function:oxidoreductase activity, acting on paired donors, with incorporation or reduction of molecular oxygen); GO:0047987(molecular_function:hydroperoxide dehydratase activity); GO:0005506(molecular_function:iron ion binding); GO:0055114(biological_process:oxidation-reduction…	K01723	AOS	map00592(alpha-Linolenic acid metabolism)	ENOG410Y1KX(Q:Secondary metabolites biosynthesis, transport and catabolism)	ENOG410Y1KX(Cytochrome p-450)	PF00067.23(p450:Cytochrome P450)	sp|Q8GZP5|AOS3_SOLLC(Allene oxide synthase 3 OS=Solanum lycopersicum OX=4081 GN=AOS3 PE=1 SV=1)
Glyma.10G244600		(1 of 4) PTHR31351:SF4 - GENOMIC DNA, CHROMOSOME 3, P1 CLONE: MWI23-RELATED	2130	0.0855507	-3.54708	3.41634e-14	7.67439e-12	yes	down	4.93	4.01	4.78	0.25	0.63	4.57333	0.44	XP_014618850.1(VAN3-binding protein isoform X1 [Glycine max])	GO:0010087(biological_process:phloem or xylem histogenesis); GO:0010305(biological_process:leaf vascular tissue pattern formation); GO:0009734(biological_process:auxin-activated signaling pathway)				ENOG4110M78(S:Function unknown)	ENOG4110M78(Plant pleckstrin homology-like region)	PF05703.12(Auxin_canalis:Auxin canalisation); PF08458.11(PH_2:Plant pleckstrin homology-like region)	sp|Q8W4K5|VAB_ARATH(VAN3-binding protein OS=Arabidopsis thaliana OX=3702 GN=VAB PE=1 SV=1)
Glyma.13G094900		(1 of 9) PTHR31062//PTHR31062:SF32 - FAMILY NOT NAMED // XYLOGLUCAN ENDOTRANSGLUCOSYLASE/HYDROLASE PROTEIN 25-RELATED	1262	9.79387	3.29188	3.90382e-14	8.71599e-12	yes	up	1.55	2.66	3.93	24.01	30.91	2.71333	27.46	XP_003542166.1(xyloglucan endotransglucosylase/hydrolase protein 22 [Glycine max])	GO:0042546(biological_process:cell wall biogenesis); GO:0005975(biological_process:carbohydrate metabolic process); GO:0016762(molecular_function:xyloglucan:xyloglucosyl transferase activity); GO:0005618(cellular_component:cell wall); GO:0048046(cellular_component:apoplast); GO:0071555(biological_process:cell wall organization); GO:0006073(biological_process:cellular glucan metabolic process); GO…	K14504	TCH4	map04075(Plant hormone signal transduction)	COG2273(S:Function unknown)	COG2273(-)	PF00722.22(Glyco_hydro_16:Glycosyl hydrolases family 16); PF06955.13(XET_C:Xyloglucan endo-transglycosylase (XET) C-terminus)	sp|Q38857|XTH22_ARATH(Xyloglucan endotransglucosylase/hydrolase protein 22 OS=Arabidopsis thaliana OX=3702 GN=XTH22 PE=1 SV=1)
Glyma.11G057600		(1 of 5) PTHR23054:SF29 - EXPRESSED PROTEIN	2193	0.0116813	-6.41965	4.06049e-14	9.01085e-12	yes	down	11.48	13.68	5.31	0.05	9.45	10.1567	4.75	XP_014619333.1(uncharacterized protein LOC100814669 isoform X1 [Glycine max])					ENOG410XUP5(S:Function unknown)	ENOG410XUP5(expressed protein)	PF14389.7(Lzipper-MIP1:Leucine-zipper of ternary complex factor MIP1); PF04784.15(DUF547:Protein of unknown function, DUF547)
Glyma.10G152200		(1 of 4) PTHR11972:SF57 - RESPIRATORY BURST OXIDASE HOMOLOG PROTEIN B	3390	16.6137	4.0543	4.19735e-14	9.25845e-12	yes	up	2.27	1.37	5.53	41.16	70.65	3.05667	55.905	XP_028184476.1(respiratory burst oxidase homolog protein B-like [Glycine soja])	GO:0050664(molecular_function:oxidoreductase activity, acting on NAD(P)H, oxygen as acceptor); GO:0016021(cellular_component:integral component of membrane); GO:0016174(molecular_function:NAD(P)H oxidase activity); GO:0005509(molecular_function:calcium ion binding); GO:0005886(cellular_component:plasma membrane); GO:0004601(molecular_function:peroxidase activity); GO:0055114(biological_process:ox…	K13447	RBOH	map04016(MAPK signaling pathway - plant); map04626(Plant-pathogen interaction)	ENOG410XNZY(U:Intracellular trafficking, secretion, and vesicular transport)	ENOG410XNZY(NADPH Oxidase)	PF08030.13(NAD_binding_6:Ferric reductase NAD binding domain); PF08414.11(NADPH_Ox:Respiratory burst NADPH oxidase); PF08022.13(FAD_binding_8:FAD-binding domain); PF01794.20(Ferric_reduct:Ferric reductase like transmembrane component); PF00036.33(EF-hand_1:EF hand); PF13499.7(EF-hand_7:EF-hand domain pair); PF13405.7(EF-hand_6:EF-hand domain)	sp|Q948T9|RBOHB_SOLTU(Respiratory burst oxidase homolog protein B OS=Solanum tuberosum OX=4113 GN=RBOHB PE=1 SV=1)
Glyma.05G007800		(1 of 2) PTHR19959//PTHR19959:SF160 - KINESIN LIGHT CHAIN // GENOMIC DNA, CHROMOSOME 3, TAC CLONE:K24A2-RELATED	3117	0.0200482	-5.64039	5.12821e-14	1.1244e-11	yes	down	4.7	3.18	2.57	0.06	0.08	3.48333	0.07	XP_003524541.1(protein KINESIN LIGHT CHAIN-RELATED 2 isoform X1 [Glycine max])					COG0457(S:Function unknown)	COG0457(repeat-containing protein)	PF13424.7(TPR_12:Tetratricopeptide repeat); PF13374.7(TPR_10:Tetratricopeptide repeat); PF00515.29(TPR_1:Tetratricopeptide repeat); PF07719.18(TPR_2:Tetratricopeptide repeat); PF13176.7(TPR_7:Tetratricopeptide repeat); PF13181.7(TPR_8:Tetratricopeptide repeat); PF17874.2(TPR_MalT:MalT-like TPR region); PF09986.10(DUF2225:Uncharacterized protein conserved in bacteria (DUF2225))	sp|Q9LII8|KLCR2_ARATH(Protein KINESIN LIGHT CHAIN-RELATED 2 OS=Arabidopsis thaliana OX=3702 GN=KLCR2 PE=1 SV=1)
Glyma.05G187200			776	15.0772	3.91429	6.23418e-14	1.35875e-11	yes	up	1.31	1.94	2.68	33.88	24.76	1.97667	29.32	KHN34037.1(hypothetical protein glysoja_030491 [Glycine soja])
Glyma.07G027400		(1 of 21) PTHR23042//PTHR23042:SF57 - CIRCADIAN PROTEIN CLOCK/ARNT/BMAL/PAS // SUBFAMILY NOT NAMED	1247	0.0395502	-4.66017	6.39118e-14	1.37948e-11	yes	down	6.93	8.98	11.3	0.1	0.77	9.07	0.435	NP_001240111.1(uncharacterized protein LOC100804953 [Glycine max])	GO:0046983(molecular_function:protein dimerization activity)							sp|Q9T072|BH025_ARATH(Transcription factor bHLH25 OS=Arabidopsis thaliana OX=3702 GN=BHLH25 PE=2 SV=2)
Glyma.09G179000		(1 of 2) PTHR11206//PTHR11206:SF137//PTHR11206:SF173 - MULTIDRUG RESISTANCE PROTEIN // SUBFAMILY NOT NAMED // SUBFAMILY NOT NAMED	2031	0.143326	-2.80263	6.40463e-14	1.37948e-11	yes	down	21.01	18.57	19.98	1.6	4.99	19.8533	3.295	XP_003534150.1(protein DETOXIFICATION 16 [Glycine max])	GO:0004252(molecular_function:serine-type endopeptidase activity); GO:0006855(biological_process:drug transmembrane transport); GO:0016021(cellular_component:integral component of membrane); GO:0016020(cellular_component:membrane); GO:0015297(molecular_function:antiporter activity); GO:0015238(molecular_function:drug transmembrane transporter activity); GO:0022857(molecular_function:transmembrane…	K03327	TC.MATE, SLC47A, norM, mdtK, dinF		COG0534(V:Defense mechanisms)	COG0534(Mate efflux family protein)	PF01554.19(MatE:MatE)	sp|Q9FHB6|DTX16_ARATH(Protein DETOXIFICATION 16 OS=Arabidopsis thaliana OX=3702 GN=DTX16 PE=2 SV=1)
Glyma.18G143700		(1 of 5) PTHR11206//PTHR11206:SF79 - MULTIDRUG RESISTANCE PROTEIN // MATE EFFLUX FAMILY PROTEIN	1863	0.133343	-2.90679	7.73059e-14	1.65534e-11	yes	down	9.47	9.98	13.7	1.33	1.64	11.05	1.485	XP_003551225.1(protein DETOXIFICATION 29 [Glycine max])	GO:0006855(biological_process:drug transmembrane transport); GO:0016021(cellular_component:integral component of membrane); GO:0016020(cellular_component:membrane); GO:0015297(molecular_function:antiporter activity); GO:0015238(molecular_function:drug transmembrane transporter activity); GO:0022857(molecular_function:transmembrane transporter activity); GO:0042910(molecular_function:xenobiotic tr…	K03327	TC.MATE, SLC47A, norM, mdtK, dinF		COG0534(V:Defense mechanisms)	COG0534(Mate efflux family protein)	PF01554.19(MatE:MatE)	sp|Q38956|DTX29_ARATH(Protein DETOXIFICATION 29 OS=Arabidopsis thaliana OX=3702 GN=DTX29 PE=1 SV=1)
Glyma.16G043400		(1 of 6) K14641 - apyrase (APY1_2)	1535	0.12282	-3.02538	8.19555e-14	1.7447e-11	yes	down	112.98	81.85	139.12	7.26	23.82	111.317	15.54	XP_003548774.1(nucleoside-triphosphatase [Glycine max])	GO:0016787(molecular_function:hydrolase activity); GO:0016021(cellular_component:integral component of membrane); GO:0017110(molecular_function:nucleoside-diphosphatase activity); GO:0043273(molecular_function:CTPase activity); GO:0005886(cellular_component:plasma membrane); GO:0005524(molecular_function:ATP binding); GO:0009877(biological_process:nodulation)	K14641	APY1_2	map00240(Pyrimidine metabolism); map00230(Purine metabolism)	COG5371(G:Carbohydrate transport and metabolism); COG5371(O:Posttranslational modification, protein turnover, chaperones)	COG5371(Ectonucleoside triphosphate diphosphohydrolase); COG5371(Ectonucleoside triphosphate diphosphohydrolase)	PF01150.18(GDA1_CD39:GDA1/CD39 (nucleoside phosphatase) family)	sp|P52914|NTPA_PEA(Nucleoside-triphosphatase OS=Pisum sativum OX=3888 PE=2 SV=1)
Glyma.15G044400		(1 of 4) PTHR32467//PTHR32467:SF29 - FAMILY NOT NAMED // ETHYLENE-RESPONSIVE TRANSCRIPTION FACTOR RAP2-7	2789	0.183259	-2.44805	8.95301e-14	1.89493e-11	yes	down	24.13	25.3	20.46	3.47	5.59	23.2967	4.53	XP_028204827.1(ethylene-responsive transcription factor RAP2-7-like isoform X1 [Glycine soja])	GO:0003700(molecular_function:transcription factor activity, sequence-specific DNA binding); GO:0005634(cellular_component:nucleus); GO:0003677(molecular_function:DNA binding); GO:0006355(biological_process:regulation of transcription, DNA-templated); GO:0010228(biological_process:vegetative to reproductive phase transition of meristem); GO:0007275(biological_process:multicellular organism develo…	K09284	AP2		ENOG410YD13(K:Transcription)	ENOG410YD13(Transcription factor)	PF00847.21(AP2:AP2 domain)	sp|Q9SK03|RAP27_ARATH(Ethylene-responsive transcription factor RAP2-7 OS=Arabidopsis thaliana OX=3702 GN=RAP2-7 PE=2 SV=2)
Glyma.20G051900		(1 of 6) K00423 - L-ascorbate oxidase (E1.10.3.3)	2134	0.0571008	-4.13035	9.49012e-14	1.99707e-11	yes	down	4.66	2.9	4.02	0.18	0.29	3.86	0.235	XP_028221764.1(L-ascorbate oxidase-like [Glycine soja])	GO:0008447(molecular_function:L-ascorbate oxidase activity); GO:0005576(cellular_component:extracellular region); GO:0055114(biological_process:oxidation-reduction process); GO:0005507(molecular_function:copper ion binding); GO:0009506(cellular_component:plasmodesma); GO:0016491(molecular_function:oxidoreductase activity)	K00423	E1.10.3.3	map00053(Ascorbate and aldarate metabolism)	COG2132(Q:Secondary metabolites biosynthesis, transport and catabolism)	COG2132(Multicopper oxidase)	PF00394.23(Cu-oxidase:Multicopper oxidase); PF07731.15(Cu-oxidase_2:Multicopper oxidase); PF07732.16(Cu-oxidase_3:Multicopper oxidase)	sp|Q40588|ASO_TOBAC(L-ascorbate oxidase OS=Nicotiana tabacum OX=4097 GN=AAO PE=2 SV=1)
Glyma.08G189600		(1 of 20) K15718 - linoleate 9S-lipoxygenase (LOX1_5)	3084	0.0689681	-3.85793	9.57287e-14	2.00297e-11	yes	down	22.16	10.56	42.77	1.22	2.44	25.1633	1.83	NP_001237338.2(lipoxygenase-10 [Glycine max])	GO:0034440(biological_process:lipid oxidation); GO:0031408(biological_process:oxylipin biosynthetic process); GO:0016702(molecular_function:oxidoreductase activity, acting on single donors with incorporation of molecular oxygen, incorporation of two atoms of oxygen); GO:0005515(molecular_function:protein binding); GO:0046872(molecular_function:metal ion binding); GO:0055114(biological_process:oxi…	K15718	LOX1_5	map00591(Linoleic acid metabolism)	ENOG410YN4N(S:Function unknown); ENOG410XT0Q(O:Posttranslational modification, protein turnover, chaperones)	ENOG410YN4N(Plant lipoxygenase may be involved in a number of diverse aspects of plant physiology including growth and development, pest resistance, and senescence or responses to wounding (By similarity)); ENOG410XT0Q(Plant lipoxygenase may be involved in a number of diverse aspects of plant physiology including growth and development, pest resistance, and senescence or responses to wounding (By…	PF00305.20(Lipoxygenase:Lipoxygenase); PF01477.24(PLAT:PLAT/LH2 domain)	sp|P38414|LOX1_LENCU(Linoleate 9S-lipoxygenase OS=Lens culinaris OX=3864 GN=LOX1.1 PE=2 SV=1)
Glyma.04G023900		(1 of 4) PTHR11588//PTHR11588:SF118 - TUBULIN // SUBFAMILY NOT NAMED	1838	0.112047	-3.15782	9.64125e-14	2.00582e-11	yes	down	37.99	29.3	22.62	2.06	5.59	29.97	3.825	XP_003523477.1(tubulin beta chain [Glycine max])	GO:0005737(cellular_component:cytoplasm); GO:0007017(biological_process:microtubule-based process); GO:0000278(biological_process:mitotic cell cycle); GO:0003924(molecular_function:GTPase activity); GO:0005200(molecular_function:structural constituent of cytoskeleton); GO:0000226(biological_process:microtubule cytoskeleton organization); GO:0005874(cellular_component:microtubule); GO:0005525(mole…	K07375	TUBB	map04145(Phagosome)	COG5023(Z:Cytoskeleton)	COG5023(protein polymerization)	PF00091.26(Tubulin:Tubulin/FtsZ family, GTPase domain); PF03953.18(Tubulin_C:Tubulin C-terminal domain); PF10644.10(Misat_Tub_SegII:Misato Segment II tubulin-like domain); PF13809.7(Tubulin_2:Tubulin like)	sp|Q39445|TBB_CICAR(Tubulin beta chain OS=Cicer arietinum OX=3827 GN=TUBB PE=2 SV=1)
Glyma.13G210000		(1 of 1) 3.1.1.45 - Carboxymethylenebutenolidase / Maleylacetate enol-lactonase	1869	5.81879	2.54072	9.739e-14	2.01471e-11	yes	up	2.57	2.53	3.97	13.64	23.97	3.02333	18.805	RZB82084.1(Endo-1,3(4)-beta-D-glucanase isoform B [Glycine soja])	GO:0016787(molecular_function:hydrolase activity)	K01061	E3.1.1.45		COG0412(S:Function unknown)	COG0412(Component of the Mediator complex, a coactivator involved in the regulated transcription of nearly all RNA polymerase II-dependent genes. Mediator functions as a bridge to convey information from gene-specific regulatory proteins to the basal RNA polymerase II transcription machinery. The Mediator complex, having a compact conformation in its free form, is recruited to promoters by direct…	PF01738.19(DLH:Dienelactone hydrolase family)	sp|Q9ZT66|E134_MAIZE(Endo-1,3;1,4-beta-D-glucanase OS=Zea mays OX=4577 PE=1 SV=1)
Glyma.13G274900		(1 of 5) PTHR31251:SF9 - SQUAMOSA PROMOTER-BINDING-LIKE PROTEIN 4-RELATED	1189	0.0186577	-5.74409	1.03896e-13	2.13721e-11	yes	down	8.2	12.27	7.2	0.05	0.37	9.22333	0.21	XP_003543233.1(squamosa promoter-binding protein 1 [Glycine max])	GO:0005634(cellular_component:nucleus); GO:0046872(molecular_function:metal ion binding); GO:0003677(molecular_function:DNA binding)				ENOG410YKCI(K:Transcription)	ENOG410YKCI(squamosa)	PF03110.15(SBP:SBP domain)	sp|Q6Z461|SPL13_ORYSJ(Squamosa promoter-binding-like protein 13 OS=Oryza sativa subsp. japonica OX=39947 GN=SPL13 PE=2 SV=1)
Glyma.18G057900		(1 of 4) PTHR10366:SF369 - CINNAMOYL-COA REDUCTASE-LIKE PROTEIN	1184	0.127331	-2.97335	1.11051e-13	2.27164e-11	yes	down	261.5	231.83	180.08	31.29	26.59	224.47	28.94	XP_028214416.1(cinnamoyl-CoA reductase 1-like [Glycine soja])	GO:0050662(molecular_function:coenzyme binding); GO:0016616(molecular_function:oxidoreductase activity, acting on the CH-OH group of donors, NAD or NADP as acceptor); GO:0003824(molecular_function:catalytic activity); GO:0016621(molecular_function:cinnamoyl-CoA reductase activity); GO:0045552(molecular_function:dihydrokaempferol 4-reductase activity); GO:0016491(molecular_function:oxidoreductase …				COG0451(I:Lipid transport and metabolism)	COG0451(Malonyl coA-acyl carrier protein transacylase)	PF01370.22(Epimerase:NAD dependent epimerase/dehydratase family); PF01073.20(3Beta_HSD:3-beta hydroxysteroid dehydrogenase/isomerase family); PF16363.6(GDP_Man_Dehyd:GDP-mannose 4,6 dehydratase); PF13460.7(NAD_binding_10:NAD(P)H-binding); PF02719.16(Polysacc_synt_2:Polysaccharide biosynthesis protein); PF00106.26(adh_short:short chain dehydrogenase); PF05368.14(NmrA:NmrA-like family); PF08659.11(…	sp|Q9S9N9|CCR1_ARATH(Cinnamoyl-CoA reductase 1 OS=Arabidopsis thaliana OX=3702 GN=CCR1 PE=1 SV=1)
Glyma.12G213700		(1 of 10) PTHR10209//PTHR10209:SF177 - OXIDOREDUCTASE, 2OG-FE II OXYGENASE FAMILY PROTEIN // SUBFAMILY NOT NAMED	1618	0.0804935	-3.63498	1.18847e-13	2.41762e-11	yes	down	24.03	21.06	23.68	2.37	1.12	22.9233	1.745	XP_014620559.1(gibberellin 2-beta-dioxygenase 8 [Glycine max])	GO:0046872(molecular_function:metal ion binding); GO:0052635(molecular_function:C-20 gibberellin 2-beta-dioxygenase activity); GO:0051213(molecular_function:dioxygenase activity); GO:0055114(biological_process:oxidation-reduction process); GO:0016491(molecular_function:oxidoreductase activity)	K04125	E1.14.11.13	map00904(Diterpenoid biosynthesis)	COG3491(S:Function unknown)	COG3491(2OGFe(II) oxygenase)	PF03171.21(2OG-FeII_Oxy:2OG-Fe(II) oxygenase superfamily); PF14226.7(DIOX_N:non-haem dioxygenase in morphine synthesis N-terminal)	sp|O49561|G2OX8_ARATH(Gibberellin 2-beta-dioxygenase 8 OS=Arabidopsis thaliana OX=3702 GN=GA2OX8 PE=1 SV=2)
Glyma.08G142400		(1 of 2) PTHR31221//PTHR31221:SF36 - FAMILY NOT NAMED // WRKY TRANSCRIPTION FACTOR 50-RELATED	1138	6.8152	2.76876	1.21651e-13	2.46098e-11	yes	up	15.77	12.63	28.26	107.09	161.57	18.8867	134.33	NP_001237313.2(WRKY transcription factor 6 [Glycine max])	GO:0003700(molecular_function:transcription factor activity, sequence-specific DNA binding); GO:0043565(molecular_function:sequence-specific DNA binding); GO:0005634(cellular_component:nucleus); GO:0006355(biological_process:regulation of transcription, DNA-templated)				ENOG410YQZM(K:Transcription)	ENOG410YQZM(WRKY transcription factor)	PF03106.16(WRKY:WRKY DNA -binding domain)	sp|Q93WU9|WRK51_ARATH(Probable WRKY transcription factor 51 OS=Arabidopsis thaliana OX=3702 GN=WRKY51 PE=1 SV=1)
Glyma.03G253200		(1 of 8) PTHR33509:SF5 - LATE EMBRYOGENESIS ABUNDANT 3 (LEA3) FAMILY PROTEIN	675	9.24705	3.20899	1.25802e-13	2.53098e-11	yes	up	12.14	15.72	22.97	162.73	94.41	16.9433	128.57	NP_001238473.2(indole-3-acetic acid induced protein ARG-2 homolog [Glycine max])	GO:0006950(biological_process:response to stress); GO:0005739(cellular_component:mitochondrion)				ENOG410ZEWF(S:Function unknown)	ENOG410ZEWF(late embryogenesis abundant protein)	PF03242.14(LEA_3:Late embryogenesis abundant protein)	sp|P32292|ARG2_VIGRR(Indole-3-acetic acid-induced protein ARG2 OS=Vigna radiata var. radiata OX=3916 GN=ARG2 PE=2 SV=1)
Glyma.18G172800		(1 of 1) PF00515//PF07719 - Tetratricopeptide repeat (TPR_1) // Tetratricopeptide repeat (TPR_2)	1271	33.1091	5.04916	1.30671e-13	2.61457e-11	yes	up	0.42	0.43	0.45	19.18	7.06	0.433333	13.12	XP_003552146.1(protein SULFUR DEFICIENCY-INDUCED 1 isoform X1 [Glycine max])	GO:0005515(molecular_function:protein binding)				ENOG410YFAS(S:Function unknown)	ENOG410YFAS(male sterility MS5 family protein)	PF00515.29(TPR_1:Tetratricopeptide repeat); PF07719.18(TPR_2:Tetratricopeptide repeat); PF13424.7(TPR_12:Tetratricopeptide repeat); PF13181.7(TPR_8:Tetratricopeptide repeat); PF12895.8(ANAPC3:Anaphase-promoting complex, cyclosome, subunit 3)	sp|Q8GXU5|SDI1_ARATH(Protein SULFUR DEFICIENCY-INDUCED 1 OS=Arabidopsis thaliana OX=3702 GN=SDI1 PE=2 SV=1)
Glyma.18G039400		(1 of 6) PTHR27001//PTHR27001:SF52 - FAMILY NOT NAMED // PROTEIN KINASE FAMILY PROTEIN-RELATED	2003	0.124192	-3.00935	1.38385e-13	2.75386e-11	yes	down	5.94	5.93	6.4	0.73	0.83	6.09	0.78	XP_003552967.1(probable serine/threonine-protein kinase PBL7 [Glycine max])	GO:0004675(molecular_function:transmembrane receptor protein serine/threonine kinase activity); GO:0006468(biological_process:protein phosphorylation); GO:0005886(cellular_component:plasma membrane); GO:0005524(molecular_function:ATP binding); GO:0004672(molecular_function:protein kinase activity)				COG0515(T:Signal transduction mechanisms)	COG0515(Serine Threonine protein kinase)	PF00069.26(Pkinase:Protein kinase domain); PF07714.18(PK_Tyr_Ser-Thr:Protein tyrosine and serine/threonine kinase); PF01636.24(APH:Phosphotransferase enzyme family)	sp|Q9CAL8|PEK13_ARATH(Proline-rich receptor-like protein kinase PERK13 OS=Arabidopsis thaliana OX=3702 GN=PERK13 PE=1 SV=1)
Glyma.15G031400		(1 of 38) K01188 - beta-glucosidase (E3.2.1.21)	1615	0.0554898	-4.17163	1.49154e-13	2.95212e-11	yes	down	4.02	7.12	6.94	0.13	0.7	6.02667	0.415	XP_003546992.2(beta-glucosidase 12 [Glycine max])	GO:0009651(biological_process:response to salt stress); GO:0019762(biological_process:glucosinolate catabolic process); GO:0005975(biological_process:carbohydrate metabolic process); GO:0008422(molecular_function:beta-glucosidase activity); GO:0004553(molecular_function:hydrolase activity, hydrolyzing O-glycosyl compounds)	K01188;ccaj	E3.2.1.21;	map00460(Cyanoamino acid metabolism); map00940(Phenylpropanoid biosynthesis); map00500(Starch and sucrose metabolism)	COG2723(G:Carbohydrate transport and metabolism)	COG2723(beta-glucosidase)	PF00232.19(Glyco_hydro_1:Glycosyl hydrolase family 1)	sp|B8AVF0|BGL12_ORYSI(Beta-glucosidase 12 OS=Oryza sativa subsp. indica OX=39946 GN=BGLU12 PE=3 SV=1)
Glyma.12G236800		(1 of 2) PTHR12632//PTHR12632:SF15 - TRANSCRIPTION FACTOR NF-Y ALPHA-RELATED // SUBFAMILY NOT NAMED	1417	0.11188	-3.15998	1.51977e-13	2.99182e-11	yes	down	10.51	7.58	8.56	0.9	1.19	8.88333	1.045	NP_001349754.1(nuclear transcription factor Y subunit A-11 [Glycine max])	GO:0003700(molecular_function:transcription factor activity, sequence-specific DNA binding); GO:0006355(biological_process:regulation of transcription, DNA-templated); GO:0016602(cellular_component:CCAAT-binding factor complex); GO:0003677(molecular_function:DNA binding)	K08064	NFYA		COG5224(K:Transcription)	COG5224(Nuclear transcription factor Y)	PF02045.16(CBFB_NFYA:CCAAT-binding transcription factor (CBF-B/NF-YA) subunit B)	sp|Q945M9|NFYA9_ARATH(Nuclear transcription factor Y subunit A-9 OS=Arabidopsis thaliana OX=3702 GN=NFYA9 PE=1 SV=1)
Glyma.19G161100		(1 of 55) K14484 - auxin-responsive protein IAA (IAA)	1314	0.000263793	-11.8883	1.81338e-13	3.55074e-11	yes	down	76.61	18.16	13.32	0	0	36.03	0	XP_028219304.1(auxin-induced protein AUX28 [Glycine soja])	GO:0006355(biological_process:regulation of transcription, DNA-templated); GO:0005634(cellular_component:nucleus); GO:0009734(biological_process:auxin-activated signaling pathway)	K14484	IAA	map04075(Plant hormone signal transduction)	ENOG410YEC3(K:Transcription)	ENOG410YEC3(Aux IAA proteins are short-lived transcriptional factors that function as repressors of early auxin response genes at low auxin concentrations. Repression is thought to result from the interaction with auxin response factors (ARFs), proteins that bind to the auxin-responsive promoter element (AuxRE). Formation of heterodimers with ARF proteins may alter their ability to modulate early…	PF02309.17(AUX_IAA:AUX/IAA family)	sp|P13089|AUX28_SOYBN(Auxin-induced protein AUX28 OS=Glycine max OX=3847 GN=AUX28 PE=2 SV=1)
Glyma.10G231200		(1 of 2) PTHR31899:SF1 - BETA-CAROTENE 3-HYDROXYLASE 1, CHLOROPLASTIC-RELATED	1173	5.9777	2.57959	2.12774e-13	4.13771e-11	yes	up	3.8	4.14	5.63	25.61	30.24	4.52333	27.925	AAS88426.2(beta-carotene hydroxylase, partial [Glycine max])	GO:0006633(biological_process:fatty acid biosynthetic process); GO:0016021(cellular_component:integral component of membrane); GO:0005506(molecular_function:iron ion binding); GO:0016491(molecular_function:oxidoreductase activity); GO:0055114(biological_process:oxidation-reduction process); GO:0008610(biological_process:lipid biosynthetic process)	K15746	crtZ	map00906(Carotenoid biosynthesis)	ENOG4111G77(S:Function unknown)	ENOG4111G77(Beta-carotene hydroxylase)	PF04116.14(FA_hydroxylase:Fatty acid hydroxylase superfamily)	sp|O49814|BCH2_CAPAN(Beta-carotene hydroxylase 2, chloroplastic (Fragment) OS=Capsicum annuum OX=4072 GN=CA2 PE=2 SV=1)
Glyma.06G081100		(1 of 10) PTHR31236//PTHR31236:SF2 - FAMILY NOT NAMED // DEHYDRATION-RESPONSIVE PROTEIN RD22	1365	0.237175	-2.07598	2.13575e-13	4.13771e-11	yes	down	212.1	172.77	269.3	44.79	64.39	218.057	54.59	NP_001235949.2(BURP domain protein RD22 precursor [Glycine max])					ENOG410YDUK(S:Function unknown); ENOG411184D(S:Function unknown)	ENOG410YDUK(BURP domain); ENOG411184D(BURP domain)	PF03181.16(BURP:BURP domain)	sp|Q08298|RD22_ARATH(BURP domain protein RD22 OS=Arabidopsis thaliana OX=3702 GN=RD22 PE=2 SV=1)
Glyma.08G173400		(1 of 2) PTHR31744:SF5 - NAC DOMAIN-CONTAINING PROTEIN 21/22-RELATED	1373	7.36339	2.88037	2.24436e-13	4.30666e-11	yes	up	13.54	16.57	18.9	133.11	105.67	16.3367	119.39	NP_001238255.1(NAC domain protein [Glycine max])	GO:0006355(biological_process:regulation of transcription, DNA-templated); GO:0005634(cellular_component:nucleus); GO:0003677(molecular_function:DNA binding)				ENOG410YDRK(S:Function unknown)	ENOG410YDRK(NAC domain-containing protein 21)	PF02365.16(NAM:No apical meristem (NAM) protein)	sp|Q84TE6|NAC22_ARATH(NAC domain-containing protein 21/22 OS=Arabidopsis thaliana OX=3702 GN=NAC021 PE=1 SV=2)
Glyma.17G092500		(1 of 80) PF14009 - Domain of unknown function (DUF4228) (DUF4228)	947	0.204192	-2.292	2.24648e-13	4.30666e-11	yes	down	38.98	32.97	36.96	6.35	9.52	36.3033	7.935	NP_001237205.1(uncharacterized protein LOC100306591 [Glycine max])					ENOG410YR03(S:Function unknown); ENOG41113T2(S:Function unknown)	ENOG410YR03(-); ENOG41113T2(-)	PF14009.7(DUF4228:Domain of unknown function (DUF4228))
Glyma.03G127200		(1 of 1) PTHR22762//PTHR22762:SF91 - ALPHA-GLUCOSIDASE // SUBFAMILY NOT NAMED	3044	7.51031	2.90887	2.3292e-13	4.44197e-11	yes	up	1.65	1.98	3.51	12.46	26.14	2.38	19.3	XP_003521128.1(uncharacterized protein LOC100779005 isoform X1 [Glycine max])	GO:0005975(biological_process:carbohydrate metabolic process); GO:0030246(molecular_function:carbohydrate binding); GO:0004553(molecular_function:hydrolase activity, hydrolyzing O-glycosyl compounds)				COG1501(S:Function unknown)	COG1501(Pentatricopeptide repeat-containing protein)	PF01055.27(Glyco_hydro_31:Glycosyl hydrolases family 31); PF13802.7(Gal_mutarotas_2:Galactose mutarotase-like)	sp|P32138|SQASE_ECOLI(Sulfoquinovosidase OS=Escherichia coli (strain K12) OX=83333 GN=yihQ PE=1 SV=3)
Glyma.15G148500		(1 of 6) PTHR24223//PTHR24223:SF246 - FAMILY NOT NAMED // ABC TRANSPORTER C FAMILY MEMBER 14-RELATED	5110	0.132712	-2.91363	2.5244e-13	4.7893e-11	yes	down	4.6	3.34	6.86	0.47	0.94	4.93333	0.705	XP_003547376.1(ABC transporter C family member 14 [Glycine max])	GO:0042626(molecular_function:ATPase activity, coupled to transmembrane movement of substances); GO:0016020(cellular_component:membrane); GO:0016021(cellular_component:integral component of membrane); GO:0006810(biological_process:transport); GO:0000325(cellular_component:plant-type vacuole); GO:0005774(cellular_component:vacuolar membrane); GO:0016887(molecular_function:ATPase activity); GO:0055…	K05665	ABCC1	map02010(ABC transporters)	COG1132(V:Defense mechanisms)	COG1132((ABC) transporter)	PF00664.24(ABC_membrane:ABC transporter transmembrane region); PF00005.28(ABC_tran:ABC transporter); PF01935.18(DUF87:Helicase HerA, central domain); PF00350.24(Dynamin_N:Dynamin family)	sp|Q7DM58|AB4C_ARATH(ABC transporter C family member 4 OS=Arabidopsis thaliana OX=3702 GN=ABCC4 PE=1 SV=2)
Glyma.02G021600		(1 of 2) PF07063 - Domain of unknown function (DUF1338) (DUF1338)	1631	18.5284	4.21167	2.7684e-13	5.22514e-11	yes	up	4.3	3.26	4.09	98.36	33.15	3.88333	65.755	XP_003519083.1(uncharacterized protein LOC547714 [Glycine max])					ENOG410Z3E0(S:Function unknown)	ENOG410Z3E0(DUF1338)	PF07063.14(DUF1338:Domain of unknown function (DUF1338))
Glyma.01G214200		(1 of 2) K05277 - leucoanthocyanidin dioxygenase (E1.14.11.19)	1319	21.5736	4.43119	2.82477e-13	5.29818e-11	yes	up	0.78	0.99	1.54	31.17	12.63	1.10333	21.9	NP_001239794.1(anthocyanidin synthase [Glycine max])	GO:0050589(molecular_function:leucocyanidin oxygenase activity); GO:0046872(molecular_function:metal ion binding); GO:0051213(molecular_function:dioxygenase activity); GO:0055114(biological_process:oxidation-reduction process); GO:0016491(molecular_function:oxidoreductase activity)	K05277	ANS	map00941(Flavonoid biosynthesis)	COG3491(S:Function unknown)	COG3491(YT521-B-like domain)	PF03171.21(2OG-FeII_Oxy:2OG-Fe(II) oxygenase superfamily); PF14226.7(DIOX_N:non-haem dioxygenase in morphine synthesis N-terminal)	sp|P51091|LDOX_MALDO(Leucoanthocyanidin dioxygenase OS=Malus domestica OX=3750 GN=ANS PE=2 SV=1)
Glyma.13G138300		(1 of 2) PTHR31235//PTHR31235:SF11 - FAMILY NOT NAMED // PEROXIDASE 21	1480	18.1368	4.18085	2.83604e-13	5.29818e-11	yes	up	0.55	0.23	0.25	4.99	8.2	0.343333	6.595	XP_003542507.1(peroxidase 21 [Glycine max])	GO:0020037(molecular_function:heme binding); GO:0006979(biological_process:response to oxidative stress); GO:0042744(biological_process:hydrogen peroxide catabolic process); GO:0009506(cellular_component:plasmodesma); GO:0009505(cellular_component:plant-type cell wall); GO:0046872(molecular_function:metal ion binding); GO:0004601(molecular_function:peroxidase activity); GO:0055114(biological_proc…	K00430	E1.11.1.7	map00940(Phenylpropanoid biosynthesis)	ENOG410YHIH(G:Carbohydrate transport and metabolism)	ENOG410YHIH(peroxidase)	PF00141.24(peroxidase:Peroxidase)	sp|Q42580|PER21_ARATH(Peroxidase 21 OS=Arabidopsis thaliana OX=3702 GN=PER21 PE=1 SV=1)
Glyma.08G166000		(1 of 17) PTHR13683:SF298 - ASPARTIC PROTEINASE CDR1-RELATED	1600	0.0460351	-4.44112	2.89194e-13	5.37519e-11	yes	down	5.68	3.46	5.67	0.18	0.31	4.93667	0.245	XP_003532923.1(probable aspartic protease At2g35615 [Glycine max])	GO:0006508(biological_process:proteolysis); GO:0005576(cellular_component:extracellular region); GO:0004190(molecular_function:aspartic-type endopeptidase activity); GO:0030163(biological_process:protein catabolic process)				ENOG410XNV7(O:Posttranslational modification, protein turnover, chaperones)	ENOG410XNV7(aspartic)	PF14543.7(TAXi_N:Xylanase inhibitor N-terminal); PF14541.7(TAXi_C:Xylanase inhibitor C-terminal); PF00026.24(Asp:Eukaryotic aspartyl protease)	sp|Q3EBM5|ASPR1_ARATH(Probable aspartic protease At2g35615 OS=Arabidopsis thaliana OX=3702 GN=At2g35615 PE=3 SV=1)
Glyma.02G133000		(1 of 6) PTHR10891//PTHR10891:SF533 - EF-HAND CALCIUM-BINDING DOMAIN CONTAINING PROTEIN // SUBFAMILY NOT NAMED	781	41.3837	5.37099	3.04034e-13	5.62248e-11	yes	up	0.13	0.47	0.48	17.36	12.09	0.36	14.725	NP_001235680.1(uncharacterized protein LOC100499763 [Glycine max])	GO:0005509(molecular_function:calcium ion binding); GO:0005739(cellular_component:mitochondrion)	K13448	CML	map04626(Plant-pathogen interaction)	COG5126(D:Cell cycle control, cell division, chromosome partitioning); COG5126(T:Signal transduction mechanisms); COG5126(Z:Cytoskeleton)	COG5126(Calcium-binding protein); COG5126(Calcium-binding protein); COG5126(Calcium-binding protein)	PF00036.33(EF-hand_1:EF hand); PF13202.7(EF-hand_5:EF hand); PF13405.7(EF-hand_6:EF-hand domain); PF13499.7(EF-hand_7:EF-hand domain pair); PF13833.7(EF-hand_8:EF-hand domain pair); PF10591.10(SPARC_Ca_bdg:Secreted protein acidic and rich in cysteine Ca binding region)	sp|Q9ZQE6|CML30_ARATH(Calmodulin-like protein 30 OS=Arabidopsis thaliana OX=3702 GN=CML30 PE=2 SV=1)
Glyma.13G117600		(1 of 176) PF03106 - WRKY DNA -binding domain (WRKY)	1716	8.20971	3.03733	3.11791e-13	5.73349e-11	yes	up	5.14	3.45	8.31	28.14	68.72	5.63333	48.43	XP_006593988.1(probable WRKY transcription factor 47 [Glycine max])	GO:0003700(molecular_function:transcription factor activity, sequence-specific DNA binding); GO:0043565(molecular_function:sequence-specific DNA binding); GO:0005634(cellular_component:nucleus); GO:0006355(biological_process:regulation of transcription, DNA-templated)				ENOG410YDVM(K:Transcription)	ENOG410YDVM(Transcription factor)	PF03106.16(WRKY:WRKY DNA -binding domain)	sp|Q9XEC3|WRK42_ARATH(WRKY transcription factor 42 OS=Arabidopsis thaliana OX=3702 GN=WRKY42 PE=1 SV=1)
Glyma.04G023700		(1 of 56) PF00314 - Thaumatin family (Thaumatin)	1478	0.161728	-2.62836	3.13168e-13	5.73349e-11	yes	down	16.41	14.33	14.85	1.71	3.75	15.1967	2.73	XP_003523547.1(thaumatin-like protein 1b [Glycine max])	GO:0006952(biological_process:defense response); GO:0005576(cellular_component:extracellular region); GO:0016301(molecular_function:kinase activity)				ENOG4111GDH(S:Function unknown)	ENOG4111GDH(-)	PF00314.18(Thaumatin:Thaumatin family)	sp|Q9FF29|PR5K_ARATH(PR5-like receptor kinase OS=Arabidopsis thaliana OX=3702 GN=PR5K PE=1 SV=1)
Glyma.02G218400		(1 of 3) PTHR11206//PTHR11206:SF92 - MULTIDRUG RESISTANCE PROTEIN // MATE EFFLUX FAMILY PROTEIN	2317	31.3216	4.96909	3.16484e-13	5.76537e-11	yes	up	0.18	0.04	0.15	4.08	3.22	0.123333	3.65	XP_028213550.1(protein DETOXIFICATION 48-like [Glycine soja])	GO:0006855(biological_process:drug transmembrane transport); GO:0016021(cellular_component:integral component of membrane); GO:0016020(cellular_component:membrane); GO:0015297(molecular_function:antiporter activity); GO:0015238(molecular_function:drug transmembrane transporter activity); GO:0022857(molecular_function:transmembrane transporter activity); GO:0042910(molecular_function:xenobiotic tr…	K03327	TC.MATE, SLC47A, norM, mdtK, dinF		COG0534(V:Defense mechanisms)	COG0534(Mate efflux family protein)	PF01554.19(MatE:MatE)	sp|Q9SLV0|DTX48_ARATH(Protein DETOXIFICATION 48 OS=Arabidopsis thaliana OX=3702 GN=DTX48 PE=2 SV=1)
Glyma.17G164800		(1 of 4) PTHR37209//PTHR37209:SF2 - FAMILY NOT NAMED // LYSINE-RICH ARABINOGALACTAN PROTEIN 17-RELATED	1300	0.0466715	-4.42131	3.2139e-13	5.82576e-11	yes	down	15.6	14.29	13.16	0.14	1.53	14.35	0.835	KHN44012.1(hypothetical protein glysoja_040955 [Glycine soja])
Glyma.02G305400		(1 of 2) K08913 - light-harvesting complex II chlorophyll a/b binding protein 2 (LHCB2)	1024	0.157635	-2.66534	3.26485e-13	5.88896e-11	yes	down	29.31	32.42	26.93	3.44	6.98	29.5533	5.21	NP_001240183.1(chlorophyll a-b binding protein 151, chloroplastic-like [Glycine max])	GO:0009535(cellular_component:chloroplast thylakoid membrane); GO:0009941(cellular_component:chloroplast envelope); GO:0016168(molecular_function:chlorophyll binding); GO:0009522(cellular_component:photosystem I); GO:0009523(cellular_component:photosystem II); GO:0016021(cellular_component:integral component of membrane); GO:0016020(cellular_component:membrane); GO:0010287(cellular_component:plas…	K08913	LHCB2	map00196(Photosynthesis - antenna proteins)	ENOG410ZHBU(J:Translation, ribosomal structure and biogenesis)	ENOG410ZHBU(Chlorophyll A-B binding protein)	PF00504.22(Chloroa_b-bind:Chlorophyll A-B binding protein)	sp|P27520|CB215_PEA(Chlorophyll a-b binding protein 215, chloroplastic OS=Pisum sativum OX=3888 GN=CAB215 PE=1 SV=1)
Glyma.04G152800			2244	9.73747	3.28355	3.48158e-13	6.24909e-11	yes	up	0.65	0.4	0.79	4.07	8.89	0.613333	6.48	XP_006578457.1(uncharacterized protein LOC102662789 [Glycine max])	GO:0016021(cellular_component:integral component of membrane)				ENOG4111AZ2(S:Function unknown)	ENOG4111AZ2(-)
Glyma.15G012100		(1 of 4) PTHR10209//PTHR10209:SF95 - OXIDOREDUCTASE, 2OG-FE II OXYGENASE FAMILY PROTEIN // GIBBERELLIN 3-BETA-DIOXYGENASE 1-RELATED	1546	0.0236728	-5.40063	3.68522e-13	6.58233e-11	yes	down	4.95	6.5	4.5	0.11	0.16	5.31667	0.135	XP_003546239.1(gibberellin 3-beta-dioxygenase 1 [Glycine max])	GO:0051213(molecular_function:dioxygenase activity); GO:0016707(molecular_function:gibberellin 3-beta-dioxygenase activity); GO:0009686(biological_process:gibberellin biosynthetic process); GO:0009416(biological_process:response to light stimulus); GO:0046872(molecular_function:metal ion binding); GO:0055114(biological_process:oxidation-reduction process); GO:0016491(molecular_function:oxidoreduc…	K04124	E1.14.11.15	map00904(Diterpenoid biosynthesis)	COG3491(S:Function unknown)	COG3491(2OGFe(II) oxygenase)	PF03171.21(2OG-FeII_Oxy:2OG-Fe(II) oxygenase superfamily); PF14226.7(DIOX_N:non-haem dioxygenase in morphine synthesis N-terminal)	sp|O24648|G3OX_PEA(Gibberellin 3-beta-dioxygenase 1 OS=Pisum sativum OX=3888 GN=LE PE=1 SV=1)
Glyma.01G129400		(1 of 6) K00827 - alanine-glyoxylate transaminase / (R)-3-amino-2-methylpropionate-pyruvate transaminase (AGXT2)	1804	0.157404	-2.66745	3.95472e-13	7.00939e-11	yes	down	16.89	17.75	14.06	1.9	3.76	16.2333	2.83	XP_003516998.1(alanine--glyoxylate aminotransferase 2 homolog 2, mitochondrial [Glycine max])	GO:0008483(molecular_function:transaminase activity); GO:0030170(molecular_function:pyridoxal phosphate binding); GO:0008453(molecular_function:alanine-glyoxylate transaminase activity)	K00827	AGXT2	map00270(Cysteine and methionine metabolism); map00250(Alanine, aspartate and glutamate metabolism); map00280(Valine, leucine and isoleucine degradation); map00260(Glycine, serine and threonine metabolism)	COG0160(E:Amino acid transport and metabolism)	COG0160(transaminase activity)	PF00202.22(Aminotran_3:Aminotransferase class-III)	sp|Q94AL9|AGT22_ARATH(Alanine--glyoxylate aminotransferase 2 homolog 2, mitochondrial OS=Arabidopsis thaliana OX=3702 GN=AGT3 PE=1 SV=2)
Glyma.04G079600		(1 of 10) PTHR31236//PTHR31236:SF2 - FAMILY NOT NAMED // DEHYDRATION-RESPONSIVE PROTEIN RD22	1394	0.147818	-2.75811	3.96259e-13	7.00939e-11	yes	down	699.13	339.68	793.55	73.4	116.22	610.787	94.81	XP_003522684.1(BURP domain protein RD22 [Glycine max])					ENOG411184D(S:Function unknown); ENOG410YDUK(S:Function unknown)	ENOG411184D(BURP domain); ENOG410YDUK(BURP domain)	PF03181.16(BURP:BURP domain)	sp|Q08298|RD22_ARATH(BURP domain protein RD22 OS=Arabidopsis thaliana OX=3702 GN=RD22 PE=2 SV=1)
Glyma.04G170500		(1 of 2) PTHR10209//PTHR10209:SF105 - OXIDOREDUCTASE, 2OG-FE II OXYGENASE FAMILY PROTEIN // SUBFAMILY NOT NAMED	1331	0.080481	-3.63521	4.35394e-13	7.66462e-11	yes	down	7.84	8.24	6.64	0.62	0.65	7.57333	0.635	XP_003523026.1(1-aminocyclopropane-1-carboxylate oxidase 1 [Glycine max])	GO:0046872(molecular_function:metal ion binding); GO:0045431(molecular_function:flavonol synthase activity); GO:0051213(molecular_function:dioxygenase activity); GO:0055114(biological_process:oxidation-reduction process); GO:0016491(molecular_function:oxidoreductase activity)				COG3491(S:Function unknown)	COG3491(2OGFe(II) oxygenase)	PF14226.7(DIOX_N:non-haem dioxygenase in morphine synthesis N-terminal); PF03171.21(2OG-FeII_Oxy:2OG-Fe(II) oxygenase superfamily)	sp|Q9SRM3|DIOX6_ARATH(Probable 2-oxoglutarate-dependent dioxygenase At3g111800 OS=Arabidopsis thaliana OX=3702 GN=At3g11180 PE=2 SV=1)
Glyma.03G005400		(1 of 10) PTHR11206//PTHR11206:SF102 - MULTIDRUG RESISTANCE PROTEIN // MATE EFFLUX FAMILY PROTEIN	1830	8.88893	3.15201	4.93475e-13	8.64549e-11	yes	up	2	0.79	1.92	13.79	18.51	1.57	16.15	NP_001358708.1(protein DETOXIFICATION 21-like [Glycine max])	GO:0006855(biological_process:drug transmembrane transport); GO:0016021(cellular_component:integral component of membrane); GO:0016020(cellular_component:membrane); GO:0015297(molecular_function:antiporter activity); GO:0015238(molecular_function:drug transmembrane transporter activity); GO:0022857(molecular_function:transmembrane transporter activity); GO:0042910(molecular_function:xenobiotic tr…	K03327	TC.MATE, SLC47A, norM, mdtK, dinF		COG0534(V:Defense mechanisms)	COG0534(Mate efflux family protein)	PF01554.19(MatE:MatE)	sp|Q8W488|DTX21_ARATH(Protein DETOXIFICATION 21 OS=Arabidopsis thaliana OX=3702 GN=DTX21 PE=1 SV=1)
Glyma.05G211600		(1 of 2) PTHR22814//PTHR22814:SF127 - COPPER TRANSPORT PROTEIN ATOX1-RELATED // SUBFAMILY NOT NAMED	933	9.14839	3.19352	5.15827e-13	8.99407e-11	yes	up	8.78	10.72	17.24	124.21	91.89	12.2467	108.05	RZC13587.1(Heavy metal-associated isoprenylated plant protein 39 isoform A [Glycine soja])	GO:0016021(cellular_component:integral component of membrane); GO:0046872(molecular_function:metal ion binding); GO:0030001(biological_process:metal ion transport)				COG2608(S:Function unknown)	COG2608(heavy metal transport detoxification protein)	PF00403.27(HMA:Heavy-metal-associated domain)	sp|O03982|HIP39_ARATH(Heavy metal-associated isoprenylated plant protein 39 OS=Arabidopsis thaliana OX=3702 GN=HIPP39 PE=2 SV=1)
Glyma.16G151500		(1 of 171) PF02365 - No apical meristem (NAM) protein (NAM)	1803	4.40775	2.14004	5.24289e-13	9.09829e-11	yes	up	13.41	11.32	16.1	43.66	86.88	13.61	65.27	NP_001351011.1(NAC domain-containing protein [Glycine max])	GO:0006355(biological_process:regulation of transcription, DNA-templated); GO:0005634(cellular_component:nucleus); GO:0003677(molecular_function:DNA binding)				ENOG410YB53(G:Carbohydrate transport and metabolism); ENOG410YB53(O:Posttranslational modification, protein turnover, chaperones)	ENOG410YB53(Ectonucleoside triphosphate diphosphohydrolase); ENOG410YB53(Ectonucleoside triphosphate diphosphohydrolase)	PF02365.16(NAM:No apical meristem (NAM) protein)	sp|Q84TD6|NAC47_ARATH(NAC transcription factor 47 OS=Arabidopsis thaliana OX=3702 GN=NAC047 PE=2 SV=1)
Glyma.15G114000		(1 of 3) PTHR31579//PTHR31579:SF15 - FAMILY NOT NAMED // F2401.16	1607	34.3016	5.1002	5.27935e-13	9.11834e-11	yes	up	0.19	0.1	0.13	5.4	4.11	0.14	4.755	XP_003547277.1(uncharacterized protein LOC100807096 [Glycine max])					ENOG410YRP8(S:Function unknown)	ENOG410YRP8(Protein of unknown function (DUF506))	PF04720.13(PDDEXK_6:PDDEXK-like family of unknown function)
Glyma.06G042700		(1 of 3) PTHR13902//PTHR13902:SF64 - SERINE/THREONINE-PROTEIN KINASE WNK WITH NO LYSINE -RELATED // SUBFAMILY NOT NAMED	1297	0.0133977	-6.22187	5.4403e-13	9.3522e-11	yes	down	9.32	8.09	5.58	0.05	0.2	7.66333	0.125	RZC05731.1(Protein RICE SALT SENSITIVE 3 isoform B [Glycine soja])	GO:0016021(cellular_component:integral component of membrane)				ENOG411199Q(S:Function unknown)	ENOG411199Q(-)	PF14215.7(bHLH-MYC_N:bHLH-MYC and R2R3-MYB transcription factors N-terminal)	sp|K4PW38|RSS3_ORYSJ(Protein RICE SALT SENSITIVE 3 OS=Oryza sativa subsp. japonica OX=39947 GN=RSS3 PE=1 SV=1)
Glyma.08G116900		(1 of 11) PTHR12411:SF371 - CATHEPSIN O	1371	0.000567894	-10.7821	5.88519e-13	1.00697e-10	yes	down	12.36	14.09	22.08	0	0	16.1767	0	NP_001241331.1(uncharacterized protein LOC100811719 precursor [Glycine max])	GO:0051603(biological_process:proteolysis involved in cellular protein catabolic process); GO:0005615(cellular_component:extracellular space); GO:0005764(cellular_component:lysosome); GO:0004197(molecular_function:cysteine-type endopeptidase activity); GO:0006508(biological_process:proteolysis); GO:0008234(molecular_function:cysteine-type peptidase activity)	K01365	CTSL	map04145(Phagosome)	COG4870(O:Posttranslational modification, protein turnover, chaperones)	COG4870(cathepsin)	PF00112.24(Peptidase_C1:Papain family cysteine protease); PF08246.13(Inhibitor_I29:Cathepsin propeptide inhibitor domain (I29)); PF03051.16(Peptidase_C1_2:Peptidase C1-like family)	sp|P22895|P34_SOYBN(P34 probable thiol protease OS=Glycine max OX=3847 PE=1 SV=1)
Glyma.11G031500		(1 of 6) 3.6.3.26 - Nitrate-transporting ATPase	2143	0.138151	-2.85569	6.243e-13	1.06252e-10	yes	down	16.23	11.59	13.29	2.03	1.76	13.7033	1.895	XP_003538742.1(protein NRT1/ PTR FAMILY 6.3 [Glycine max])	GO:0006857(biological_process:oligopeptide transport); GO:0010167(biological_process:response to nitrate); GO:0005215(molecular_function:transporter activity); GO:0016021(cellular_component:integral component of membrane); GO:0016020(cellular_component:membrane); GO:0022857(molecular_function:transmembrane transporter activity); GO:0015112(molecular_function:nitrate transmembrane transporter acti…				COG3104(E:Amino acid transport and metabolism)	COG3104(transporter)	PF00854.22(PTR2:POT family)	sp|Q05085|PTR7_ARATH(Protein NRT1/ PTR FAMILY 6.3 OS=Arabidopsis thaliana OX=3702 GN=NPF6.3 PE=1 SV=1)
Glyma.01G202200		(1 of 17) PTHR32246:SF20 - BON1-ASSOCIATED PROTEIN 1-RELATED	1008	12.8868	3.68782	6.26788e-13	1.06252e-10	yes	up	2.08	1.22	3.3	31.22	23.32	2.2	27.27	NP_001236026.2(BON association protein 2-like protein [Glycine max])	GO:0005515(molecular_function:protein binding)				ENOG410ZCTQ(S:Function unknown)	ENOG410ZCTQ(bon association protein)	PF00168.31(C2:C2 domain)	sp|Q58FX0|BAP2_ARATH(BON1-associated protein 2 OS=Arabidopsis thaliana OX=3702 GN=BAP2 PE=1 SV=1)
Glyma.14G219300		(1 of 4) PTHR11588//PTHR11588:SF118 - TUBULIN // SUBFAMILY NOT NAMED	1848	0.0735529	-3.76507	6.45409e-13	1.08905e-10	yes	down	9.74	5.08	5.52	0.36	0.72	6.78	0.54	KRH17435.1(hypothetical protein GLYMA_14G219300 [Glycine max])	GO:0005737(cellular_component:cytoplasm); GO:0007017(biological_process:microtubule-based process); GO:0000278(biological_process:mitotic cell cycle); GO:0003924(molecular_function:GTPase activity); GO:0005200(molecular_function:structural constituent of cytoskeleton); GO:0000226(biological_process:microtubule cytoskeleton organization); GO:0005874(cellular_component:microtubule); GO:0005525(mole…	K07375	TUBB	map04145(Phagosome)	COG5023(Z:Cytoskeleton)	COG5023(protein polymerization)	PF00091.26(Tubulin:Tubulin/FtsZ family, GTPase domain); PF03953.18(Tubulin_C:Tubulin C-terminal domain); PF13809.7(Tubulin_2:Tubulin like)	sp|Q6VAF6|TBB6_GOSHI(Tubulin beta-6 chain OS=Gossypium hirsutum OX=3635 PE=2 SV=1)
Glyma.18G133100		(1 of 4) PTHR10177:SF206 - CYCLIN-D1-1	2250	0.125164	-2.99811	6.54521e-13	1.09935e-10	yes	down	7.79	5.37	5.61	0.66	1.01	6.25667	0.835	XP_003552006.1(cyclin-D1-1 [Glycine max])	GO:0005737(cellular_component:cytoplasm); GO:0006468(biological_process:protein phosphorylation); GO:0005634(cellular_component:nucleus); GO:0019901(molecular_function:protein kinase binding); GO:0016538(molecular_function:cyclin-dependent protein serine/threonine kinase regulator activity); GO:0044772(biological_process:mitotic cell cycle phase transition); GO:0000307(cellular_component:cyclin-d…	K18810	CYCD1_2_4		ENOG410XRKC(D:Cell cycle control, cell division, chromosome partitioning)	ENOG410XRKC((DC) complex that phosphorylates and inhibits members of the retinoblastoma (RB) protein family including RB1 and regulates the cell-cycle during G(1) S transition. Phosphorylation of RB1 allows dissociation of the transcription factor E2F from the RB E2F complex and the subsequent transcription of E2F target genes which are responsible for the progression through the G(1) phase. Hypo…	PF00134.24(Cyclin_N:Cyclin, N-terminal domain); PF02984.20(Cyclin_C:Cyclin, C-terminal domain)	sp|P42751|CCD11_ARATH(Cyclin-D1-1 OS=Arabidopsis thaliana OX=3702 GN=CYCD1-1 PE=1 SV=3)
Glyma.04G022900		(1 of 12) PTHR22835:SF184 - GDSL ESTERASE/LIPASE EXL1-RELATED	1458	0.0544957	-4.19771	6.70251e-13	1.12064e-10	yes	down	5.49	4.02	5.69	0.2	0.4	5.06667	0.3	XP_025983935.1(GDSL esterase/lipase EXL3-like [Glycine max])	GO:0052887(molecular_function:7,9,9'-tricis-neurosporene:quinone oxidoreductase activity); GO:0016788(molecular_function:hydrolase activity, acting on ester bonds); GO:0052886(molecular_function:9,9'-dicis-carotene:quinone oxidoreductase activity)				COG3240(S:Function unknown)	COG3240(GDSL esterase lipase)	PF00657.23(Lipase_GDSL:GDSL-like Lipase/Acylhydrolase)	sp|Q94CH6|EXL3_ARATH(GDSL esterase/lipase EXL3 OS=Arabidopsis thaliana OX=3702 GN=EXL3 PE=2 SV=1)
Glyma.05G042600		(1 of 6) 1.14.13.120 - Costunolide synthase	1757	4.26152	2.09137	6.8071e-13	1.13295e-10	yes	up	12.31	10	12	44.47	57.23	11.4367	50.85	XP_028231569.1(cytochrome P450 71A1-like [Glycine soja])	GO:0004497(molecular_function:monooxygenase activity); GO:0016020(cellular_component:membrane); GO:0020037(molecular_function:heme binding); GO:0016709(molecular_function:oxidoreductase activity, acting on paired donors, with incorporation or reduction of molecular oxygen, NAD(P)H as one donor, and incorporation of one atom of oxygen); GO:0016021(cellular_component:integral component of membrane)…				COG2124(Q:Secondary metabolites biosynthesis, transport and catabolism)	COG2124(Cytochrome p450)	PF00067.23(p450:Cytochrome P450)	sp|P24465|C71A1_PERAE(Cytochrome P450 71A1 OS=Persea americana OX=3435 GN=CYP71A1 PE=1 SV=2)
Glyma.05G219900		(1 of 9) PTHR24320//PTHR24320:SF81 - FAMILY NOT NAMED // NAD(P)-BINDING ROSSMANN-FOLD SUPERFAMILY PROTEIN	1606	0.198903	-2.32986	7.26699e-13	1.20402e-10	yes	down	16.23	14.17	15.32	2.6	3.86	15.24	3.23	XP_028233732.1(short-chain dehydrogenase TIC 32, chloroplastic [Glycine soja])	GO:0102340(molecular_function:3-oxo-behenoyl-CoA reductase activity); GO:0102341(molecular_function:3-oxo-lignoceroyl-CoA reductase activity); GO:0102342(molecular_function:3-oxo-cerotoyl-CoA reductase activity); GO:0008152(biological_process:metabolic process); GO:0102339(molecular_function:3-oxo-arachidoyl-CoA reductase activity); GO:0016491(molecular_function:oxidoreductase activity)	K11153	RDH12		COG1028(S:Function unknown)	COG1028(Dehydrogenase reductase)	PF00106.26(adh_short:short chain dehydrogenase); PF13561.7(adh_short_C2:Enoyl-(Acyl carrier protein) reductase); PF08659.11(KR:KR domain)	sp|Q6RVV4|TIC32_PEA(Short-chain dehydrogenase TIC 32, chloroplastic OS=Pisum sativum OX=3888 GN=TIC32 PE=1 SV=1)
Glyma.19G224700		(1 of 6) K12126 - phytochrome-interacting factor 3 (PIF3)	2677	0.113463	-3.13971	7.52176e-13	1.24062e-10	yes	down	4.44	5.4	5.9	0.66	0.54	5.24667	0.6	XP_006604779.1(transcription factor PIF3 [Glycine max])	GO:0046983(molecular_function:protein dimerization activity)	K12126	PIF3	map04712(Circadian rhythm - plant); map04075(Plant hormone signal transduction)	ENOG4111SYS(K:Transcription); ENOG410Z7Z7(S:Function unknown)	ENOG4111SYS(Transcription factor); ENOG410Z7Z7(Pentatricopeptide repeat-containing protein)	PF00010.27(HLH:Helix-loop-helix DNA-binding domain)	sp|O80536|PIF3_ARATH(Transcription factor PIF3 OS=Arabidopsis thaliana OX=3702 GN=PIF3 PE=1 SV=1)
Glyma.16G044200		(1 of 10) K16223 - protein FLOWERING LOCUS T (FT)	528	19.6634	4.29744	7.64617e-13	1.25548e-10	yes	up	3.19	4.94	8.19	116.68	60.23	5.44	88.455	NP_001240006.1(protein FLOWERING LOCUS T-like [Glycine max])	GO:0048573(biological_process:photoperiodism, flowering); GO:0009909(biological_process:regulation of flower development); GO:0008429(molecular_function:phosphatidylethanolamine binding)	K16223	FT	map04712(Circadian rhythm - plant)	COG1881(S:Function unknown)	COG1881(phosphatidylethanolamine-binding protein)	PF01161.21(PBP:Phosphatidylethanolamine-binding protein)	sp|Q9SXZ2|FT_ARATH(Protein FLOWERING LOCUS T OS=Arabidopsis thaliana OX=3702 GN=FT PE=1 SV=2)
Glyma.02G132200		(1 of 17) 1.14.13.93 - (+)-abscisic acid 8'-hydroxylase / ABA 8'-hydroxylase	1891	0.0345089	-4.85689	8.27493e-13	1.35266e-10	yes	down	6.22	3.46	3.44	0.14	0.17	4.37333	0.155	XP_003518838.1(abscisic acid 8'-hydroxylase 4 [Glycine max])	GO:0004497(molecular_function:monooxygenase activity); GO:0016705(molecular_function:oxidoreductase activity, acting on paired donors, with incorporation or reduction of molecular oxygen); GO:0020037(molecular_function:heme binding); GO:0016132(biological_process:brassinosteroid biosynthetic process); GO:0010295(molecular_function:(+)-abscisic acid 8'-hydroxylase activity); GO:0016125(biological_…	K09843	CYP707A	map00906(Carotenoid biosynthesis)	COG2124(Q:Secondary metabolites biosynthesis, transport and catabolism)	COG2124(Cytochrome p450)	PF00067.23(p450:Cytochrome P450)	sp|Q9LJK2|ABAH4_ARATH(Abscisic acid 8'-hydroxylase 4 OS=Arabidopsis thaliana OX=3702 GN=CYP707A4 PE=2 SV=2)
Glyma.20G135400		(1 of 2) PTHR10177//PTHR10177:SF224 - CYCLINE // SUBFAMILY NOT NAMED	1556	0.0965155	-3.3731	8.56251e-13	1.39344e-10	yes	down	7.11	9.69	9.86	0.47	1.5	8.88667	0.985	XP_003555300.1(cyclin-D4-1 isoform X1 [Glycine max])	GO:0005737(cellular_component:cytoplasm); GO:0006468(biological_process:protein phosphorylation); GO:0005634(cellular_component:nucleus); GO:0019901(molecular_function:protein kinase binding); GO:0016538(molecular_function:cyclin-dependent protein serine/threonine kinase regulator activity); GO:0044772(biological_process:mitotic cell cycle phase transition); GO:0000307(cellular_component:cyclin-d…	K18810	CYCD1_2_4		ENOG410XRKC(O:Posttranslational modification, protein turnover, chaperones)	ENOG410XRKC(Quiescin Q6 sulfhydryl oxidase)	PF00134.24(Cyclin_N:Cyclin, N-terminal domain); PF02984.20(Cyclin_C:Cyclin, C-terminal domain)	sp|Q6YXH8|CCD41_ORYSJ(Cyclin-D4-1 OS=Oryza sativa subsp. japonica OX=39947 GN=CYCD4-1 PE=2 SV=2)
Glyma.14G222400			1151	7.15115	2.83817	9.89518e-13	1.60319e-10	yes	up	3.49	2.4	5.41	20.29	37.07	3.76667	28.68	XP_003545011.1(uncharacterized protein At1g76070 [Glycine max])					ENOG410YQZK(S:Function unknown)	ENOG410YQZK(-)		sp|Q9SGS5|Y1607_ARATH(Uncharacterized protein At1g76070 OS=Arabidopsis thaliana OX=3702 GN=At1g76070 PE=1 SV=1)
Glyma.06G248900		(1 of 4) PTHR31719:SF34 - NAC DOMAIN-CONTAINING PROTEIN 19-RELATED	1706	14.4655	3.85454	1.09465e-12	1.76572e-10	yes	up	11.73	9.46	35.53	275.99	251.83	18.9067	263.91	NP_001238234.2(NAC domain protein NAC3 [Glycine max])	GO:0006355(biological_process:regulation of transcription, DNA-templated); GO:0005634(cellular_component:nucleus); GO:0003677(molecular_function:DNA binding)				ENOG4111FG3(K:Transcription)	ENOG4111FG3(nac domain)	PF02365.16(NAM:No apical meristem (NAM) protein)	sp|Q93VY3|NAC72_ARATH(NAC domain-containing protein 72 OS=Arabidopsis thaliana OX=3702 GN=NAC072 PE=2 SV=1)
Glyma.13G084000		(1 of 4) K10534 - nitrate reductase (NAD(P)H) (NR)	3008	4.67449	2.22481	1.09991e-12	1.76642e-10	yes	up	5.3	5.87	8.5	25.79	38.74	6.55667	32.265	NP_001345469.1(putative nitrate reductase 1 [Glycine max])	GO:0043546(molecular_function:molybdopterin cofactor binding); GO:0050464(molecular_function:nitrate reductase (NADPH) activity); GO:0020037(molecular_function:heme binding); GO:0009703(molecular_function:nitrate reductase (NADH) activity); GO:0005829(cellular_component:cytosol); GO:0030151(molecular_function:molybdenum ion binding); GO:0042128(biological_process:nitrate assimilation); GO:0071949…	K10534	NR	map00910(Nitrogen metabolism)	COG5274(C:Energy production and conversion); COG5274(I:Lipid transport and metabolism)	COG5274(cytochrome b5); COG5274(cytochrome b5)	PF00174.20(Oxidored_molyb:Oxidoreductase molybdopterin binding domain); PF03404.17(Mo-co_dimer:Mo-co oxidoreductase dimerisation domain); PF00970.25(FAD_binding_6:Oxidoreductase FAD-binding domain); PF00175.22(NAD_binding_1:Oxidoreductase NAD-binding domain); PF00173.29(Cyt-b5:Cytochrome b5-like Heme/Steroid binding domain)	sp|P54233|NIA1_SOYBN(Inducible nitrate reductase [NADH] 1 OS=Glycine max OX=3847 GN=INR1 PE=2 SV=1)
Glyma.01G160100		(1 of 3) PTHR22595//PTHR22595:SF34 - CHITINASE-RELATED // BASIC ENDOCHITINASE B	1005	0.218374	-2.19513	1.18353e-12	1.8924e-10	yes	down	73.42	63.98	102.98	14.87	21.91	80.1267	18.39	XP_003517142.1(endochitinase [Glycine max])	GO:0050832(biological_process:defense response to fungus); GO:0004568(molecular_function:chitinase activity); GO:0006032(biological_process:chitin catabolic process); GO:0005975(biological_process:carbohydrate metabolic process); GO:0016998(biological_process:cell wall macromolecule catabolic process)	K20547	CHIB	map00520(Amino sugar and nucleotide sugar metabolism); map04016(MAPK signaling pathway - plant)	COG3979(E:Amino acid transport and metabolism)	COG3979(serine acetyltransferase)	PF00182.20(Glyco_hydro_19:Chitinase class I)	sp|P36907|CHIX_PEA(Endochitinase OS=Pisum sativum OX=3888 PE=2 SV=1)
Glyma.10G142100		(1 of 12) PTHR21562:SF5 - PECTINACETYLESTERASE FAMILY PROTEIN	3071	6.33798	2.66402	1.20752e-12	1.92237e-10	yes	up	2.18	1.38	2.69	12.89	13.96	2.08333	13.425	XP_003536006.1(pectin acetylesterase 12 [Glycine max])	GO:0016787(molecular_function:hydrolase activity); GO:0005618(cellular_component:cell wall); GO:0052793(molecular_function:pectin acetylesterase activity); GO:0071555(biological_process:cell wall organization); GO:0005576(cellular_component:extracellular region); GO:0052689(molecular_function:carboxylic ester hydrolase activity); GO:0009505(cellular_component:plant-type cell wall)	K19882	NOTUM		ENOG410XQKD(S:Function unknown)	ENOG410XQKD(pectinacetylesterase)	PF03283.14(PAE:Pectinacetylesterase)	sp|Q9SFF6|PAE12_ARATH(Pectin acetylesterase 12 OS=Arabidopsis thaliana OX=3702 GN=PAE12 PE=2 SV=1)
Glyma.15G096600		(1 of 4) PTHR10168//PTHR10168:SF115 - GLUTAREDOXIN // MONOTHIOL GLUTAREDOXIN-S2-RELATED	1072	0.0116769	-6.4202	1.56913e-12	2.48724e-10	yes	down	9.39	16.05	8.01	0	0.34	11.15	0.17	XP_006594494.1(monothiol glutaredoxin-S2 [Glycine max])	GO:0045454(biological_process:cell redox homeostasis); GO:0015035(molecular_function:protein disulfide oxidoreductase activity); GO:0005623(cellular_component:cell); GO:0009055(molecular_function:electron carrier activity)	K03676	grxC, GLRX, GLRX2		COG0695(O:Posttranslational modification, protein turnover, chaperones)	COG0695(Glutaredoxin)	PF00462.25(Glutaredoxin:Glutaredoxin)	sp|Q8L8Z8|GRXS2_ARATH(Monothiol glutaredoxin-S2 OS=Arabidopsis thaliana OX=3702 GN=GRXS2 PE=3 SV=1)
Glyma.05G152500		(1 of 2) PTHR31642//PTHR31642:SF22 - FAMILY NOT NAMED // PROTEIN ECERIFERUM 26-RELATED	1578	0.130382	-2.93918	1.70307e-12	2.68792e-10	yes	down	29.81	22.97	45.52	4.55	3.83	32.7667	4.19	NP_001241338.1(HXXXD-type acyl-transferase family protein [Glycine max])	GO:0016747(molecular_function:transferase activity, transferring acyl groups other than amino-acyl groups)				ENOG410YCVD(S:Function unknown)	ENOG410YCVD(-)	PF02458.16(Transferase:Transferase family)	sp|Q9SVM9|CER26_ARATH(Protein ECERIFERUM 26 OS=Arabidopsis thaliana OX=3702 GN=CER26 PE=2 SV=1)
Glyma.05G102100		(1 of 4) PTHR37209//PTHR37209:SF2 - FAMILY NOT NAMED // LYSINE-RICH ARABINOGALACTAN PROTEIN 17-RELATED	1097	0.144557	-2.79029	1.79882e-12	2.82684e-10	yes	down	40.47	39.98	31.96	5.77	5.31	37.47	5.54	XP_003524675.1(lysine-rich arabinogalactan protein 18 [Glycine max])	GO:0016021(cellular_component:integral component of membrane)
Glyma.07G212000		(1 of 6) PTHR10891//PTHR10891:SF533 - EF-HAND CALCIUM-BINDING DOMAIN CONTAINING PROTEIN // SUBFAMILY NOT NAMED	779	8.14907	3.02663	2.0012e-12	3.13144e-10	yes	up	8.13	6.86	7.77	70.85	51.65	7.58667	61.25	KHN31070.1(Calmodulin-like protein 1 [Glycine soja])	GO:0005509(molecular_function:calcium ion binding); GO:0005739(cellular_component:mitochondrion)	K13448	CML	map04626(Plant-pathogen interaction)	COG5126(D:Cell cycle control, cell division, chromosome partitioning); COG5126(T:Signal transduction mechanisms); COG5126(Z:Cytoskeleton)	COG5126(Calcium-binding protein); COG5126(Calcium-binding protein); COG5126(Calcium-binding protein)	PF00036.33(EF-hand_1:EF hand); PF13202.7(EF-hand_5:EF hand); PF13833.7(EF-hand_8:EF-hand domain pair); PF13499.7(EF-hand_7:EF-hand domain pair); PF13405.7(EF-hand_6:EF-hand domain)	sp|Q9ZQE6|CML30_ARATH(Calmodulin-like protein 30 OS=Arabidopsis thaliana OX=3702 GN=CML30 PE=2 SV=1)
Glyma.03G063600		(1 of 5) PTHR22950//PTHR22950:SF256 - AMINO ACID TRANSPORTER // AUXIN TRANSPORTER PROTEIN 1-RELATED	2641	0.168845	-2.56623	2.04513e-12	3.18657e-10	yes	down	14.41	9.79	15.51	1.45	3.48	13.2367	2.465	NP_001340843.1(auxin transporter-like protein 3 [Glycine max])	GO:0003333(biological_process:amino acid transmembrane transport); GO:0016021(cellular_component:integral component of membrane); GO:0015171(molecular_function:amino acid transmembrane transporter activity); GO:0005886(cellular_component:plasma membrane)	K13946	AUX1, LAX	map04075(Plant hormone signal transduction)	COG0814(E:Amino acid transport and metabolism)	COG0814(amino acid transport)	PF01490.19(Aa_trans:Transmembrane amino acid transporter protein)	sp|Q9FEL7|LAX2_MEDTR(Auxin transporter-like protein 2 OS=Medicago truncatula OX=3880 GN=LAX2 PE=2 SV=1)
Glyma.14G011600		(1 of 7) K04079 - molecular chaperone HtpG (htpG, HSP90A)	2895	0.246558	-2.02	2.06677e-12	3.20665e-10	yes	down	34.32	33.72	37.35	8.23	9.91	35.13	9.07	XP_003544594.1(heat shock cognate protein 80 [Glycine max])	GO:0005737(cellular_component:cytoplasm); GO:0006457(biological_process:protein folding); GO:0005829(cellular_component:cytosol); GO:0034605(biological_process:cellular response to heat); GO:0051082(molecular_function:unfolded protein binding); GO:0050821(biological_process:protein stabilization); GO:0006950(biological_process:response to stress); GO:0005886(cellular_component:plasma membrane); G…	K04079	HSP90A, htpG	map04626(Plant-pathogen interaction); map04141(Protein processing in endoplasmic reticulum)	COG0326(O:Posttranslational modification, protein turnover, chaperones)	COG0326(Molecular chaperone. Has ATPase activity (By similarity))	PF00183.19(HSP90:Hsp90 protein); PF02518.27(HATPase_c:Histidine kinase-, DNA gyrase B-, and HSP90-like ATPase); PF13589.7(HATPase_c_3:Histidine kinase-, DNA gyrase B-, and HSP90-like ATPase)	sp|P36181|HSP80_SOLLC(Heat shock cognate protein 80 OS=Solanum lycopersicum OX=4081 GN=HSC80 PE=2 SV=1)
Glyma.16G033700		(1 of 6) PTHR11926//PTHR11926:SF197 - GLUCOSYL/GLUCURONOSYL TRANSFERASES // SUBFAMILY NOT NAMED	1736	0.0723501	-3.78886	2.10058e-12	3.24536e-10	yes	down	105.04	84.58	142.3	2.59	16.54	110.64	9.565	NP_001354361.1(UDP-glycosyltransferase UGT73B4 [Glycine max])	GO:0016758(molecular_function:transferase activity, transferring hexosyl groups); GO:0008152(biological_process:metabolic process)				COG1819(S:Function unknown)	COG1819(Transferase)	PF00201.19(UDPGT:UDP-glucoronosyl and UDP-glucosyl transferase)	sp|Q2V6J9|UFOG7_FRAAN(UDP-glucose flavonoid 3-O-glucosyltransferase 7 OS=Fragaria ananassa OX=3747 GN=GT7 PE=1 SV=1)
Glyma.13G367200		(1 of 5) PTHR24006//PTHR24006:SF451 - FAMILY NOT NAMED // UBIQUITIN CARBOXYL-TERMINAL HYDROLASE	2137	12.1424	3.60198	2.19569e-12	3.37805e-10	yes	up	0.96	0.27	0.84	6	11.59	0.69	8.795	XP_003543689.1(EIN3-binding F-box protein 1 isoform X1 [Glycine max])	GO:0016021(cellular_component:integral component of membrane); GO:0031146(biological_process:SCF-dependent proteasomal ubiquitin-dependent protein catabolic process); GO:0016567(biological_process:protein ubiquitination); GO:0006511(biological_process:ubiquitin-dependent protein catabolic process); GO:0019005(cellular_component:SCF ubiquitin ligase complex); GO:0005515(molecular_function:protein …				ENOG410ZKNA(S:Function unknown); ENOG410XQ54(S:Function unknown)	ENOG410ZKNA(Leucine-rich repeat protein); ENOG410XQ54(Leucine-rich repeat protein)	PF13855.7(LRR_8:Leucine rich repeat); PF13516.7(LRR_6:Leucine Rich repeat); PF12799.8(LRR_4:Leucine Rich repeats (2 copies))
Glyma.02G128800		(1 of 4) PF06880 - Protein of unknown function (DUF1262) (DUF1262)	1800	16.7966	4.0701	2.26618e-12	3.4719e-10	yes	up	1.88	1.39	6.66	38.38	78.03	3.31	58.205	NP_001304480.2(uncharacterized protein LOC100783984 [Glycine max])					ENOG410YFJ1(S:Function unknown)	ENOG410YFJ1(expressed protein)	PF06880.12(DUF1262:Protein of unknown function (DUF1262))
Glyma.02G100300		(1 of 73) 3.1.4.46 - Glycerophosphodiester phosphodiesterase / Glycerophosphoryl diester phosphodiesterase	2292	7.64628	2.93476	2.3057e-12	3.51773e-10	yes	up	4.92	4.59	11.04	39.4	70.03	6.85	54.715	NP_001238646.1(stress-induced receptor-like kinase precursor [Glycine max])	GO:0006468(biological_process:protein phosphorylation); GO:0016021(cellular_component:integral component of membrane); GO:0030247(molecular_function:polysaccharide binding); GO:0004674(molecular_function:protein serine/threonine kinase activity); GO:0004672(molecular_function:protein kinase activity); GO:0005524(molecular_function:ATP binding)				COG0515(T:Signal transduction mechanisms)	COG0515(Serine Threonine protein kinase)	PF07714.18(PK_Tyr_Ser-Thr:Protein tyrosine and serine/threonine kinase); PF00069.26(Pkinase:Protein kinase domain); PF13947.7(GUB_WAK_bind:Wall-associated receptor kinase galacturonan-binding)	sp|P93604|LRK10_WHEAT(Rust resistance kinase Lr10 OS=Triticum aestivum OX=4565 GN=LRK10 PE=2 SV=1)
Glyma.19G008500		(1 of 5) 1.3.1.105 - 2-methylene-furan-3-one reductase / Enone oxidoreductase	1700	8.20487	3.03648	2.38431e-12	3.62257e-10	yes	up	16.43	17.24	21.09	178.92	113.87	18.2533	146.395	XP_003553850.1(2-methylene-furan-3-one reductase [Glycine max])	GO:0008270(molecular_function:zinc ion binding); GO:0055114(biological_process:oxidation-reduction process); GO:0016491(molecular_function:oxidoreductase activity)	K18980	EO, FaQR		COG0604(C:Energy production and conversion)	COG0604(alcohol dehydrogenase)	PF13602.7(ADH_zinc_N_2:Zinc-binding dehydrogenase); PF00107.27(ADH_zinc_N:Zinc-binding dehydrogenase); PF08240.13(ADH_N:Alcohol dehydrogenase GroES-like domain); PF16912.6(Glu_dehyd_C:Glucose dehydrogenase C-terminus)	sp|Q84V25|ENOXE_FRAAN(2-methylene-furan-3-one reductase OS=Fragaria ananassa OX=3747 GN=EO PE=1 SV=1)
Glyma.13G212600		(1 of 2227) 2.7.11.1 - Non-specific serine/threonine protein kinase / Threonine-specific protein kinase	2246	0.182689	-2.45254	2.51042e-12	3.79842e-10	yes	down	12.09	13.61	11.97	2.07	2.72	12.5567	2.395	XP_014621222.1(receptor-like cytosolic serine/threonine-protein kinase RBK2 isoform X1 [Glycine max])	GO:0006468(biological_process:protein phosphorylation); GO:0004672(molecular_function:protein kinase activity); GO:0005777(cellular_component:peroxisome); GO:0004675(molecular_function:transmembrane receptor protein serine/threonine kinase activity); GO:0004674(molecular_function:protein serine/threonine kinase activity); GO:0005886(cellular_component:plasma membrane); GO:0046777(biological_proce…				COG0515(T:Signal transduction mechanisms)	COG0515(Serine Threonine protein kinase)	PF07714.18(PK_Tyr_Ser-Thr:Protein tyrosine and serine/threonine kinase); PF00069.26(Pkinase:Protein kinase domain)	sp|Q8RXC8|RBK2_ARATH(Receptor-like cytosolic serine/threonine-protein kinase RBK2 OS=Arabidopsis thaliana OX=3702 GN=RBK2 PE=1 SV=1)
Glyma.14G092800		(1 of 7) K01369 - legumain (LGMN)	2291	6.91137	2.78897	2.53068e-12	3.81331e-10	yes	up	282.61	224.57	333.41	2190.37	1600.13	280.197	1895.25	RZB68281.1(Vacuolar-processing enzyme isoform A [Glycine soja])	GO:0051603(biological_process:proteolysis involved in cellular protein catabolic process); GO:0006624(biological_process:vacuolar protein processing); GO:0005773(cellular_component:vacuole); GO:0004197(molecular_function:cysteine-type endopeptidase activity); GO:0006508(biological_process:proteolysis); GO:0008233(molecular_function:peptidase activity); GO:0008234(molecular_function:cysteine-type …	K01369	LGMN		COG5206(O:Posttranslational modification, protein turnover, chaperones)	COG5206(phosphatidylinositol glycan anchor biosynthesis, class K)	PF01650.19(Peptidase_C13:Peptidase C13 family); PF00656.23(Peptidase_C14:Caspase domain)	sp|O24325|VPE1_PHAVU(Vacuolar-processing enzyme OS=Phaseolus vulgaris OX=3885 PE=1 SV=1)
Glyma.10G104700		(1 of 3) PTHR11926//PTHR11926:SF227 - GLUCOSYL/GLUCURONOSYL TRANSFERASES // SUBFAMILY NOT NAMED	1656	0.0772432	-3.69445	2.63213e-12	3.94991e-10	yes	down	6.67	4.42	5.87	0.51	0.35	5.65333	0.43	NP_001348424.1(putative glycosyltransferase UGT91H9 [Glycine max])	GO:0102241(molecular_function:soyasaponin III rhamnosyltransferase activity); GO:0016758(molecular_function:transferase activity, transferring hexosyl groups); GO:0008194(molecular_function:UDP-glycosyltransferase activity); GO:0043231(cellular_component:intracellular membrane-bounded organelle); GO:0008152(biological_process:metabolic process)				COG1819(S:Function unknown)	COG1819(Transferase)	PF00201.19(UDPGT:UDP-glucoronosyl and UDP-glucosyl transferase)	sp|D4Q9Z5|SGT3_SOYBN(Soyasaponin III rhamnosyltransferase OS=Glycine max OX=3847 GN=GmSGT3 PE=1 SV=1)
Glyma.02G170366			2485	0.121949	-3.03565	2.84375e-12	4.25007e-10	yes	down	8.26	8.42	8.22	0.54	1.81	8.3	1.175	XP_028208798.1(zinc finger protein 8-like isoform X1 [Glycine soja])	GO:0003676(molecular_function:nucleic acid binding)				ENOG410YP3T(S:Function unknown)	ENOG410YP3T(Zinc finger protein)	PF13912.7(zf-C2H2_6:C2H2-type zinc finger); PF18868.2(zf-C2H2_3rep:Zinc finger C2H2-type, 3 repeats)	sp|P93751|ZFP8_ARATH(Zinc finger protein 8 OS=Arabidopsis thaliana OX=3702 GN=ZFP8 PE=1 SV=1)
Glyma.06G289300		(1 of 4) PTHR31312:SF1 - TRANSCRIPTION ACTIVATOR GLK1-RELATED	2015	0.206685	-2.2745	2.98385e-12	4.44133e-10	yes	down	42.63	44.6	43.05	6.08	13.98	43.4267	10.03	KRH55898.1(hypothetical protein GLYMA_06G289300 [Glycine max])	GO:0003700(molecular_function:transcription factor activity, sequence-specific DNA binding); GO:0044212(molecular_function:transcription regulatory region DNA binding); GO:0005634(cellular_component:nucleus); GO:0045893(biological_process:positive regulation of transcription, DNA-templated); GO:0003677(molecular_function:DNA binding)				ENOG4111SK7(K:Transcription)	ENOG4111SK7(Transcription factor)	PF00249.32(Myb_DNA-binding:Myb-like DNA-binding domain)	sp|Q9SIV3|GLK1_ARATH(Transcription activator GLK1 OS=Arabidopsis thaliana OX=3702 GN=GLK1 PE=1 SV=2)
Glyma.02G139500		(1 of 6) PTHR23213//PTHR23213:SF220 - FORMIN-RELATED // SUBFAMILY NOT NAMED	3178	0.0464604	-4.42785	3.32314e-12	4.92632e-10	yes	down	2.51	1.5	2.07	0.06	0.14	2.02667	0.1	XP_014622575.1(formin-like protein 2 [Glycine max])	GO:0016021(cellular_component:integral component of membrane); GO:0010497(biological_process:plasmodesmata-mediated intercellular transport); GO:0051016(biological_process:barbed-end actin filament capping); GO:0005886(cellular_component:plasma membrane)				ENOG410XQR0(S:Function unknown); ENOG410ZJAQ(S:Function unknown); ENOG410ZSH0(S:Function unknown); ENOG410ZK55(U:Intracellular trafficking, secretion, and vesicular transport)	ENOG410XQR0(inverted formin, FH2 and WH2 domain containing); ENOG410ZJAQ(Formin Homology 2 Domain); ENOG410ZSH0(FH2); ENOG410ZK55(Formin Homology 2 Domain)	PF02181.24(FH2:Formin Homology 2 Domain)	sp|Q9SE97|FH1_ARATH(Formin-like protein 1 OS=Arabidopsis thaliana OX=3702 GN=FH1 PE=1 SV=1)
Glyma.11G157976		(1 of 3) PTHR10992//PTHR10992:SF879 - ALPHA/BETA HYDROLASE FOLD-CONTAINING PROTEIN // PHEOPHYTINASE, CHLOROPLASTIC	2003	3.57991	1.83992	3.66335e-12	5.39265e-10	yes	up	80.38	69.44	97.92	235.22	382.31	82.58	308.765	NP_001345877.1(putative pheophytinase [Glycine max])	GO:0016787(molecular_function:hydrolase activity)				COG0596(S:Function unknown)	COG0596(Alpha beta hydrolase)	PF12697.8(Abhydrolase_6:Alpha/beta hydrolase family); PF00561.21(Abhydrolase_1:alpha/beta hydrolase fold); PF12146.9(Hydrolase_4:Serine aminopeptidase, S33)	sp|Q9FFZ1|PPH_ARATH(Pheophytinase, chloroplastic OS=Arabidopsis thaliana OX=3702 GN=PPH PE=1 SV=1)
Glyma.06G164500		(1 of 7) K01191 - alpha-mannosidase (E3.2.1.24)	3294	0.112248	-3.15524	3.67414e-12	5.39265e-10	yes	down	2.7	1.99	2.83	0.21	0.41	2.50667	0.31	XP_003526925.1(probable alpha-mannosidase At5g13980 [Glycine max])	GO:0015923(molecular_function:mannosidase activity); GO:0030246(molecular_function:carbohydrate binding); GO:0005774(cellular_component:vacuolar membrane); GO:0006013(biological_process:mannose metabolic process); GO:0008270(molecular_function:zinc ion binding); GO:0004553(molecular_function:hydrolase activity, hydrolyzing O-glycosyl compounds); GO:0005975(biological_process:carbohydrate metaboli…	K01191	MAN2C1	map00511(Other glycan degradation)	ENOG410XQMZ(G:Carbohydrate transport and metabolism)	ENOG410XQMZ(Mannosidase alpha class)	PF01074.23(Glyco_hydro_38N:Glycosyl hydrolases family 38 N-terminal domain); PF07748.14(Glyco_hydro_38C:Glycosyl hydrolases family 38 C-terminal domain); PF09261.12(Alpha-mann_mid:Alpha mannosidase middle domain); PF17677.2(Glyco_hydro38C2:Glycosyl hydrolases family 38 C-terminal beta sandwich domain)	sp|Q8LPJ3|MANA2_ARATH(Probable alpha-mannosidase At5g13980 OS=Arabidopsis thaliana OX=3702 GN=At5g13980 PE=2 SV=1)
Glyma.08G355900		(1 of 5) PTHR36326:SF1 - PROTEIN MALE STERILE 5	1449	10.5415	3.39801	3.68189e-12	5.39265e-10	yes	up	2.4	2.85	3.38	36.95	21.01	2.87667	28.98	XP_003530881.1(protein SULFUR DEFICIENCY-INDUCED 1 [Glycine max])	GO:0005515(molecular_function:protein binding)				ENOG410YFAS(S:Function unknown)	ENOG410YFAS(male sterility MS5 family protein)	PF00515.29(TPR_1:Tetratricopeptide repeat); PF13181.7(TPR_8:Tetratricopeptide repeat); PF12895.8(ANAPC3:Anaphase-promoting complex, cyclosome, subunit 3)	sp|Q8GXU5|SDI1_ARATH(Protein SULFUR DEFICIENCY-INDUCED 1 OS=Arabidopsis thaliana OX=3702 GN=SDI1 PE=2 SV=1)
Glyma.09G180300		(1 of 4) PTHR22937//PTHR22937:SF18 - RING FINGER CONTAINING PROTEIN // F6A14.12 PROTEIN-RELATED	1532	15.6526	3.96833	3.74195e-12	5.45877e-10	yes	up	5.82	4.43	5.57	126.8	40.96	5.27333	83.88	XP_014617730.1(uncharacterized protein LOC100818517 isoform X1 [Glycine max])	GO:0016874(molecular_function:ligase activity); GO:0016021(cellular_component:integral component of membrane); GO:0061630(molecular_function:ubiquitin protein ligase activity); GO:0008270(molecular_function:zinc ion binding); GO:0005515(molecular_function:protein binding)				ENOG41121N2(S:Function unknown)	ENOG41121N2(-)	PF13639.7(zf-RING_2:Ring finger domain); PF12678.8(zf-rbx1:RING-H2 zinc finger domain); PF13923.7(zf-C3HC4_2:Zinc finger, C3HC4 type (RING finger)); PF17123.6(zf-RING_11:RING-like zinc finger); PF00097.26(zf-C3HC4:Zinc finger, C3HC4 type (RING finger)); PF13445.7(zf-RING_UBOX:RING-type zinc-finger); PF14634.7(zf-RING_5:zinc-RING finger domain); PF13920.7(zf-C3HC4_3:Zinc finger, C3HC4 type (RING f…	sp|Q9FMM4|RHG1A_ARATH(Probable E3 ubiquitin-protein ligase RHG1A OS=Arabidopsis thaliana OX=3702 GN=RHG1A PE=2 SV=1)
Glyma.07G091400		(1 of 6) PTHR31874:SF1 - CCT MOTIF FAMILY PROTEIN-RELATED	1774	0.243569	-2.0376	3.87061e-12	5.62405e-10	yes	down	86.55	80.31	80.81	18.61	23.97	82.5567	21.29	NP_001239992.2(CONSTANS-like zinc finger protein [Glycine max])	GO:0006355(biological_process:regulation of transcription, DNA-templated); GO:0005634(cellular_component:nucleus); GO:0008270(molecular_function:zinc ion binding); GO:0005515(molecular_function:protein binding); GO:0005622(cellular_component:intracellular)				COG5641(K:Transcription)	COG5641(Transcription factor)	PF06203.15(CCT:CCT motif); PF00643.25(zf-B_box:B-box zinc finger)	sp|Q8RWD0|COL16_ARATH(Zinc finger protein CONSTANS-LIKE 16 OS=Arabidopsis thaliana OX=3702 GN=COL16 PE=1 SV=2)
Glyma.09G014700		(1 of 8) PTHR23180:SF249 - ADP-RIBOSYLATION FACTOR GTPASE-ACTIVATING PROTEIN AGD11-RELATED	2119	5.69291	2.50917	4.24094e-12	6.13779e-10	yes	up	4.21	3.51	5	24.4	22.91	4.24	23.655	XP_006586627.1(uncharacterized protein LOC100499880 isoform X1 [Glycine max])	GO:0005515(molecular_function:protein binding)				COG5038(S:Function unknown); ENOG410YGAU(S:Function unknown)	COG5038(Domain-Containing protein); ENOG410YGAU(ADP-ribosylation factor GTPase-activating protein)	PF00168.31(C2:C2 domain)	sp|Q9FIK8|CAR11_ARATH(Protein C2-DOMAIN ABA-RELATED 11 OS=Arabidopsis thaliana OX=3702 GN=CAR11 PE=1 SV=1)
Glyma.10G202000		(1 of 2) PTHR12419//PTHR12419:SF14 - OTU DOMAIN CONTAINING PROTEIN // SUBFAMILY NOT NAMED	1519	5.62062	2.49073	4.37297e-12	6.30397e-10	yes	up	35.21	33.35	38.61	210.42	180.64	35.7233	195.53	XP_003536306.1(uncharacterized protein LOC100793001 [Glycine max])	GO:0004843(molecular_function:thiol-dependent ubiquitin-specific protease activity)				ENOG41121DS(O:Posttranslational modification, protein turnover, chaperones); COG5539(O:Posttranslational modification, protein turnover, chaperones)	ENOG41121DS(OTU-like cysteine protease); COG5539(otu domain-containing protein)	PF02338.20(OTU:OTU-like cysteine protease)	sp|Q8LBZ4|OTU_ARATH(OTU domain-containing protein At3g57810 OS=Arabidopsis thaliana OX=3702 GN=At3g57810 PE=2 SV=1)
Glyma.06G088400		(1 of 49) KOG0472//KOG1187 - Leucine-rich repeat protein // Serine/threonine protein kinase	4474	9.9072	3.30848	5.08073e-12	7.29553e-10	yes	up	0.54	0.34	0.98	3.73	9.5	0.62	6.615	XP_003527853.1(receptor-like protein kinase HSL1 [Glycine max])	GO:0009755(biological_process:hormone-mediated signaling pathway); GO:0006468(biological_process:protein phosphorylation); GO:0016021(cellular_component:integral component of membrane); GO:0005886(cellular_component:plasma membrane); GO:0004674(molecular_function:protein serine/threonine kinase activity); GO:0005515(molecular_function:protein binding); GO:0004672(molecular_function:protein kinase…				COG4886(S:Function unknown)	COG4886(leucine Rich Repeat)	PF00069.26(Pkinase:Protein kinase domain); PF07714.18(PK_Tyr_Ser-Thr:Protein tyrosine and serine/threonine kinase); PF13855.7(LRR_8:Leucine rich repeat); PF12799.8(LRR_4:Leucine Rich repeats (2 copies)); PF08263.13(LRRNT_2:Leucine rich repeat N-terminal domain)	sp|C0LGX3|HSL2_ARATH(LRR receptor-like serine/threonine-protein kinase HSL2 OS=Arabidopsis thaliana OX=3702 GN=HSL2 PE=1 SV=1)
Glyma.03G244300		(1 of 10) 2.3.1.196 - Benzyl alcohol O-benzoyltransferase	1666	0.0780826	-3.67886	5.28196e-12	7.55485e-10	yes	down	8.91	4.64	8.66	0.67	0.44	7.40333	0.555	XP_003521736.1(benzyl alcohol O-benzoyltransferase [Glycine max])	GO:0016747(molecular_function:transferase activity, transferring acyl groups other than amino-acyl groups)	K19861	BEBT, AMAT		ENOG410YDJK(S:Function unknown)	ENOG410YDJK(benzyl alcohol O-benzoyltransferase-like)	PF02458.16(Transferase:Transferase family)	sp|Q8GT20|BEBT_TOBAC(Benzyl alcohol O-benzoyltransferase OS=Nicotiana tabacum OX=4097 GN=HSR201 PE=1 SV=1)
Glyma.14G012800		(1 of 2) PTHR13301//PTHR13301:SF57 - X-BOX TRANSCRIPTION FACTOR-RELATED // SUBFAMILY NOT NAMED	2482	15.2291	3.92875	5.44158e-12	7.75287e-10	yes	up	0.73	1.48	2.09	27.58	15.15	1.43333	21.365	XP_025981107.1(cellulose synthase-like protein E6 [Glycine max])	GO:0071555(biological_process:cell wall organization); GO:0016021(cellular_component:integral component of membrane); GO:0016020(cellular_component:membrane); GO:0016760(molecular_function:cellulose synthase (UDP-forming) activity); GO:0030244(biological_process:cellulose biosynthetic process)				ENOG410Y931(S:Function unknown)	ENOG410Y931(altered inheritance of mitochondria protein)	PF03552.15(Cellulose_synt:Cellulose synthase)	sp|Q651X6|CSLE6_ORYSJ(Cellulose synthase-like protein E6 OS=Oryza sativa subsp. japonica OX=39947 GN=CSLE6 PE=2 SV=1)
Glyma.09G009000			2029	0.0614783	-4.02378	5.47248e-12	7.76668e-10	yes	down	3.95	2.6	3.31	0.16	0.27	3.28667	0.215	XP_003534726.1(uncharacterized membrane protein At1g16860 [Glycine max])	GO:0016021(cellular_component:integral component of membrane)				ENOG4111BIQ(S:Function unknown)	ENOG4111BIQ(-)		sp|Q9FZ45|Y1686_ARATH(Uncharacterized membrane protein At1g16860 OS=Arabidopsis thaliana OX=3702 GN=At1g16860 PE=1 SV=1)
Glyma.01G215500		(1 of 5) K01641 - hydroxymethylglutaryl-CoA synthase (E2.3.3.10)	1829	0.144684	-2.78902	5.51051e-12	7.79045e-10	yes	down	25.99	18.22	30.64	3.95	3.14	24.95	3.545	XP_003517453.1(hydroxymethylglutaryl-CoA synthase [Glycine max])	GO:0006084(biological_process:acetyl-CoA metabolic process); GO:0004421(molecular_function:hydroxymethylglutaryl-CoA synthase activity); GO:0008299(biological_process:isoprenoid biosynthetic process); GO:0010142(biological_process:farnesyl diphosphate biosynthetic process, mevalonate pathway); GO:0016126(biological_process:sterol biosynthetic process)	K01641	E2.3.3.10	map00900(Terpenoid backbone biosynthesis); map00280(Valine, leucine and isoleucine degradation); map00072(Synthesis and degradation of ketone bodies); map00650(Butanoate metabolism)	COG3425(I:Lipid transport and metabolism)	COG3425(hydroxymethylglutaryl-CoA synthase activity)	PF08540.11(HMG_CoA_synt_C:Hydroxymethylglutaryl-coenzyme A synthase C terminal); PF01154.18(HMG_CoA_synt_N:Hydroxymethylglutaryl-coenzyme A synthase N terminal); PF08541.11(ACP_syn_III_C:3-Oxoacyl-[acyl-carrier-protein (ACP)] synthase III C terminal)	sp|P54873|HMCS_ARATH(Hydroxymethylglutaryl-CoA synthase OS=Arabidopsis thaliana OX=3702 GN=HMGS PE=1 SV=2)
Glyma.08G243600		(1 of 4) PTHR24286//PTHR24286:SF66 - FAMILY NOT NAMED // CYTOCHROME P450 FAMILY PROTEIN-RELATED	1988	0.175072	-2.51398	5.97217e-12	8.41066e-10	yes	down	14.58	9.66	18.29	2.05	3.16	14.1767	2.605	XP_003531849.1(beta-amyrin 28-monooxygenase [Glycine max])	GO:0004497(molecular_function:monooxygenase activity); GO:0016125(biological_process:sterol metabolic process); GO:0020037(molecular_function:heme binding); GO:0016021(cellular_component:integral component of membrane); GO:0016705(molecular_function:oxidoreductase activity, acting on paired donors, with incorporation or reduction of molecular oxygen); GO:0005506(molecular_function:iron ion bindin…	K20667	CYP716A		COG2124(Q:Secondary metabolites biosynthesis, transport and catabolism)	COG2124(Cytochrome p450)	PF00067.23(p450:Cytochrome P450)	sp|Q2MJ20|C7A12_MEDTR(Beta-amyrin 28-monooxygenase OS=Medicago truncatula OX=3880 GN=CYP716A12 PE=1 SV=1)
Glyma.07G168500		(1 of 1) 1.14.20.2 - 2,4-dihydroxy-1,4-benzoxazin-3-one-glucoside dioxygenase / DIBOA-Glc dioxygenase	1491	4.29271	2.10189	6.13598e-12	8.60824e-10	yes	up	73.4	57.91	87.12	217.23	468.4	72.81	342.815	XP_003529214.1(1-aminocyclopropane-1-carboxylate oxidase homolog 4 [Glycine max])	GO:0051213(molecular_function:dioxygenase activity); GO:0004523(molecular_function:RNA-DNA hybrid ribonuclease activity); GO:0003676(molecular_function:nucleic acid binding); GO:0046872(molecular_function:metal ion binding); GO:0055114(biological_process:oxidation-reduction process); GO:0016491(molecular_function:oxidoreductase activity)				COG3491(O:Posttranslational modification, protein turnover, chaperones)	COG3491(ubiquitin-conjugating enzyme)	PF03171.21(2OG-FeII_Oxy:2OG-Fe(II) oxygenase superfamily); PF14226.7(DIOX_N:non-haem dioxygenase in morphine synthesis N-terminal)	sp|Q94A78|ACCH4_ARATH(1-aminocyclopropane-1-carboxylate oxidase homolog 4 OS=Arabidopsis thaliana OX=3702 GN=At1g03400 PE=2 SV=1)
Glyma.10G190900			745	59.397	5.89232	6.68864e-12	9.34775e-10	yes	up	0.32	0.09	0.12	10.59	11.09	0.176667	10.84	XP_003535457.1(ripening-related protein grip22 [Glycine max])					ENOG411267J(S:Function unknown); ENOG410YH76(S:Function unknown)	ENOG411267J(ripening-related protein); ENOG410YH76(Ripening-related protein)	PF03330.19(DPBB_1:Lytic transglycolase)	sp|P84527|KIWEL_ACTDE(Kiwellin OS=Actinidia deliciosa OX=3627 PE=1 SV=2)
Glyma.17G226100		(1 of 4) PTHR27000:SF188 - LRR RECEPTOR-LIKE SERINE/THREONINE-PROTEIN KINASE ERECTA	4588	0.0490473	-4.34968	6.77618e-12	9.43409e-10	yes	down	2.87	1.87	1.39	0.05	0.19	2.04333	0.12	KRH05415.1(hypothetical protein GLYMA_17G226100 [Glycine max])	GO:0006468(biological_process:protein phosphorylation); GO:0016021(cellular_component:integral component of membrane); GO:0004674(molecular_function:protein serine/threonine kinase activity); GO:0005515(molecular_function:protein binding); GO:0004672(molecular_function:protein kinase activity); GO:0005524(molecular_function:ATP binding)	K20718	ER	map04016(MAPK signaling pathway - plant)	COG4886(S:Function unknown)	COG4886(leucine Rich Repeat)	PF00069.26(Pkinase:Protein kinase domain); PF13855.7(LRR_8:Leucine rich repeat); PF07714.18(PK_Tyr_Ser-Thr:Protein tyrosine and serine/threonine kinase); PF12799.8(LRR_4:Leucine Rich repeats (2 copies)); PF08263.13(LRRNT_2:Leucine rich repeat N-terminal domain)	sp|Q42371|ERECT_ARATH(LRR receptor-like serine/threonine-protein kinase ERECTA OS=Arabidopsis thaliana OX=3702 GN=ERECTA PE=1 SV=1)
Glyma.16G172500		(1 of 5) K05666 - ATP-binding cassette, subfamily C (CFTR/MRP), member 2 (ABCC2)	4861	0.128807	-2.95671	7.38108e-12	1.02317e-09	yes	down	3.95	2.6	3.61	0.24	0.75	3.38667	0.495	RZB61497.1(ABC transporter C family member 10 isoform A [Glycine soja])	GO:0042626(molecular_function:ATPase activity, coupled to transmembrane movement of substances); GO:0016020(cellular_component:membrane); GO:0016021(cellular_component:integral component of membrane); GO:0006810(biological_process:transport); GO:0000325(cellular_component:plant-type vacuole); GO:0005774(cellular_component:vacuolar membrane); GO:0016887(molecular_function:ATPase activity); GO:0055…	K05666	ABCC2	map02010(ABC transporters)	COG1132(V:Defense mechanisms)	COG1132((ABC) transporter)	PF00005.28(ABC_tran:ABC transporter); PF00664.24(ABC_membrane:ABC transporter transmembrane region); PF13555.7(AAA_29:P-loop containing region of AAA domain); PF03308.17(MeaB:Methylmalonyl Co-A mutase-associated GTPase MeaB)	sp|Q9LYS2|AB10C_ARATH(ABC transporter C family member 10 OS=Arabidopsis thaliana OX=3702 GN=ABCC10 PE=2 SV=2)
Glyma.15G007900		(1 of 6) PTHR26312:SF75 - F18B13.21 PROTEIN-RELATED	1605	0.219514	-2.18762	7.40495e-12	1.02317e-09	yes	down	44.47	45.69	38.08	7.51	12.58	42.7467	10.045	XP_003545994.1(uncharacterized protein LOC100801597 [Glycine max])					ENOG410YSIR(S:Function unknown); ENOG4111RQ5(S:Function unknown)	ENOG410YSIR(-); ENOG4111RQ5(expressed protein)	PF14559.7(TPR_19:Tetratricopeptide repeat); PF13431.7(TPR_17:Tetratricopeptide repeat); PF13428.7(TPR_14:Tetratricopeptide repeat); PF13432.7(TPR_16:Tetratricopeptide repeat)
Glyma.19G143600		(1 of 2) PTHR31344//PTHR31344:SF4 - FAMILY NOT NAMED // NUCLEOLAR PROTEIN GAR2-LIKE PROTEIN	4102	0.141568	-2.82043	7.89771e-12	1.08715e-09	yes	down	5.04	3.11	4.45	0.5	0.8	4.2	0.65	XP_006604374.1(uncharacterized protein LOC100804499 isoform X1 [Glycine max])					ENOG410XXIE(S:Function unknown)	ENOG410XXIE(Nucleolar protein)
Glyma.14G068400		(1 of 11) PTHR10774//PTHR10774:SF58 - EXTENDED SYNAPTOTAGMIN-RELATED // SUBFAMILY NOT NAMED	900	9.11355	3.18801	8.63258e-12	1.18386e-09	yes	up	2.84	2.71	4.75	36.71	27.62	3.43333	32.165	XP_006595905.1(elicitor-responsive protein 1 [Glycine max])	GO:0005515(molecular_function:protein binding)				ENOG410YJ2N(S:Function unknown); COG5038(S:Function unknown)	ENOG410YJ2N(elicitor-responsive protein); COG5038(Domain-Containing protein)	PF00168.31(C2:C2 domain)	sp|Q9M2T2|PP16A_ARATH(16 kDa phloem protein 1 OS=Arabidopsis thaliana OX=3702 GN=PP16-1 PE=1 SV=1)
Glyma.13G212900		(1 of 4) PTHR12304:SF6 - INOSINE-URIDINE PREFERRING NUCLEOSIDE HYDROLASE FAMILY PROTEIN	3197	0.187487	-2.41514	9.47465e-12	1.29449e-09	yes	down	10.55	13.17	9.88	1.59	2.92	11.2	2.255	XP_003541646.2(uncharacterized protein LOC100819333 isoform X1 [Glycine max])					COG1957(F:Nucleotide transport and metabolism)	COG1957(nucleoside hydrolase)	PF01156.20(IU_nuc_hydro:Inosine-uridine preferring nucleoside hydrolase)	sp|B1KHA5|RIHA_SHEWM(Pyrimidine-specific ribonucleoside hydrolase RihA OS=Shewanella woodyi (strain ATCC 51908 / MS32) OX=392500 GN=rihA PE=3 SV=1)
Glyma.03G158700		(1 of 55) K14484 - auxin-responsive protein IAA (IAA)	1262	0.0368376	-4.76268	9.88809e-12	1.34596e-09	yes	down	59.05	17.66	12.57	1.27	0.9	29.76	1.085	XP_003521268.1(auxin-induced protein AUX28 [Glycine max])	GO:0006355(biological_process:regulation of transcription, DNA-templated); GO:0005634(cellular_component:nucleus); GO:0009734(biological_process:auxin-activated signaling pathway)	K14484	IAA	map04075(Plant hormone signal transduction)	ENOG410YEC3(K:Transcription)	ENOG410YEC3(Aux IAA proteins are short-lived transcriptional factors that function as repressors of early auxin response genes at low auxin concentrations. Repression is thought to result from the interaction with auxin response factors (ARFs), proteins that bind to the auxin-responsive promoter element (AuxRE). Formation of heterodimers with ARF proteins may alter their ability to modulate early…	PF02309.17(AUX_IAA:AUX/IAA family)	sp|P13089|AUX28_SOYBN(Auxin-induced protein AUX28 OS=Glycine max OX=3847 GN=AUX28 PE=2 SV=1)
Glyma.10G180800		(1 of 4) PTHR10641//PTHR10641:SF650 - MYB-LIKE DNA-BINDING PROTEIN MYB // SUBFAMILY NOT NAMED	1366	9.7691	3.28823	1.12345e-11	1.52357e-09	yes	up	3.67	2.26	8.39	46.06	48.68	4.77333	47.37	NP_001241360.1(MYB29 protein [Glycine max])	GO:0043565(molecular_function:sequence-specific DNA binding); GO:0044212(molecular_function:transcription regulatory region DNA binding); GO:0003700(molecular_function:transcription factor activity, sequence-specific DNA binding); GO:0005634(cellular_component:nucleus); GO:0030154(biological_process:cell differentiation); GO:0003677(molecular_function:DNA binding)	K09422	MYBP		COG5147(K:Transcription)	COG5147(Myblike DNAbinding domain containing protein)	PF00249.32(Myb_DNA-binding:Myb-like DNA-binding domain); PF13921.7(Myb_DNA-bind_6:Myb-like DNA-binding domain)	sp|Q9LTC4|MYB15_ARATH(Transcription factor MYB15 OS=Arabidopsis thaliana OX=3702 GN=MYB15 PE=1 SV=1)
Glyma.02G195300		(1 of 6) PTHR19957:SF69 - SYNTAXIN-121-RELATED	1644	7.34231	2.87623	1.16685e-11	1.57658e-09	yes	up	2.32	2.47	5.4	18.91	33.84	3.39667	26.375	NP_001304356.2(syntaxin-121-like [Glycine max])	GO:0006887(biological_process:exocytosis); GO:0016192(biological_process:vesicle-mediated transport); GO:0006886(biological_process:intracellular protein transport); GO:0016020(cellular_component:membrane); GO:0031201(cellular_component:SNARE complex); GO:0006906(biological_process:vesicle fusion); GO:0048278(biological_process:vesicle docking); GO:0012505(cellular_component:endomembrane system);…	K08486	STX1B_2_3	map04130(SNARE interactions in vesicular transport)	COG5074(U:Intracellular trafficking, secretion, and vesicular transport)	COG5074(SYNtaxin)	PF00804.26(Syntaxin:Syntaxin); PF05739.20(SNARE:SNARE domain)	sp|Q9ZSD4|SY121_ARATH(Syntaxin-121 OS=Arabidopsis thaliana OX=3702 GN=SYP121 PE=1 SV=1)
Glyma.11G027700		(1 of 2) K05277 - leucoanthocyanidin dioxygenase (E1.14.11.19)	1418	379.737	8.56886	1.22725e-11	1.6521e-09	yes	up	0.04	0.04	0	15.99	4.19	0.0266667	10.09	NP_001240884.1(leucoanthocyanidin dioxygenase [Glycine max])	GO:0050589(molecular_function:leucocyanidin oxygenase activity); GO:0046872(molecular_function:metal ion binding); GO:0051213(molecular_function:dioxygenase activity); GO:0055114(biological_process:oxidation-reduction process); GO:0016491(molecular_function:oxidoreductase activity)	K05277	ANS	map00941(Flavonoid biosynthesis)	COG3491(S:Function unknown)	COG3491(2OGFe(II) oxygenase)	PF03171.21(2OG-FeII_Oxy:2OG-Fe(II) oxygenase superfamily); PF14226.7(DIOX_N:non-haem dioxygenase in morphine synthesis N-terminal)	sp|P51091|LDOX_MALDO(Leucoanthocyanidin dioxygenase OS=Malus domestica OX=3750 GN=ANS PE=2 SV=1)
Glyma.19G099400		(1 of 5) PTHR22753//PTHR22753:SF8 - FAMILY NOT NAMED // ESTERASE/LIPASE/THIOESTERASE FAMILY PROTEIN-RELATED	2454	7.29657	2.86722	1.27121e-11	1.705e-09	yes	up	23.61	16.23	24.73	70.32	271.26	21.5233	170.79	XP_003553970.1(acyltransferase-like protein At3g26840, chloroplastic [Glycine max])	GO:0016787(molecular_function:hydrolase activity); GO:0016747(molecular_function:transferase activity, transferring acyl groups other than amino-acyl groups)				COG0204(I:Lipid transport and metabolism)	COG0204(Acyltransferase)	PF12146.9(Hydrolase_4:Serine aminopeptidase, S33); PF00561.21(Abhydrolase_1:alpha/beta hydrolase fold); PF12697.8(Abhydrolase_6:Alpha/beta hydrolase family); PF03982.14(DAGAT:Diacylglycerol acyltransferase)	sp|Q9LW26|Y3684_ARATH(Acyltransferase-like protein At3g26840, chloroplastic OS=Arabidopsis thaliana OX=3702 GN=At3g26840 PE=1 SV=1)
Glyma.13G347800		(1 of 32) 1.13.11.58 - Linoleate 9S-lipoxygenase / Linoleate 9-lipoxygenase	5152	0.0535138	-4.22394	1.34269e-11	1.78913e-09	yes	down	52.61	33.21	65.29	0.62	5.91	50.37	3.265	NP_001235250.2(lipoxygenase [Glycine max])	GO:0034440(biological_process:lipid oxidation); GO:0031408(biological_process:oxylipin biosynthetic process); GO:0016702(molecular_function:oxidoreductase activity, acting on single donors with incorporation of molecular oxygen, incorporation of two atoms of oxygen); GO:0005515(molecular_function:protein binding); GO:0046872(molecular_function:metal ion binding); GO:0055114(biological_process:oxi…	K15718	LOX1_5	map00591(Linoleic acid metabolism)	ENOG410YN4N(S:Function unknown); ENOG410XT0Q(O:Posttranslational modification, protein turnover, chaperones)	ENOG410YN4N(Plant lipoxygenase may be involved in a number of diverse aspects of plant physiology including growth and development, pest resistance, and senescence or responses to wounding (By similarity)); ENOG410XT0Q(Plant lipoxygenase may be involved in a number of diverse aspects of plant physiology including growth and development, pest resistance, and senescence or responses to wounding (By…	PF00305.20(Lipoxygenase:Lipoxygenase); PF01477.24(PLAT:PLAT/LH2 domain)	sp|P38417|LOX4_SOYBN(Linoleate 9S-lipoxygenase-4 OS=Glycine max OX=3847 GN=LOX1.5 PE=1 SV=1)
Glyma.07G023000		(1 of 1) PF01075 - Glycosyltransferase family 9 (heptosyltransferase) (Glyco_transf_9)	1620	0.136556	-2.87244	1.3437e-11	1.78913e-09	yes	down	6.26	6.02	6.34	0.8	0.97	6.20667	0.885	XP_003530259.1(photosynthetic NDH subunit of subcomplex B 1, chloroplastic [Glycine max])	GO:0003700(molecular_function:transcription factor activity, sequence-specific DNA binding); GO:0043565(molecular_function:sequence-specific DNA binding); GO:0005634(cellular_component:nucleus); GO:0008152(biological_process:metabolic process); GO:0016757(molecular_function:transferase activity, transferring glycosyl groups)				COG0859(M:Cell wall/membrane/envelope biogenesis)	COG0859(heptosyltransferase)	PF01075.18(Glyco_transf_9:Glycosyltransferase family 9 (heptosyltransferase))	sp|Q9S9N6|PNSB1_ARATH(Photosynthetic NDH subunit of subcomplex B 1, chloroplastic OS=Arabidopsis thaliana OX=3702 GN=PNSB1 PE=2 SV=1)
Glyma.03G221700		(1 of 4) PTHR10641:SF494 - TRANSCRIPTION FACTOR MYB108	979	8.97231	3.16548	1.40602e-11	1.86532e-09	yes	up	1.59	2.33	3.72	13.89	33.87	2.54667	23.88	NP_001242391.2(R2R3-type MYB transcription factor MYB12a [Glycine max])	GO:0003677(molecular_function:DNA binding)	K09422	MYBP		COG5147(K:Transcription)	COG5147(DNA methyltransferase 1 associated protein 1)	PF00249.32(Myb_DNA-binding:Myb-like DNA-binding domain); PF13921.7(Myb_DNA-bind_6:Myb-like DNA-binding domain)	sp|Q9FGY3|MYB78_ARATH(Transcription factor MYB78 OS=Arabidopsis thaliana OX=3702 GN=MYB78 PE=2 SV=1)
Glyma.11G155000			775	0.141127	-2.82493	1.53595e-11	2.03034e-09	yes	down	2571.2	2004.79	5031.15	297.24	693.49	3202.38	495.365	KHN21311.1(Early nodulin-12A [Glycine soja])
Glyma.04G021300		(1 of 2) PF13462 - Thioredoxin (Thioredoxin_4)	948	0.191009	-2.38829	1.61669e-11	2.12938e-09	yes	down	42.66	37.36	42.81	8.13	7.78	40.9433	7.955	NP_001236688.2(uncharacterized protein LOC100527484 precursor [Glycine max])	GO:0000502(cellular_component:proteasome complex); GO:0030234(molecular_function:enzyme regulator activity); GO:0042176(biological_process:regulation of protein catabolic process)				ENOG4111WGZ(O:Posttranslational modification, protein turnover, chaperones)	ENOG4111WGZ(zinc ion binding)	PF13462.7(Thioredoxin_4:Thioredoxin); PF01323.21(DSBA:DSBA-like thioredoxin domain)
Glyma.06G295400			1096	9.0613	3.17972	1.63818e-11	2.14996e-09	yes	up	22.9	18.37	52.25	289.47	263.65	31.1733	276.56	NP_001235581.1(uncharacterized protein LOC100305963 [Glycine max])					ENOG4111CKW(S:Function unknown)	ENOG4111CKW(-)
Glyma.15G100100		(1 of 2227) 2.7.11.1 - Non-specific serine/threonine protein kinase / Threonine-specific protein kinase	1920	0.12381	-3.0138	1.66421e-11	2.17631e-09	yes	down	5.56	5.67	4.66	0.6	0.79	5.29667	0.695	RZB63911.1(Receptor-like cytosolic serine/threonine-protein kinase RBK2 isoform A [Glycine soja])	GO:0006468(biological_process:protein phosphorylation); GO:0004672(molecular_function:protein kinase activity); GO:0005777(cellular_component:peroxisome); GO:0004675(molecular_function:transmembrane receptor protein serine/threonine kinase activity); GO:0004674(molecular_function:protein serine/threonine kinase activity); GO:0005886(cellular_component:plasma membrane); GO:0046777(biological_proce…				COG0515(T:Signal transduction mechanisms)	COG0515(Serine Threonine protein kinase)	PF07714.18(PK_Tyr_Ser-Thr:Protein tyrosine and serine/threonine kinase); PF00069.26(Pkinase:Protein kinase domain)	sp|Q8RXC8|RBK2_ARATH(Receptor-like cytosolic serine/threonine-protein kinase RBK2 OS=Arabidopsis thaliana OX=3702 GN=RBK2 PE=1 SV=1)
Glyma.01G181900		(1 of 7) PTHR24298//PTHR24298:SF172 - FAMILY NOT NAMED // CYTOCHROME P450 82C2-RELATED	1981	0.0926709	-3.43174	1.71341e-11	2.23268e-09	yes	down	3.91	4.2	4.31	0.44	0.32	4.14	0.38	XP_003516592.1(cytochrome P450 CYP82D47 [Glycine max])	GO:0004497(molecular_function:monooxygenase activity); GO:0016020(cellular_component:membrane); GO:0020037(molecular_function:heme binding); GO:0016709(molecular_function:oxidoreductase activity, acting on paired donors, with incorporation or reduction of molecular oxygen, NAD(P)H as one donor, and incorporation of one atom of oxygen); GO:0016021(cellular_component:integral component of membrane)…	K23136	CYP82C4		COG2124(Q:Secondary metabolites biosynthesis, transport and catabolism)	COG2124(Cytochrome p450)	PF00067.23(p450:Cytochrome P450)	sp|O49858|C82A3_SOYBN(Cytochrome P450 82A3 OS=Glycine max OX=3847 GN=CYP82A3 PE=2 SV=1)
Glyma.08G215500		(1 of 5) PTHR11514//PTHR11514:SF48 - MYC // SUBFAMILY NOT NAMED	1121	0.0394775	-4.66283	1.81036e-11	2.35065e-09	yes	down	6.45	4.33	4.09	0.23	0.12	4.95667	0.175	XP_006585623.1(transcription factor bHLH18 [Glycine max])	GO:0046983(molecular_function:protein dimerization activity)						PF00010.27(HLH:Helix-loop-helix DNA-binding domain)	sp|Q9T072|BH025_ARATH(Transcription factor bHLH25 OS=Arabidopsis thaliana OX=3702 GN=BHLH25 PE=2 SV=2)
Glyma.06G162400		(1 of 4) PTHR35485//PTHR35485:SF1 - FAMILY NOT NAMED // EXPRESSED PROTEIN	871	11.7591	3.55571	1.88246e-11	2.42933e-09	yes	up	2.47	2.92	5.52	50.62	30.78	3.63667	40.7	NP_001235543.1(uncharacterized protein LOC100527144 [Glycine max])					ENOG4111E1J(S:Function unknown)	ENOG4111E1J(-)
Glyma.20G241600		(1 of 4) K01859 - chalcone isomerase (E5.5.1.6)	863	0.138241	-2.85474	1.88423e-11	2.42933e-09	yes	down	16.77	26.28	25.87	3.15	3.44	22.9733	3.295	A7ISP5.1(RecName: Full=Chalcone--flavonone isomerase 2-B; Short=Chalcone isomerase 2-B [Glycine max])	GO:0016872(molecular_function:intramolecular lyase activity); GO:0045430(molecular_function:chalcone isomerase activity); GO:0009813(biological_process:flavonoid biosynthetic process)	K01859	E5.5.1.6	map00941(Flavonoid biosynthesis)	ENOG410YEUK(G:Carbohydrate transport and metabolism)	ENOG410YEUK(Catalyzes the intramolecular cyclization of bicyclic chalcones into tricyclic (S)-flavanones. Responsible for the isomerization of 4,2',4',6'-tetrahydroxychalcone (also termed chalcone) into naringenin)	PF02431.16(Chalcone:Chalcone-flavanone isomerase)	sp|A7ISP5|CFI2B_SOYBN(Chalcone--flavonone isomerase 2-B OS=Glycine max OX=3847 GN=CHI2-B PE=2 SV=1)
Glyma.06G124700		(1 of 27) PF07714//PF08263 - Protein tyrosine kinase (Pkinase_Tyr) // Leucine rich repeat N-terminal domain (LRRNT_2)	2343	11.7931	3.55988	2.33365e-11	2.9982e-09	yes	up	0.55	0.69	1.71	6.56	18.93	0.983333	12.745	XP_003526687.1(probable inactive receptor kinase At4g23740 [Glycine max])	GO:0006468(biological_process:protein phosphorylation); GO:0004714(molecular_function:transmembrane receptor protein tyrosine kinase activity); GO:0016021(cellular_component:integral component of membrane); GO:0005524(molecular_function:ATP binding); GO:0004672(molecular_function:protein kinase activity)				ENOG410YDXU(S:Function unknown)	ENOG410YDXU(Leucine rich repeat N-terminal domain)	PF07714.18(PK_Tyr_Ser-Thr:Protein tyrosine and serine/threonine kinase); PF00069.26(Pkinase:Protein kinase domain); PF13855.7(LRR_8:Leucine rich repeat); PF12799.8(LRR_4:Leucine Rich repeats (2 copies)); PF08263.13(LRRNT_2:Leucine rich repeat N-terminal domain)	sp|Q9SUQ3|Y4374_ARATH(Probable inactive receptor kinase At4g23740 OS=Arabidopsis thaliana OX=3702 GN=At4g23740 PE=1 SV=1)
Glyma.15G061800		(1 of 8) 1.14.13.132//1.14.99.7 - Squalene monooxygenase / Squalene epoxidase // Transferred entry: 1.14.13.132	2047	0.193002	-2.37331	2.39193e-11	3.06234e-09	yes	down	10.01	8.25	13.99	1.56	2.84	10.75	2.2	XP_003545762.1(squalene monooxygenase [Glycine max])	GO:0016126(biological_process:sterol biosynthetic process); GO:0004506(molecular_function:squalene monooxygenase activity); GO:0050660(molecular_function:flavin adenine dinucleotide binding); GO:0005783(cellular_component:endoplasmic reticulum); GO:0016021(cellular_component:integral component of membrane); GO:0071949(molecular_function:FAD binding)	K00511	SQLE, ERG1	map00909(Sesquiterpenoid and triterpenoid biosynthesis); map00100(Steroid biosynthesis)	COG0654(C:Energy production and conversion); COG0654(H:Coenzyme transport and metabolism)	COG0654(oxidoreductase activity, acting on paired donors, with incorporation or reduction of molecular oxygen, NAD(P)H as one donor, and incorporation of one atom of oxygen); COG0654(oxidoreductase activity, acting on paired donors, with incorporation or reduction of molecular oxygen, NAD(P)H as one donor, and incorporation of one atom of oxygen)	PF08491.11(SE:Squalene epoxidase); PF01494.20(FAD_binding_3:FAD binding domain); PF01266.25(DAO:FAD dependent oxidoreductase); PF01134.23(GIDA:Glucose inhibited division protein A); PF13450.7(NAD_binding_8:NAD(P)-binding Rossmann-like domain); PF00890.25(FAD_binding_2:FAD binding domain); PF01946.18(Thi4:Thi4 family); PF07992.15(Pyr_redox_2:Pyridine nucleotide-disulphide oxidoreductase)	sp|O48651|SQE1_PANGI(Squalene monooxygenase SE1 OS=Panax ginseng OX=4054 GN=SQE1 PE=2 SV=1)
Glyma.16G180200		(1 of 8) PTHR11206//PTHR11206:SF109 - MULTIDRUG RESISTANCE PROTEIN // MATE EFFLUX FAMILY PROTEIN	1778	0.0578047	-4.11267	2.41878e-11	3.08592e-09	yes	down	6.61	3.81	3.65	0.31	0.23	4.69	0.27	RZB61617.1(Protein DETOXIFICATION 34 isoform C [Glycine soja])	GO:0006855(biological_process:drug transmembrane transport); GO:0016021(cellular_component:integral component of membrane); GO:0016020(cellular_component:membrane); GO:0015297(molecular_function:antiporter activity); GO:0015238(molecular_function:drug transmembrane transporter activity); GO:0022857(molecular_function:transmembrane transporter activity); GO:0042910(molecular_function:xenobiotic tr…	K03327	TC.MATE, SLC47A, norM, mdtK, dinF		COG0534(V:Defense mechanisms)	COG0534(Mate efflux family protein)	PF01554.19(MatE:MatE)	sp|F4JH46|DTX34_ARATH(Protein DETOXIFICATION 34 OS=Arabidopsis thaliana OX=3702 GN=DTX34 PE=2 SV=1)
Glyma.17G104600		(1 of 4) PTHR35121:SF2 - GB|AAD20160.1	831	20.6334	4.36691	2.45394e-11	3.11992e-09	yes	up	1.82	1.52	1.37	45.28	14.89	1.57	30.085	NP_001236833.1(uncharacterized protein LOC100306310 [Glycine max])					ENOG410ZCS3(S:Function unknown)	ENOG410ZCS3(-)
Glyma.14G145900		(1 of 2) PTHR22870//PTHR22870:SF155 - REGULATOR OF CHROMOSOME CONDENSATION // SUBFAMILY NOT NAMED	2157	10.3254	3.36812	2.66946e-11	3.38218e-09	yes	up	1.06	0.35	1.21	6.72	12.25	0.873333	9.485	XP_003545609.1(probable E3 ubiquitin-protein ligase HERC4 isoform X1 [Glycine max])					COG5184(D:Cell cycle control, cell division, chromosome partitioning); COG5184(Z:Cytoskeleton)	COG5184(regulator of chromosome condensation); COG5184(regulator of chromosome condensation)	PF00415.19(RCC1:Regulator of chromosome condensation (RCC1) repeat); PF13540.7(RCC1_2:Regulator of chromosome condensation (RCC1) repeat)	sp|Q9FN03|UVR8_ARATH(Ultraviolet-B receptor UVR8 OS=Arabidopsis thaliana OX=3702 GN=UVR8 PE=1 SV=1)
Glyma.14G151600		(1 of 131) PF00892 - EamA-like transporter family (EamA)	1481	7.95302	2.9915	2.72695e-11	3.44311e-09	yes	up	0.81	1.04	1.23	8	8.73	1.02667	8.365	XP_003544696.1(WAT1-related protein At4g08290 [Glycine max])	GO:0016021(cellular_component:integral component of membrane); GO:0016020(cellular_component:membrane); GO:0022857(molecular_function:transmembrane transporter activity); GO:0005886(cellular_component:plasma membrane)				ENOG410YBPN(S:Function unknown)	ENOG410YBPN(Auxin-induced protein)	PF00892.21(EamA:EamA-like transporter family)	sp|Q9SUF1|WTR31_ARATH(WAT1-related protein At4g08290 OS=Arabidopsis thaliana OX=3702 GN=At4g08290 PE=2 SV=1)
Glyma.08G246700		(1 of 2) 2.1.1.231 - Flavonoid 4'-O-methyltransferase / Isoflavone O-methyltransferase	1423	15.5693	3.96063	2.75271e-11	3.46368e-09	yes	up	4.9	4.7	12.7	146.86	63.11	7.43333	104.985	XP_028245014.1(flavonoid 4'-O-methyltransferase [Glycine soja])	GO:0102767(molecular_function:flavanone 4'-O-methyltransferase activity); GO:0008757(molecular_function:S-adenosylmethionine-dependent methyltransferase activity); GO:0008171(molecular_function:O-methyltransferase activity); GO:0019438(biological_process:aromatic compound biosynthetic process); GO:0046983(molecular_function:protein dimerization activity); GO:0032259(biological_process:methylation)	K23053;K13262	SOMT-2;7-IOMT	map00943(Isoflavonoid biosynthesis); map00941(Flavonoid biosynthesis)	ENOG410XS7T(S:Function unknown)	ENOG410XS7T(o-methyltransferase)	PF00891.19(Methyltransf_2:O-methyltransferase domain); PF08100.12(Dimerisation:Dimerisation domain)	sp|C6TAY1|SOMT2_SOYBN(Flavonoid 4'-O-methyltransferase OS=Glycine max OX=3847 PE=1 SV=1)
Glyma.18G287200		(1 of 86) PF13912 - C2H2-type zinc finger (zf-C2H2_6)	881	11.2134	3.48715	2.81186e-11	3.526e-09	yes	up	4.35	2.31	6.98	57.52	39.7	4.54667	48.61	XP_003552680.1(zinc finger protein ZAT11 [Glycine max])	GO:0010200(biological_process:response to chitin); GO:0003676(molecular_function:nucleic acid binding)				COG5048(S:Function unknown)	COG5048(leucine Rich Repeat)	PF13912.7(zf-C2H2_6:C2H2-type zinc finger); PF13894.7(zf-C2H2_4:C2H2-type zinc finger)	sp|Q9SLD4|ZAT11_ARATH(Zinc finger protein ZAT11 OS=Arabidopsis thaliana OX=3702 GN=ZAT11 PE=2 SV=1)
Glyma.12G149100		(1 of 4) PTHR31719:SF34 - NAC DOMAIN-CONTAINING PROTEIN 19-RELATED	1637	23.7005	4.56685	2.9059e-11	3.63149e-09	yes	up	2.11	0.25	2.76	39.48	38.99	1.70667	39.235	NP_001304273.1(NAC domain-containing protein 72 [Glycine max])	GO:0006355(biological_process:regulation of transcription, DNA-templated); GO:0005634(cellular_component:nucleus); GO:0003677(molecular_function:DNA binding)				ENOG4111FG3(G:Carbohydrate transport and metabolism)	ENOG4111FG3(beta-galactosidase)	PF02365.16(NAM:No apical meristem (NAM) protein)	sp|Q93VY3|NAC72_ARATH(NAC domain-containing protein 72 OS=Arabidopsis thaliana OX=3702 GN=NAC072 PE=2 SV=1)
Glyma.12G155900		(1 of 4) KOG0617//KOG1187 - Ras suppressor protein (contains leucine-rich repeats) // Serine/threonine protein kinase	3536	0.269981	-1.88907	2.97517e-11	3.70306e-09	yes	down	16.77	17.7	18.8	3.86	5.93	17.7567	4.895	XP_006592614.1(probable LRR receptor-like serine/threonine-protein kinase At1g53430 isoform X1 [Glycine max])	GO:0006468(biological_process:protein phosphorylation); GO:0016021(cellular_component:integral component of membrane); GO:0005886(cellular_component:plasma membrane); GO:0004674(molecular_function:protein serine/threonine kinase activity); GO:0004714(molecular_function:transmembrane receptor protein tyrosine kinase activity); GO:0005515(molecular_function:protein binding); GO:0004672(molecular_fu…				COG4886(S:Function unknown)	COG4886(leucine Rich Repeat)	PF07714.18(PK_Tyr_Ser-Thr:Protein tyrosine and serine/threonine kinase); PF00069.26(Pkinase:Protein kinase domain); PF11721.9(Malectin:Malectin domain); PF13855.7(LRR_8:Leucine rich repeat); PF12799.8(LRR_4:Leucine Rich repeats (2 copies))	sp|C0LGG8|Y5343_ARATH(Probable LRR receptor-like serine/threonine-protein kinase At1g53430 OS=Arabidopsis thaliana OX=3702 GN=At1g53430 PE=1 SV=1)
Glyma.16G165800		(1 of 5) K08912 - light-harvesting complex II chlorophyll a/b binding protein 1 (LHCB1)	1035	0.0400098	-4.6435	2.9834e-11	3.70306e-09	yes	down	13.52	6.96	5.87	0.36	0.36	8.78333	0.36	NP_001240146.1(photosystem II type I chlorophyll a/b-binding protein [Glycine max])	GO:0009535(cellular_component:chloroplast thylakoid membrane); GO:0009941(cellular_component:chloroplast envelope); GO:0016168(molecular_function:chlorophyll binding); GO:0009522(cellular_component:photosystem I); GO:0009523(cellular_component:photosystem II); GO:0016021(cellular_component:integral component of membrane); GO:0016020(cellular_component:membrane); GO:0010287(cellular_component:plas…	K08912	LHCB1	map00196(Photosynthesis - antenna proteins)	ENOG410ZHBU(J:Translation, ribosomal structure and biogenesis)	ENOG410ZHBU(Chlorophyll A-B binding protein)	PF00504.22(Chloroa_b-bind:Chlorophyll A-B binding protein)	sp|P09756|CB23_SOYBN(Chlorophyll a-b binding protein 3, chloroplastic OS=Glycine max OX=3847 GN=CAB3 PE=3 SV=1)
Glyma.18G120000		(1 of 4) PTHR33781:SF4 - PROTEIN PHYTOCHROME KINASE SUBSTRATE 1-RELATED	2374	0.119087	-3.06991	3.02818e-11	3.74594e-09	yes	down	7.97	5.43	8.96	1.03	0.69	7.45333	0.86	XP_003553184.1(protein PHYTOCHROME KINASE SUBSTRATE 1 [Glycine max])	GO:0009638(biological_process:phototropism); GO:0000287(molecular_function:magnesium ion binding); GO:0016984(molecular_function:ribulose-bisphosphate carboxylase activity); GO:0016301(molecular_function:kinase activity)				ENOG4111ACR(T:Signal transduction mechanisms)	ENOG4111ACR(phytochrome kinase substrate)		sp|Q9SWI1|PKS1_ARATH(Protein PHYTOCHROME KINASE SUBSTRATE 1 OS=Arabidopsis thaliana OX=3702 GN=PKS1 PE=1 SV=2)
Glyma.04G249600		(1 of 4) PTHR31580:SF2 - FILAMENT-LIKE PLANT PROTEIN 1-RELATED	3010	10.1224	3.33948	3.3357e-11	4.11245e-09	yes	up	1.53	0.77	0.53	7.68	11.77	0.943333	9.725	XP_006578969.1(filament-like plant protein [Glycine max])					ENOG410YAAZ(S:Function unknown)	ENOG410YAAZ(filament-like plant protein)	PF05911.12(FPP:Filament-like plant protein, long coiled-coil); PF00038.22(Filament:Intermediate filament protein)	sp|Q8LLE5|FPP_SOLLC(Filament-like plant protein (Fragment) OS=Solanum lycopersicum OX=4081 GN=FPP PE=1 SV=1)
Glyma.15G111300		(1 of 6) K13429 - chitin elicitor receptor kinase 1 (CERK1)	2242	6.35622	2.66817	3.52432e-11	4.33042e-09	yes	up	0.97	0.63	1.09	4.77	7.29	0.896667	6.03	XP_006597595.1(chitin elicitor receptor kinase 1 [Glycine max])	GO:0006468(biological_process:protein phosphorylation); GO:0016021(cellular_component:integral component of membrane); GO:0005524(molecular_function:ATP binding); GO:0004672(molecular_function:protein kinase activity)	K13429;pvu	CERK1;	map04626(Plant-pathogen interaction)	COG0515(T:Signal transduction mechanisms)	COG0515(Serine Threonine protein kinase)	PF07714.18(PK_Tyr_Ser-Thr:Protein tyrosine and serine/threonine kinase); PF00069.26(Pkinase:Protein kinase domain)	sp|A0A0P0XII1|CERK1_ORYSJ(Chitin elicitor receptor kinase 1 OS=Oryza sativa subsp. japonica OX=39947 GN=CERK1 PE=1 SV=1)
Glyma.02G158700		(1 of 3) K13082 - bifunctional dihydroflavonol 4-reductase/flavanone 4-reductase (DFR)	1372	6.25769	2.64563	4.02642e-11	4.93082e-09	yes	up	8.97	7.3	17.45	61.13	83.83	11.24	72.48	NP_001239696.1(uncharacterized protein LOC100778253 [Glycine max])	GO:0050662(molecular_function:coenzyme binding); GO:0016616(molecular_function:oxidoreductase activity, acting on the CH-OH group of donors, NAD or NADP as acceptor); GO:0009718(biological_process:anthocyanin-containing compound biosynthetic process); GO:0003824(molecular_function:catalytic activity); GO:0045552(molecular_function:dihydrokaempferol 4-reductase activity); GO:0016491(molecular_func…	K13082	DFR	map00941(Flavonoid biosynthesis)	COG0451(M:Cell wall/membrane/envelope biogenesis)	COG0451(Nad-dependent epimerase dehydratase)	PF01370.22(Epimerase:NAD dependent epimerase/dehydratase family); PF01073.20(3Beta_HSD:3-beta hydroxysteroid dehydrogenase/isomerase family); PF16363.6(GDP_Man_Dehyd:GDP-mannose 4,6 dehydratase); PF13460.7(NAD_binding_10:NAD(P)H-binding); PF07993.13(NAD_binding_4:Male sterility protein); PF05368.14(NmrA:NmrA-like family); PF00106.26(adh_short:short chain dehydrogenase); PF08659.11(KR:KR domain)	sp|Q9XES5|DFRA_MALDO(Bifunctional dihydroflavonol 4-reductase/flavanone 4-reductase OS=Malus domestica OX=3750 GN=DFR PE=1 SV=1)
Glyma.08G044400		(1 of 4) PTHR31713//PTHR31713:SF15 - FAMILY NOT NAMED // PROTEIN SAR DEFICIENT 1	1986	5.39901	2.4327	4.43604e-11	5.41433e-09	yes	up	5.16	5.4	10.33	29.86	49	6.96333	39.43	XP_003530806.1(protein SAR DEFICIENT 1 [Glycine max])	GO:0043565(molecular_function:sequence-specific DNA binding); GO:0003700(molecular_function:transcription factor activity, sequence-specific DNA binding); GO:0080142(biological_process:regulation of salicylic acid biosynthetic process); GO:0005634(cellular_component:nucleus); GO:0006950(biological_process:response to stress); GO:0005516(molecular_function:calmodulin binding)				ENOG410Y9AX(S:Function unknown)	ENOG410Y9AX(calmodulin binding)	PF07887.12(Calmodulin_bind:Calmodulin binding protein-like)	sp|Q9C9T2|SARD1_ARATH(Protein SAR DEFICIENT 1 OS=Arabidopsis thaliana OX=3702 GN=SARD1 PE=1 SV=1)
Glyma.15G114600		(1 of 1) K02637 - cytochrome b6-f complex subunit 4 (petD)	1474	0.0607263	-4.04154	4.69685e-11	5.71361e-09	yes	down	5.55	5.76	3.96	0.16	0.57	5.09	0.365	KRH11527.1(hypothetical protein GLYMA_15G114600 [Glycine max])	GO:0016491(molecular_function:oxidoreductase activity); GO:0009535(cellular_component:chloroplast thylakoid membrane); GO:0022904(biological_process:respiratory electron transport chain); GO:0009523(cellular_component:photosystem II); GO:0016021(cellular_component:integral component of membrane); GO:0016020(cellular_component:membrane); GO:0050821(biological_process:protein stabilization); GO:004…	K02704;K02635	psbB;petB	map00195(Photosynthesis)	COG1290(S:Function unknown)	COG1290(-)	PF00032.18(Cytochrom_B_C:Cytochrome b(C-terminal)/b6/petD)	sp|Q0G9T1|PETD_DAUCA(Cytochrome b6-f complex subunit 4 OS=Daucus carota OX=4039 GN=petD PE=3 SV=1)
Glyma.15G140200		(1 of 3) PTHR23118:SF6 - ATP-CITRATE SYNTHASE BETA CHAIN PROTEIN 1	2456	0.0314278	-4.99181	4.8219e-11	5.82782e-09	yes	down	5.96	2.8	1.87	0.11	0.13	3.54333	0.12	XP_014623431.1(ATP-citrate synthase beta chain protein 1 isoform X1 [Glycine max])	GO:0046912(molecular_function:transferase activity, transferring acyl groups, acyl groups converted into alkyl on transfer); GO:0006633(biological_process:fatty acid biosynthetic process); GO:0006085(biological_process:acetyl-CoA biosynthetic process); GO:0005829(cellular_component:cytosol); GO:0003824(molecular_function:catalytic activity); GO:0003878(molecular_function:ATP citrate synthase acti…	K01648	ACLY	map00020(Citrate cycle (TCA cycle))	COG0074(C:Energy production and conversion)	COG0074(Succinyl-CoA ligase ADP-forming subunit alpha)	PF00285.22(Citrate_synt:Citrate synthase, C-terminal domain); PF00549.20(Ligase_CoA:CoA-ligase); PF13607.7(Succ_CoA_lig:Succinyl-CoA ligase like flavodoxin domain); PF02629.20(CoA_binding:CoA binding domain)	sp|Q93VT8|ACLB1_ORYSJ(ATP-citrate synthase beta chain protein 1 OS=Oryza sativa subsp. japonica OX=39947 GN=ACLB-1 PE=2 SV=1)
Glyma.10G139500		(1 of 3) PTHR11071//PTHR11071:SF247 - PEPTIDYL-PROLYL CIS-TRANS ISOMERASE // PEPTIDYL-PROLYL CIS-TRANS ISOMERASE D	1202	0.101627	-3.29864	4.82256e-11	5.82782e-09	yes	down	36.99	41.63	31.6	4.77	2.42	36.74	3.595	NP_001344083.1(peptidyl-prolyl cis-trans isomerase CYP28 [Glycine max])	GO:0000413(biological_process:protein peptidyl-prolyl isomerization); GO:0006457(biological_process:protein folding); GO:0051082(molecular_function:unfolded protein binding); GO:0042026(biological_process:protein refolding); GO:0003755(molecular_function:peptidyl-prolyl cis-trans isomerase activity); GO:0022626(cellular_component:cytosolic ribosome); GO:0016018(molecular_function:cyclosporin A bi…	K03768	PPIB, ppiB		ENOG410Z0G4(O:Posttranslational modification, protein turnover, chaperones)	ENOG410Z0G4(PPIases accelerate the folding of proteins (By similarity))	PF00160.22(Pro_isomerase:Cyclophilin type peptidyl-prolyl cis-trans isomerase/CLD)	sp|Q41651|CYPB_VICFA(Peptidyl-prolyl cis-trans isomerase, chloroplastic OS=Vicia faba OX=3906 PE=1 SV=1)
Glyma.10G156200		(1 of 2) PTHR27001//PTHR27001:SF92 - FAMILY NOT NAMED // PROTEIN KINASE DOMAIN-CONTAINING PROTEIN	2705	0.0648349	-3.94709	4.88719e-11	5.88649e-09	yes	down	3.76	3.03	2.55	0.28	0.13	3.11333	0.205	XP_003536089.1(probable serine/threonine-protein kinase PBL7 [Glycine max])	GO:0006468(biological_process:protein phosphorylation); GO:0016021(cellular_component:integral component of membrane); GO:0004672(molecular_function:protein kinase activity); GO:0004675(molecular_function:transmembrane receptor protein serine/threonine kinase activity); GO:0005886(cellular_component:plasma membrane); GO:0005524(molecular_function:ATP binding)				COG0515(T:Signal transduction mechanisms)	COG0515(Serine Threonine protein kinase)	PF07714.18(PK_Tyr_Ser-Thr:Protein tyrosine and serine/threonine kinase); PF00069.26(Pkinase:Protein kinase domain); PF01636.24(APH:Phosphotransferase enzyme family)	sp|Q8RWW0|ALE2_ARATH(Receptor-like serine/threonine-protein kinase ALE2 OS=Arabidopsis thaliana OX=3702 GN=ALE2 PE=1 SV=1)
Glyma.05G018100		(1 of 14) PTHR31992:SF8 - DOF ZINC FINGER PROTEIN DOF1.1-RELATED	1542	0.150846	-2.72885	5.25899e-11	6.31355e-09	yes	down	7.31	6.24	7.38	1.03	1.13	6.97667	1.08	XP_014630893.1(dof zinc finger protein DOF5.4 [Glycine max])	GO:0006355(biological_process:regulation of transcription, DNA-templated); GO:0005634(cellular_component:nucleus); GO:0003677(molecular_function:DNA binding)				ENOG410YQE9(S:Function unknown)	ENOG410YQE9(Zinc finger protein)	PF02701.16(zf-Dof:Dof domain, zinc finger)	sp|Q8LDR0|DOF54_ARATH(Dof zinc finger protein DOF5.4 OS=Arabidopsis thaliana OX=3702 GN=DOF5.4 PE=2 SV=2)
Glyma.04G221600		(1 of 2) PTHR30540//PTHR30540:SF6 - OSMOTIC STRESS POTASSIUM TRANSPORTER // POTASSIUM TRANSPORTER 2	2881	0.0773686	-3.69211	5.33288e-11	6.38133e-09	yes	down	3.59	3.08	2.72	0.11	0.45	3.13	0.28	XP_003523274.1(potassium transporter 2 [Glycine max])	GO:0071805(biological_process:potassium ion transmembrane transport); GO:0006813(biological_process:potassium ion transport); GO:0016021(cellular_component:integral component of membrane); GO:0016020(cellular_component:membrane); GO:0005886(cellular_component:plasma membrane); GO:0015079(molecular_function:potassium ion transmembrane transporter activity)	K03549	kup		COG3158(P:Inorganic ion transport and metabolism)	COG3158(Transport of potassium into the cell (By similarity))	PF02705.17(K_trans:K+ potassium transporter)	sp|O22881|POT2_ARATH(Potassium transporter 2 OS=Arabidopsis thaliana OX=3702 GN=POT2 PE=1 SV=2)
Glyma.06G155000		(1 of 2) PTHR10209//PTHR10209:SF129 - OXIDOREDUCTASE, 2OG-FE II OXYGENASE FAMILY PROTEIN // SUBFAMILY NOT NAMED	1812	0.000825451	-10.2425	5.43199e-11	6.47875e-09	yes	down	4.43	12.65	5.81	0	0	7.63	0	XP_028236449.1(gibberellin 20 oxidase 2-like [Glycine soja])	GO:0009826(biological_process:unidimensional cell growth); GO:0051213(molecular_function:dioxygenase activity); GO:0009686(biological_process:gibberellin biosynthetic process); GO:0009416(biological_process:response to light stimulus); GO:0047927(molecular_function:gibberellin-44 dioxygenase activity); GO:0045544(molecular_function:gibberellin 20-oxidase activity); GO:0046872(molecular_function:m…				COG3491(S:Function unknown)	COG3491(-)	PF03171.21(2OG-FeII_Oxy:2OG-Fe(II) oxygenase superfamily); PF14226.7(DIOX_N:non-haem dioxygenase in morphine synthesis N-terminal)	sp|P0C5H5|GAOX2_ORYSI(Gibberellin 20 oxidase 2 OS=Oryza sativa subsp. indica OX=39946 GN=20ox2 PE=1 SV=1)
Glyma.10G138800		(1 of 6) K12126 - phytochrome-interacting factor 3 (PIF3)	1788	0.0161713	-5.95042	5.64606e-11	6.71222e-09	yes	down	2.29	6.94	4.87	0	0.23	4.7	0.115	XP_006589091.1(transcription factor PIL1 isoform X1 [Glycine max])	GO:0046983(molecular_function:protein dimerization activity)	K12126	PIF3	map04712(Circadian rhythm - plant); map04075(Plant hormone signal transduction)	ENOG4111DYW(K:Transcription); ENOG4111SYS(K:Transcription)	ENOG4111DYW(phytochrome interacting factor 3-like 1); ENOG4111SYS(Transcription factor)	PF00010.27(HLH:Helix-loop-helix DNA-binding domain)	sp|Q0JNI9|PIL15_ORYSJ(Transcription factor PHYTOCHROME INTERACTING FACTOR-LIKE 15 OS=Oryza sativa subsp. japonica OX=39947 GN=PIL15 PE=1 SV=2)
Glyma.08G293366			705	15.9931	3.99938	5.68298e-11	6.73424e-09	yes	up	2.11	2.34	1.62	42.98	19.5	2.02333	31.24	XP_006585988.1(uncharacterized protein LOC100783412 [Glycine max])
Glyma.09G203400		(1 of 4) PTHR10579//PTHR10579:SF59 - CALCIUM-ACTIVATED CHLORIDE CHANNEL REGULATOR // C3H4 TYPE ZINC FINGER PROTEIN-RELATED	2875	0.0992306	-3.33307	5.84071e-11	6.89882e-09	yes	down	5.06	4.01	4.38	0.18	0.87	4.48333	0.525	XP_003534265.1(probable E3 ubiquitin-protein ligase EDA40 [Glycine max])					COG2304(S:Function unknown)	COG2304(von Willebrand factor, type A)	PF00092.29(VWA:von Willebrand factor type A domain); PF13519.7(VWA_2:von Willebrand factor type A domain); PF13768.7(VWA_3:von Willebrand factor type A domain); PF17123.6(zf-RING_11:RING-like zinc finger); PF13639.7(zf-RING_2:Ring finger domain); PF14634.7(zf-RING_5:zinc-RING finger domain); PF12678.8(zf-rbx1:RING-H2 zinc finger domain)	sp|F4JSV3|EDA40_ARATH(Probable E3 ubiquitin-protein ligase EDA40 OS=Arabidopsis thaliana OX=3702 GN=EDA40 PE=2 SV=1)
Glyma.11G129900		(1 of 38) K01188 - beta-glucosidase (E3.2.1.21)	1871	12.1256	3.59998	5.93038e-11	6.98221e-09	yes	up	0.8	0.82	2.73	11.11	26.6	1.45	18.855	XP_003539053.1(cyanogenic beta-glucosidase [Glycine max])	GO:0102483(molecular_function:scopolin beta-glucosidase activity); GO:0005975(biological_process:carbohydrate metabolic process); GO:0008422(molecular_function:beta-glucosidase activity); GO:0004553(molecular_function:hydrolase activity, hydrolyzing O-glycosyl compounds)	K01188	E3.2.1.21	map00460(Cyanoamino acid metabolism); map00940(Phenylpropanoid biosynthesis); map00500(Starch and sucrose metabolism)	COG2723(G:Carbohydrate transport and metabolism)	COG2723(beta-glucosidase)	PF00232.19(Glyco_hydro_1:Glycosyl hydrolase family 1)	sp|B8AVF0|BGL12_ORYSI(Beta-glucosidase 12 OS=Oryza sativa subsp. indica OX=39946 GN=BGLU12 PE=3 SV=1)
Glyma.06G116400		(1 of 6) PTHR22950//PTHR22950:SF205 - AMINO ACID TRANSPORTER // AMINO ACID PERMEASE 3-RELATED	1793	0.153923	-2.69972	6.13919e-11	7.20489e-09	yes	down	23.19	11.82	14.59	2.19	3.2	16.5333	2.695	XP_003527948.1(amino acid permease 3 [Glycine max])	GO:0003333(biological_process:amino acid transmembrane transport); GO:0016021(cellular_component:integral component of membrane); GO:0015171(molecular_function:amino acid transmembrane transporter activity); GO:0005886(cellular_component:plasma membrane)				COG0814(L:Replication, recombination and repair)	COG0814(DNA polymerase III subunit delta')	PF01490.19(Aa_trans:Transmembrane amino acid transporter protein)	sp|Q39134|AAP3_ARATH(Amino acid permease 3 OS=Arabidopsis thaliana OX=3702 GN=AAP3 PE=1 SV=2)
Glyma.19G258400		(1 of 6) PTHR33472//PTHR33472:SF1 - FAMILY NOT NAMED // EXTENSIN-RELATED	1433	7.17978	2.84394	6.2053e-11	7.25921e-09	yes	up	1.1	1.04	0.93	6.65	8.97	1.02333	7.81	XP_006605273.1(putative uncharacterized protein DDB_G0290521 [Glycine max])					ENOG410Z451(S:Function unknown)	ENOG410Z451(-)
Glyma.05G222600		(1 of 12) PTHR12374//PTHR12374:SF19 - TRANSCRIPTIONAL ADAPTOR 2 ADA2 -RELATED // SUBFAMILY NOT NAMED	1327	0.0771084	-3.69697	6.77458e-11	7.89994e-09	yes	down	11.84	14.24	7.73	0.4	1.67	11.27	1.035	XP_003525309.1(transcription factor MYBS3 [Glycine max])	GO:0005634(cellular_component:nucleus); GO:0008270(molecular_function:zinc ion binding); GO:0003677(molecular_function:DNA binding)				ENOG410YK2X(K:Transcription)	ENOG410YK2X(Transcription factor)	PF00249.32(Myb_DNA-binding:Myb-like DNA-binding domain)	sp|Q9LVS0|KUA1_ARATH(Transcription factor KUA1 OS=Arabidopsis thaliana OX=3702 GN=KUA1 PE=1 SV=1)
Glyma.01G016500		(1 of 3) PTHR24221:SF138 - LP14331P-RELATED	4200	0.17487	-2.51565	7.42647e-11	8.63263e-09	yes	down	3.79	3.17	5.35	0.54	1.03	4.10333	0.785	XP_003517674.1(ABC transporter B family member 2 [Glycine max])	GO:0042626(molecular_function:ATPase activity, coupled to transmembrane movement of substances); GO:0016021(cellular_component:integral component of membrane); GO:0006810(biological_process:transport); GO:0016887(molecular_function:ATPase activity); GO:0055085(biological_process:transmembrane transport); GO:0005524(molecular_function:ATP binding)	K05658	ABCB1, CD243	map02010(ABC transporters)	COG1132(V:Defense mechanisms)	COG1132((ABC) transporter)	PF00664.24(ABC_membrane:ABC transporter transmembrane region); PF00005.28(ABC_tran:ABC transporter); PF02463.20(SMC_N:RecF/RecN/SMC N terminal domain); PF09818.10(ABC_ATPase:Predicted ATPase of the ABC class); PF13191.7(AAA_16:AAA ATPase domain)	sp|Q8LPK2|AB2B_ARATH(ABC transporter B family member 2 OS=Arabidopsis thaliana OX=3702 GN=ABCB2 PE=1 SV=3)
Glyma.14G218100		(1 of 21) K06966 - uncharacterized protein (K06966)	1580	17.5307	4.13181	7.50146e-11	8.6922e-09	yes	up	0.22	0.13	0.36	2.64	5.39	0.236667	4.015	XP_006595550.1(uncharacterized protein LOC100785143 isoform X1 [Glycine max])	GO:0016787(molecular_function:hydrolase activity); GO:0005829(cellular_component:cytosol); GO:0005634(cellular_component:nucleus); GO:0016799(molecular_function:hydrolase activity, hydrolyzing N-glycosyl compounds); GO:0009691(biological_process:cytokinin biosynthetic process)	K22522	LOG		COG1611(S:Function unknown)	COG1611(decarboxylase)	PF03641.15(Lysine_decarbox:Possible lysine decarboxylase); PF18306.2(LDcluster4:SLOG cluster4 family)	sp|Q8L8B8|LOG3_ARATH(Cytokinin riboside 5'-monophosphate phosphoribohydrolase LOG3 OS=Arabidopsis thaliana OX=3702 GN=LOG3 PE=1 SV=1)
Glyma.14G200900		(1 of 10) PTHR11746//PTHR11746:SF83 - O-METHYLTRANSFERASE // SUBFAMILY NOT NAMED	1503	0.0998851	-3.32359	7.82895e-11	9.04305e-09	yes	down	8.25	4.78	11.88	0.59	1.15	8.30333	0.87	XP_003544914.1(probable O-methyltransferase 3 [Glycine max])	GO:0008757(molecular_function:S-adenosylmethionine-dependent methyltransferase activity); GO:0008171(molecular_function:O-methyltransferase activity); GO:0003676(molecular_function:nucleic acid binding); GO:0019438(biological_process:aromatic compound biosynthetic process); GO:0046983(molecular_function:protein dimerization activity); GO:0032259(biological_process:methylation)	K16040	ROMT	map00945(Stilbenoid, diarylheptanoid and gingerol biosynthesis)	ENOG410XS7T(S:Function unknown)	ENOG410XS7T(o-methyltransferase)	PF00891.19(Methyltransf_2:O-methyltransferase domain); PF08100.12(Dimerisation:Dimerisation domain)	sp|B0ZB57|OMT3_HUMLU(Probable O-methyltransferase 3 OS=Humulus lupulus OX=3486 GN=OMT3 PE=2 SV=1)
Glyma.20G135700		(1 of 4) PTHR33285:SF3 - PHYTOSULFOKINES 2-RELATED	573	9.34177	3.2237	7.97888e-11	9.18726e-09	yes	up	12.41	14.49	15.84	168.18	90.13	14.2467	129.155	XP_003555999.2(phytosulfokines 3 [Glycine max])	GO:0045292(biological_process:mRNA cis splicing, via spliceosome); GO:0005576(cellular_component:extracellular region); GO:0016021(cellular_component:integral component of membrane); GO:0008083(molecular_function:growth factor activity); GO:0008283(biological_process:cell proliferation)				ENOG410ZAZR(S:Function unknown)	ENOG410ZAZR(Specifically methylates the N3 position of the uracil ring of uridine 1498 (m3U1498) in 16S rRNA. Acts on the fully assembled 30S ribosomal subunit (By similarity))	PF06404.13(PSK:Phytosulfokine precursor protein (PSK))	sp|Q9M2Y0|PSK3_ARATH(Phytosulfokines 3 OS=Arabidopsis thaliana OX=3702 GN=PSK3 PE=2 SV=2)
Glyma.07G251200		(1 of 5) PTHR11615//PTHR11615:SF150 - NITRATE, FROMATE, IRON DEHYDROGENASE // SUBFAMILY NOT NAMED	907	4.59221	2.19919	8.19634e-11	9.40806e-09	yes	up	65.54	74.25	98.77	364.76	380.37	79.52	372.565	NP_001239666.1(CASP-like protein 1E1 [Glycine max])	GO:0042545(biological_process:cell wall modification); GO:0051539(molecular_function:4 iron, 4 sulfur cluster binding); GO:0016021(cellular_component:integral component of membrane); GO:0048226(cellular_component:Casparian strip); GO:0007043(biological_process:cell-cell junction assembly); GO:0005886(cellular_component:plasma membrane)				ENOG410YQ35(S:Function unknown)	ENOG410YQ35(Helix-loop-helix DNA-binding domain)	PF04535.13(DUF588:Domain of unknown function (DUF588))	sp|C6TBD0|CSPL6_SOYBN(CASP-like protein 1E1 OS=Glycine max OX=3847 PE=2 SV=1)
Glyma.19G131100		(1 of 2) PTHR31568:SF9 - PROTEIN CC8.3-RELATED	459	7.9718	2.99491	8.25706e-11	9.44815e-09	yes	up	27.02	22.23	24.16	256.68	155.8	24.47	206.24	KHN14900.1(hypothetical protein glysoja_024020 [Glycine soja])	GO:0016021(cellular_component:integral component of membrane); GO:0005886(cellular_component:plasma membrane)				ENOG4111596(S:Function unknown)	ENOG4111596(-)	PF12734.8(CYSTM:Cysteine-rich TM module stress tolerance)
Glyma.06G162200		(1 of 2) PTHR11638//PTHR11638:SF118 - ATP-DEPENDENT CLP PROTEASE // CHAPERONE PROTEIN CLPD, CHLOROPLASTIC	3770	4.63862	2.21369	8.38727e-11	9.56723e-09	yes	up	11.44	7.65	15.85	47.14	65.69	11.6467	56.415	XP_003526908.1(chaperone protein ClpD, chloroplastic [Glycine max])	GO:0019538(biological_process:protein metabolic process); GO:0016887(molecular_function:ATPase activity); GO:0005524(molecular_function:ATP binding)	K03696	clpC		COG0542(O:Posttranslational modification, protein turnover, chaperones)	COG0542(ATP-dependent CLP protease ATP-binding subunit)	PF07724.15(AAA_2:AAA domain (Cdc48 subfamily)); PF17871.2(AAA_lid_9:AAA lid domain); PF10431.10(ClpB_D2-small:C-terminal, D2-small domain, of ClpB protein); PF07728.15(AAA_5:AAA domain (dynein-related subfamily)); PF00004.30(AAA:ATPase family associated with various cellular activities (AAA)); PF02861.21(Clp_N:Clp amino terminal domain, pathogenicity island component); PF13191.7(AAA_16:AAA ATPase…	sp|P42762|CLPD_ARATH(Chaperone protein ClpD, chloroplastic OS=Arabidopsis thaliana OX=3702 GN=CLPD PE=1 SV=1)
Glyma.17G223000		(1 of 4) PTHR32370:SF7 - BTB/POZ DOMAIN-CONTAINING PROTEIN NPY1	3166	0.0544408	-4.19917	8.47479e-11	9.63705e-09	yes	down	2.38	1.68	3.26	0.03	0.28	2.44	0.155	XP_003550246.1(BTB/POZ domain-containing protein NPY1 [Glycine max])	GO:0099402(biological_process:plant organ development); GO:0060918(biological_process:auxin transport); GO:0048513(biological_process:animal organ development); GO:0004871(molecular_function:signal transducer activity); GO:0005515(molecular_function:protein binding)				ENOG410YA9J(S:Function unknown)	ENOG410YA9J(BTB POZ domain-containing protein NPY1-like)	PF03000.15(NPH3:NPH3 family); PF00651.32(BTB:BTB/POZ domain)	sp|Q8H1D3|NPY1_ARATH(BTB/POZ domain-containing protein NPY1 OS=Arabidopsis thaliana OX=3702 GN=NPY1 PE=2 SV=1)
Glyma.09G176132		(1 of 1) PTHR10108//PTHR10108:SF863 - METHYLTRANSFERASE // SUBFAMILY NOT NAMED	1524	0.13772	-2.86019	9.05751e-11	1.02678e-08	yes	down	12.02	6.18	12.5	1.12	1.86	10.2333	1.49	XP_014617717.1(phosphoethanolamine N-methyltransferase 1-like [Glycine max])	GO:0008168(molecular_function:methyltransferase activity); GO:0032259(biological_process:methylation); GO:0006656(biological_process:phosphatidylcholine biosynthetic process); GO:0000234(molecular_function:phosphoethanolamine N-methyltransferase activity); GO:0008152(biological_process:metabolic process)	K05929	E2.1.1.103, NMT	map00564(Glycerophospholipid metabolism)	ENOG410XP5G(S:Function unknown)	ENOG410XP5G(Methyltransferase)	PF08241.13(Methyltransf_11:Methyltransferase domain); PF13649.7(Methyltransf_25:Methyltransferase domain); PF13847.7(Methyltransf_31:Methyltransferase domain); PF08242.13(Methyltransf_12:Methyltransferase domain); PF05891.13(Methyltransf_PK:AdoMet dependent proline di-methyltransferase); PF13489.7(Methyltransf_23:Methyltransferase domain); PF03848.15(TehB:Tellurite resistance protein TehB); PF054…	sp|Q9FR44|PEAM1_ARATH(Phosphoethanolamine N-methyltransferase 1 OS=Arabidopsis thaliana OX=3702 GN=NMT1 PE=1 SV=1)
Glyma.11G040600		(1 of 17) PTHR32246:SF20 - BON1-ASSOCIATED PROTEIN 1-RELATED	1814	30.6605	4.93831	9.17431e-11	1.03681e-08	yes	up	0.27	0.06	0.58	11.15	5.21	0.303333	8.18	NP_001237568.2(C2 domain-containing protein [Glycine max])	GO:0005515(molecular_function:protein binding)				ENOG410ZCTQ(S:Function unknown)	ENOG410ZCTQ(bon association protein)	PF00168.31(C2:C2 domain)	sp|Q58FX0|BAP2_ARATH(BON1-associated protein 2 OS=Arabidopsis thaliana OX=3702 GN=BAP2 PE=1 SV=1)
Glyma.06G061900		(1 of 8) PTHR31429:SF3 - WRKY TRANSCRIPTION FACTOR 40-RELATED	1094	7.47217	2.90153	9.42771e-11	1.06217e-08	yes	up	6.34	11.24	19.3	73.06	123.76	12.2933	98.41	NP_001240986.1(WRKY transcription factor 17 [Glycine max])	GO:0003700(molecular_function:transcription factor activity, sequence-specific DNA binding); GO:0043565(molecular_function:sequence-specific DNA binding); GO:0005634(cellular_component:nucleus); GO:0006355(biological_process:regulation of transcription, DNA-templated)				ENOG410YHES(K:Transcription); ENOG4111AT9(K:Transcription)	ENOG410YHES(Transcription factor); ENOG4111AT9(WRKY)	PF03106.16(WRKY:WRKY DNA -binding domain)	sp|Q9SAH7|WRK40_ARATH(Probable WRKY transcription factor 40 OS=Arabidopsis thaliana OX=3702 GN=WRKY40 PE=1 SV=1)
Glyma.10G031900		(1 of 55) K14484 - auxin-responsive protein IAA (IAA)	1277	0.0098584	-6.66443	9.45764e-11	1.06227e-08	yes	down	13.78	6.13	4.66	0.14	0	8.19	0.07	NP_001241599.1(uncharacterized protein LOC100803065 [Glycine max])	GO:0006355(biological_process:regulation of transcription, DNA-templated); GO:0005634(cellular_component:nucleus); GO:0009734(biological_process:auxin-activated signaling pathway)	K14484	IAA	map04075(Plant hormone signal transduction)	ENOG410YEC3(S:Function unknown)	ENOG410YEC3(single-stranded DNA-binding protein)	PF02309.17(AUX_IAA:AUX/IAA family)	sp|P13089|AUX28_SOYBN(Auxin-induced protein AUX28 OS=Glycine max OX=3847 GN=AUX28 PE=2 SV=1)
Glyma.03G105000		(1 of 21) PTHR23042//PTHR23042:SF57 - CIRCADIAN PROTEIN CLOCK/ARNT/BMAL/PAS // SUBFAMILY NOT NAMED	2396	0.103176	-3.27682	1.1051e-10	1.23744e-08	yes	down	3.8	4.26	3.19	0.43	0.36	3.75	0.395	XP_003520396.2(transcription factor bHLH18 isoform X1 [Glycine max])	GO:0046983(molecular_function:protein dimerization activity); GO:0003677(molecular_function:DNA binding)						PF00010.27(HLH:Helix-loop-helix DNA-binding domain)	sp|Q9T072|BH025_ARATH(Transcription factor bHLH25 OS=Arabidopsis thaliana OX=3702 GN=BHLH25 PE=2 SV=2)
Glyma.12G217300		(1 of 10) PTHR31236//PTHR31236:SF2 - FAMILY NOT NAMED // DEHYDRATION-RESPONSIVE PROTEIN RD22	1144	0.00681608	-7.19684	1.10892e-10	1.23794e-08	yes	down	11.45	6	10.23	0.08	0	9.22667	0.04	NP_001235565.1(sali5-4a protein precursor [Glycine max])							PF03181.16(BURP:BURP domain)	sp|P21747|EA92_VICFA(Embryonic abundant protein USP92 OS=Vicia faba OX=3906 PE=2 SV=1)
Glyma.02G109800		(1 of 4) PTHR31719:SF40 - NAC TRANSCRIPTION FACTOR 29	1358	4.30494	2.10599	1.12382e-10	1.25075e-08	yes	up	29.25	25.52	46.65	112.93	195.54	33.8067	154.235	XP_028202582.1(NAC domain-containing protein 2-like [Glycine soja])	GO:0006355(biological_process:regulation of transcription, DNA-templated); GO:0005634(cellular_component:nucleus); GO:0003677(molecular_function:DNA binding)				ENOG410YB53(K:Transcription)	ENOG410YB53(nac domain)	PF02365.16(NAM:No apical meristem (NAM) protein)	sp|K4BNG7|NAP2_SOLLC(NAC domain-containing protein 2 OS=Solanum lycopersicum OX=4081 GN=NAP2 PE=2 SV=1)
Glyma.13G186600		(1 of 9) KOG2615 - Permease of the major facilitator superfamily	1946	4.29034	2.10109	1.1607e-10	1.28788e-08	yes	up	5.44	4	6.23	20.5	25.83	5.22333	23.165	XP_003542784.1(protein ZINC INDUCED FACILITATOR-LIKE 1 isoform X1 [Glycine max])	GO:0022821(molecular_function:potassium ion antiporter activity); GO:0016021(cellular_component:integral component of membrane); GO:0090333(biological_process:regulation of stomatal closure); GO:0009705(cellular_component:plant-type vacuole membrane); GO:0022857(molecular_function:transmembrane transporter activity); GO:0005886(cellular_component:plasma membrane); GO:0055085(biological_process:tr…				ENOG410XSE0(G:Carbohydrate transport and metabolism)	ENOG410XSE0(Major Facilitator superfamily)	PF07690.17(MFS_1:Major Facilitator Superfamily); PF00083.25(Sugar_tr:Sugar (and other) transporter); PF06609.14(TRI12:Fungal trichothecene efflux pump (TRI12))	sp|Q94BZ1|ZIFL1_ARATH(Protein ZINC INDUCED FACILITATOR-LIKE 1 OS=Arabidopsis thaliana OX=3702 GN=ZIFL1 PE=2 SV=1)
Glyma.08G342300		(1 of 21) PTHR33107:SF5 - KUNITZ FAMILY TRYPSIN AND PROTEASE INHIBITOR PROTEIN-RELATED	984	0.00109586	-9.83373	1.22554e-10	1.35573e-08	yes	down	14.92	14.39	8.07	0	0	12.46	0	NP_001236724.2(trypsin inhibitor precursor [Glycine max])	GO:0004866(molecular_function:endopeptidase inhibitor activity); GO:0004867(molecular_function:serine-type endopeptidase inhibitor activity)				ENOG411058V(O:Posttranslational modification, protein turnover, chaperones)	ENOG411058V(trypsin inhibitor)	PF00197.19(Kunitz_legume:Trypsin and protease inhibitor)	sp|P25272|KTI1_SOYBN(Kunitz-type trypsin inhibitor KTI1 OS=Glycine max OX=3847 GN=KTI1 PE=2 SV=1)
Glyma.03G082100		(1 of 5) PF01439 - Metallothionein (Metallothio_2)	608	11.6167	3.53813	1.24751e-10	1.37586e-08	yes	up	506.86	456.43	624.46	8414.47	2983.39	529.25	5698.93	NP_001359044.1(type 1 metallothionein [Glycine max])	GO:0016021(cellular_component:integral component of membrane); GO:0046872(molecular_function:metal ion binding)				ENOG410Z616(S:Function unknown)	ENOG410Z616(metallothionein-like protein)	PF01439.19(Metallothio_2:Metallothionein); PF02068.17(Metallothio_PEC:Plant PEC family metallothionein)	sp|P43399|MT1_TRIRP(Metallothionein-like protein 1 OS=Trifolium repens OX=3899 GN=MT1B PE=3 SV=1)
Glyma.10G291000		(1 of 4) PTHR31871:SF10 - GENOMIC DNA, CHROMOSOME 3, TAC CLONE:K5K13	856	0.167529	-2.57752	1.38114e-10	1.51868e-08	yes	down	166.3	221.39	148.38	23.23	45.95	178.69	34.59	KRH36210.1(hypothetical protein GLYMA_10G291000 [Glycine max])	GO:0032502(biological_process:developmental process); GO:0016021(cellular_component:integral component of membrane)				ENOG410YX6S(S:Function unknown)	ENOG410YX6S(Plant protein 1589 of unknown function (A_thal_3526))	PF09713.11(A_thal_3526:Plant protein 1589 of unknown function (A_thal_3526))
Glyma.13G237400		(1 of 45) PF03110 - SBP domain (SBP)	764	0.113281	-3.14202	1.41763e-10	1.55413e-08	yes	down	15.29	18.01	21.99	2.45	1.66	18.43	2.055	XP_003541730.1(squamosa promoter-binding protein 1 isoform X1 [Glycine max])	GO:0003700(molecular_function:transcription factor activity, sequence-specific DNA binding); GO:0005634(cellular_component:nucleus); GO:0046872(molecular_function:metal ion binding); GO:0009908(biological_process:flower development); GO:0003677(molecular_function:DNA binding)				ENOG410ZM8F(O:Posttranslational modification, protein turnover, chaperones)	ENOG410ZM8F(Serine protease)	PF03110.15(SBP:SBP domain)	sp|Q38741|SBP1_ANTMA(Squamosa promoter-binding protein 1 OS=Antirrhinum majus OX=4151 GN=SBP1 PE=2 SV=1)
Glyma.15G257700		(1 of 2) PTHR31719//PTHR31719:SF42 - FAMILY NOT NAMED // GENOMIC DNA, CHROMOSOME 3, P1 CLONE: MGH6	1465	6.85539	2.77724	1.42719e-10	1.55994e-08	yes	up	0.99	1.34	2.1	8.59	12.64	1.47667	10.615	NP_001241333.1(uncharacterized protein LOC100790471 [Glycine max])	GO:0006355(biological_process:regulation of transcription, DNA-templated); GO:0005634(cellular_component:nucleus); GO:0003677(molecular_function:DNA binding)				ENOG41113AZ(K:Transcription)	ENOG41113AZ(Nac domain-containing protein)	PF02365.16(NAM:No apical meristem (NAM) protein)	sp|Q9SK55|NAC42_ARATH(Transcription factor JUNGBRUNNEN 1 OS=Arabidopsis thaliana OX=3702 GN=JUB1 PE=1 SV=1)
Glyma.10G010300		(1 of 4) PTHR10641//PTHR10641:SF568 - MYB-LIKE DNA-BINDING PROTEIN MYB // ATMYB2	1021	13.7718	3.78364	1.43548e-10	1.56433e-08	yes	up	1.77	1.95	7.6	49.11	53.14	3.77333	51.125	XP_003536859.1(transcription factor MYB78 [Glycine max])	GO:0043565(molecular_function:sequence-specific DNA binding); GO:0005634(cellular_component:nucleus); GO:0003677(molecular_function:DNA binding); GO:0006355(biological_process:regulation of transcription, DNA-templated)	K09422	MYBP		COG5147(K:Transcription)	COG5147(Myblike DNAbinding domain containing protein)	PF00249.32(Myb_DNA-binding:Myb-like DNA-binding domain); PF13921.7(Myb_DNA-bind_6:Myb-like DNA-binding domain)	sp|Q9FGY3|MYB78_ARATH(Transcription factor MYB78 OS=Arabidopsis thaliana OX=3702 GN=MYB78 PE=2 SV=1)
Glyma.07G019500		(1 of 4) PTHR24326//PTHR24326:SF272 - FAMILY NOT NAMED // HOMEOBOX-LEUCINE ZIPPER PROTEIN GLABRA 2	2775	0.146144	-2.77454	1.45032e-10	1.57582e-08	yes	down	3.94	3.19	3.5	0.33	0.82	3.54333	0.575	XP_003529763.1(homeobox-leucine zipper protein GLABRA 2 [Glycine max])	GO:0043565(molecular_function:sequence-specific DNA binding); GO:0005634(cellular_component:nucleus); GO:0006355(biological_process:regulation of transcription, DNA-templated); GO:0008289(molecular_function:lipid binding); GO:0003677(molecular_function:DNA binding)	K09338	HD-ZIP		ENOG4111I89(K:Transcription); ENOG410XSUD(K:Transcription)	ENOG4111I89(homeobox-leucine zipper protein GLABRA 2-like); ENOG410XSUD(Homeobox-leucine zipper protein)	PF01852.20(START:START domain); PF00046.30(Homeodomain:Homeodomain); PF05920.12(Homeobox_KN:Homeobox KN domain)	sp|P46607|HGL2_ARATH(Homeobox-leucine zipper protein GLABRA 2 OS=Arabidopsis thaliana OX=3702 GN=GL2 PE=2 SV=3)
Glyma.07G134800		(1 of 5) PTHR31384:SF1 - AUXIN RESPONSE FACTOR 12-RELATED	2688	0.151578	-2.72187	1.45834e-10	1.57984e-08	yes	down	4.2	3.63	3.48	0.41	0.85	3.77	0.63	XP_003529106.1(auxin response factor 9 [Glycine max])	GO:0009734(biological_process:auxin-activated signaling pathway); GO:0009725(biological_process:response to hormone); GO:0005634(cellular_component:nucleus); GO:0006355(biological_process:regulation of transcription, DNA-templated); GO:0003677(molecular_function:DNA binding); GO:0016021(cellular_component:integral component of membrane)	K14486	K14486, ARF	map04075(Plant hormone signal transduction)	ENOG410YECH(K:Transcription)	ENOG410YECH(auxin response factor)	PF06507.14(Auxin_resp:Auxin response factor); PF02362.22(B3:B3 DNA binding domain); PF02309.17(AUX_IAA:AUX/IAA family)	sp|Q9XED8|ARFI_ARATH(Auxin response factor 9 OS=Arabidopsis thaliana OX=3702 GN=ARF9 PE=1 SV=1)
Glyma.04G085500		(1 of 3) PTHR11614:SF96 - ALPHA/BETA FOLD HYDROLASE FAMILY PROTEIN	1538	3.58633	1.84251	1.53743e-10	1.66061e-08	yes	up	17.82	18.79	23.86	64.89	88.1	20.1567	76.495	XP_003522717.1(caffeoylshikimate esterase [Glycine max])	GO:0005794(cellular_component:Golgi apparatus); GO:0005783(cellular_component:endoplasmic reticulum); GO:0016021(cellular_component:integral component of membrane); GO:0016020(cellular_component:membrane); GO:0003846(molecular_function:2-acylglycerol O-acyltransferase activity); GO:0016298(molecular_function:lipase activity)				COG2267(I:Lipid transport and metabolism)	COG2267(alpha beta hydrolase fold)	PF12146.9(Hydrolase_4:Serine aminopeptidase, S33); PF12697.8(Abhydrolase_6:Alpha/beta hydrolase family); PF00561.21(Abhydrolase_1:alpha/beta hydrolase fold)	sp|Q9C942|CSE_ARATH(Caffeoylshikimate esterase OS=Arabidopsis thaliana OX=3702 GN=CSE PE=1 SV=1)
Glyma.19G008600		(1 of 5) 1.3.1.105 - 2-methylene-furan-3-one reductase / Enone oxidoreductase	1366	12.4888	3.64256	1.54391e-10	1.6627e-08	yes	up	1.78	0.87	2.94	27.1	16.33	1.86333	21.715	XP_003553852.1(2-methylene-furan-3-one reductase [Glycine max])	GO:0102978(molecular_function:furaneol oxidoreductase activity); GO:0008270(molecular_function:zinc ion binding); GO:0055114(biological_process:oxidation-reduction process); GO:0016491(molecular_function:oxidoreductase activity)	K18980	EO, FaQR		COG0604(C:Energy production and conversion)	COG0604(alcohol dehydrogenase)	PF13602.7(ADH_zinc_N_2:Zinc-binding dehydrogenase); PF00107.27(ADH_zinc_N:Zinc-binding dehydrogenase); PF08240.13(ADH_N:Alcohol dehydrogenase GroES-like domain); PF16912.6(Glu_dehyd_C:Glucose dehydrogenase C-terminus)	sp|Q84V25|ENOXE_FRAAN(2-methylene-furan-3-one reductase OS=Fragaria ananassa OX=3747 GN=EO PE=1 SV=1)
Glyma.02G054900			649	20.3432	4.34647	1.55372e-10	1.66836e-08	yes	up	0.67	1.33	1.55	31.31	14.6	1.18333	22.955	XP_028197173.1(uncharacterized protein LOC114382132 [Glycine soja])					ENOG4111CB0(S:Function unknown)	ENOG4111CB0(-)
Glyma.19G190800		(1 of 1) PTHR10430//PTHR10430:SF16 - PEROXIREDOXIN // PEROXIREDOXIN-5, MITOCHONDRIAL	1111	0.248839	-2.00671	1.66856e-10	1.78643e-08	yes	down	263.27	259.01	232.94	44.89	94.77	251.74	69.83	XP_003554415.1(peroxiredoxin-2E, chloroplastic [Glycine max])	GO:0005737(cellular_component:cytoplasm); GO:0009941(cellular_component:chloroplast envelope); GO:0009570(cellular_component:chloroplast stroma); GO:0016209(molecular_function:antioxidant activity); GO:0009579(cellular_component:thylakoid); GO:0005623(cellular_component:cell); GO:0004601(molecular_function:peroxidase activity); GO:0042742(biological_process:defense response to bacterium); GO:0042…				COG0678(O:Posttranslational modification, protein turnover, chaperones)	COG0678(peroxiredoxin)	PF08534.11(Redoxin:Redoxin); PF00578.22(AhpC-TSA:AhpC/TSA family)	sp|Q949U7|PRX2E_ARATH(Peroxiredoxin-2E, chloroplastic OS=Arabidopsis thaliana OX=3702 GN=PRXIIE PE=1 SV=2)
Glyma.08G303800		(1 of 6) 1.5.3.16//1.5.3.17 - Spermine oxidase / SMO // Non-specific polyamine oxidase / Polyamine oxidase	2192	0.269339	-1.8925	1.71706e-10	1.833e-08	yes	down	55.99	43.28	51.93	10.08	19.89	50.4	14.985	XP_003532069.1(probable polyamine oxidase 2 isoform X1 [Glycine max])	GO:0006598(biological_process:polyamine catabolic process); GO:0005777(cellular_component:peroxisome); GO:0046592(molecular_function:polyamine oxidase activity); GO:0052901(molecular_function:spermine:oxygen oxidoreductase (spermidine-forming) activity); GO:0052902(molecular_function:spermidine:oxygen oxidoreductase (3-aminopropanal-forming) activity); GO:0052903(molecular_function:N1-acetylsperm…	K17839	PAO4, PAO3, PAO2	map00330(Arginine and proline metabolism); map00410(beta-Alanine metabolism)	ENOG410XQHS(S:Function unknown)	ENOG410XQHS(Polyamine oxidase)	PF01593.25(Amino_oxidase:Flavin containing amine oxidoreductase); PF13450.7(NAD_binding_8:NAD(P)-binding Rossmann-like domain); PF00890.25(FAD_binding_2:FAD binding domain); PF07992.15(Pyr_redox_2:Pyridine nucleotide-disulphide oxidoreductase); PF01266.25(DAO:FAD dependent oxidoreductase); PF12831.8(FAD_oxidored:FAD dependent oxidoreductase); PF03486.15(HI0933_like:HI0933-like protein); PF01134.2…	sp|Q9SKX5|PAO2_ARATH(Polyamine oxidase 2 OS=Arabidopsis thaliana OX=3702 GN=PAO2 PE=1 SV=1)
Glyma.02G142500		(1 of 55) K14484 - auxin-responsive protein IAA (IAA)	1262	0.00527704	-7.56605	1.93593e-10	2.06064e-08	yes	down	18.39	6.99	5.49	0.05	0.07	10.29	0.06	XP_014622637.1(auxin-induced protein AUX28-like isoform X1 [Glycine max])	GO:0006355(biological_process:regulation of transcription, DNA-templated); GO:0005634(cellular_component:nucleus); GO:0009734(biological_process:auxin-activated signaling pathway)	K14484	IAA	map04075(Plant hormone signal transduction)	ENOG410YEC3(K:Transcription)	ENOG410YEC3(Aux IAA proteins are short-lived transcriptional factors that function as repressors of early auxin response genes at low auxin concentrations. Repression is thought to result from the interaction with auxin response factors (ARFs), proteins that bind to the auxin-responsive promoter element (AuxRE). Formation of heterodimers with ARF proteins may alter their ability to modulate early…	PF02309.17(AUX_IAA:AUX/IAA family)	sp|P13089|AUX28_SOYBN(Auxin-induced protein AUX28 OS=Glycine max OX=3847 GN=AUX28 PE=2 SV=1)
Glyma.01G214600		(1 of 4) PTHR31750//PTHR31750:SF4 - FAMILY NOT NAMED // PROTEIN STAY-GREEN 1, CHLOROPLASTIC-RELATED	1275	3.38525	1.75926	1.94327e-10	2.06246e-08	yes	up	51.16	45.67	61.82	134.93	253.82	52.8833	194.375	NP_001236690.1(senescence-inducible chloroplast stay-green protein 2 [Glycine max])		K22013	SGR, SGRL	map00860(Porphyrin and chlorophyll metabolism)	ENOG4111UAI(S:Function unknown)	ENOG4111UAI(Senescence-inducible chloroplast stay-green protein)	PF12638.8(Staygreen:Staygreen protein)	sp|A7VLV1|SGRW_PEA(Protein STAY-GREEN, chloroplastic OS=Pisum sativum OX=3888 GN=SGR PE=2 SV=1)
Glyma.13G028100		(1 of 36) PTHR11017//PTHR11017:SF162 - LEUCINE-RICH REPEAT-CONTAINING PROTEIN // SUBFAMILY NOT NAMED	5440	6.03223	2.59269	2.04051e-10	2.15941e-08	yes	up	1.27	1.88	2.88	12.57	11.3	2.01	11.935	XP_006593899.1(disease resistance protein TAO1 [Glycine max])	GO:0043531(molecular_function:ADP binding); GO:0007165(biological_process:signal transduction); GO:0005515(molecular_function:protein binding)				COG4886(S:Function unknown)	COG4886(leucine Rich Repeat)	PF01582.21(TIR:TIR domain); PF00931.23(NB-ARC:NB-ARC domain); PF13676.7(TIR_2:TIR domain); PF07725.13(LRR_3:Leucine Rich Repeat); PF12799.8(LRR_4:Leucine Rich repeats (2 copies)); PF13191.7(AAA_16:AAA ATPase domain)	sp|Q40392|TMVRN_NICGU(TMV resistance protein N OS=Nicotiana glutinosa OX=35889 GN=N PE=1 SV=1)
Glyma.12G207400		(1 of 4) PTHR10168//PTHR10168:SF111 - GLUTAREDOXIN // MONOTHIOL GLUTAREDOXIN-S13	979	7.07886	2.82352	2.06792e-10	2.18104e-08	yes	up	4.33	4.18	10.3	39.28	51.63	6.27	45.455	NP_001240908.1(glutaredoxin-like family protein [Glycine max])	GO:0045454(biological_process:cell redox homeostasis); GO:0015035(molecular_function:protein disulfide oxidoreductase activity); GO:0005623(cellular_component:cell); GO:0009055(molecular_function:electron carrier activity)				COG0695(O:Posttranslational modification, protein turnover, chaperones)	COG0695(Glutaredoxin)	PF00462.25(Glutaredoxin:Glutaredoxin)	sp|Q9SGP6|GRXC9_ARATH(Glutaredoxin-C9 OS=Arabidopsis thaliana OX=3702 GN=GRXC9 PE=1 SV=1)
Glyma.05G103100		(1 of 2) PTHR33922:SF4 - EXPRESSED PROTEIN	591	75.7344	6.24288	2.07287e-10	2.18104e-08	yes	up	0.79	0	0.54	47.17	10.42	0.443333	28.795	XP_028230958.1(uncharacterized protein LOC114411496 [Glycine soja])					ENOG410Z43V(S:Function unknown)	ENOG410Z43V(late embryogenesis abundant protein)	PF10714.10(LEA_6:Late embryogenesis abundant protein 18)
Glyma.07G266000		(1 of 2) PTHR11413:SF26 - CYSTATIN C	705	0.104209	-3.26244	2.13326e-10	2.23815e-08	yes	down	23.55	16.08	15.41	2.14	1.73	18.3467	1.935	XP_003529664.1(cysteine proteinase inhibitor 5 [Glycine max])	GO:0004869(molecular_function:cysteine-type endopeptidase inhibitor activity)				ENOG411195Y(S:Function unknown); ENOG410YZDC(O:Posttranslational modification, protein turnover, chaperones)	ENOG411195Y(cysteine) proteinase inhibitor); ENOG410YZDC(Cysteine proteinase inhibitor)	PF16845.6(SQAPI:Aspartic acid proteinase inhibitor); PF00031.22(Cystatin:Cystatin domain); PF07430.12(PP1:Phloem filament protein PP1 cystatin-like domain)	sp|Q41916|CYT5_ARATH(Cysteine proteinase inhibitor 5 OS=Arabidopsis thaliana OX=3702 GN=CYS5 PE=2 SV=2)
Glyma.08G179600		(1 of 154) K00430 - peroxidase (E1.11.1.7)	1458	0.10894	-3.19839	2.14964e-10	2.24629e-08	yes	down	19.41	34.86	58.73	4.34	3.76	37.6667	4.05	XP_028244221.1(cationic peroxidase 2-like [Glycine soja])	GO:0020037(molecular_function:heme binding); GO:0006979(biological_process:response to oxidative stress); GO:0042744(biological_process:hydrogen peroxide catabolic process); GO:0046872(molecular_function:metal ion binding); GO:0004601(molecular_function:peroxidase activity); GO:0055114(biological_process:oxidation-reduction process); GO:0005576(cellular_component:extracellular region)	K00430	E1.11.1.7	map00940(Phenylpropanoid biosynthesis)	ENOG410YEXC(G:Carbohydrate transport and metabolism); ENOG4111ADF(I:Lipid transport and metabolism)	ENOG410YEXC(Peroxidase); ENOG4111ADF(Cationic peroxidase)	PF00141.24(peroxidase:Peroxidase)	sp|P22196|PER2_ARAHY(Cationic peroxidase 2 OS=Arachis hypogaea OX=3818 GN=PNC2 PE=2 SV=1)
Glyma.19G087200		(1 of 4) PTHR14154//PTHR14154:SF19 - UPF0041 BRAIN PROTEIN 44-RELATED // SUBFAMILY NOT NAMED	324	6.35173	2.66715	2.15329e-10	2.24629e-08	yes	up	4.59	7.71	4.43	54.23	39.23	5.57667	46.73	XP_003553914.1(mitochondrial pyruvate carrier 1 isoform X1 [Glycine max])	GO:0031305(cellular_component:integral component of mitochondrial inner membrane); GO:0005743(cellular_component:mitochondrial inner membrane); GO:0016021(cellular_component:integral component of membrane); GO:0050833(molecular_function:pyruvate transmembrane transporter activity); GO:0006850(biological_process:mitochondrial pyruvate transport)	K22138	MPC1		ENOG4111TU9(S:Function unknown)	ENOG4111TU9(beige BEACH domain containing protein)	PF03650.14(MPC:Mitochondrial pyruvate carriers)	sp|Q949R9|MPC1_ARATH(Mitochondrial pyruvate carrier 1 OS=Arabidopsis thaliana OX=3702 GN=MPC1 PE=3 SV=1)
Glyma.01G004200		(1 of 4) PTHR10509//PTHR10509:SF29 - O-METHYLTRANSFERASE-RELATED // SUBFAMILY NOT NAMED	1013	5.00149	2.32236	2.16428e-10	2.25135e-08	yes	up	23.41	27.41	44.54	151.55	170.93	31.7867	161.24	XP_003517937.1(probable caffeoyl-CoA O-methyltransferase At4g26220 [Glycine max])	GO:0030744(molecular_function:luteolin O-methyltransferase activity); GO:0008757(molecular_function:S-adenosylmethionine-dependent methyltransferase activity); GO:0102822(molecular_function:quercetin 3'-O-methyltransferase activity); GO:0008171(molecular_function:O-methyltransferase activity); GO:0015031(biological_process:protein transport); GO:0032259(biological_process:methylation)	K00588	E2.1.1.104	map00941(Flavonoid biosynthesis); map00940(Phenylpropanoid biosynthesis); map00945(Stilbenoid, diarylheptanoid and gingerol biosynthesis)	COG4122(S:Function unknown)	COG4122(O-methyltransferase)	PF01596.18(Methyltransf_3:O-methyltransferase); PF13578.7(Methyltransf_24:Methyltransferase domain)	sp|Q9C5D7|CAMT3_ARATH(Probable caffeoyl-CoA O-methyltransferase At4g26220 OS=Arabidopsis thaliana OX=3702 GN=At4g26220 PE=2 SV=1)
Glyma.13G033200		(1 of 73) 3.1.4.46 - Glycerophosphodiester phosphodiesterase / Glycerophosphoryl diester phosphodiesterase	2444	6.4577	2.69102	2.37878e-10	2.46747e-08	yes	up	2.72	4.92	7.09	24.88	45.04	4.91	34.96	XP_006593815.2(rust resistance kinase Lr10 [Glycine max])	GO:0006468(biological_process:protein phosphorylation); GO:0016021(cellular_component:integral component of membrane); GO:0030247(molecular_function:polysaccharide binding); GO:0004714(molecular_function:transmembrane receptor protein tyrosine kinase activity); GO:0004672(molecular_function:protein kinase activity); GO:0005524(molecular_function:ATP binding)				COG0515(T:Signal transduction mechanisms)	COG0515(Serine Threonine protein kinase)	PF00069.26(Pkinase:Protein kinase domain); PF07714.18(PK_Tyr_Ser-Thr:Protein tyrosine and serine/threonine kinase); PF13947.7(GUB_WAK_bind:Wall-associated receptor kinase galacturonan-binding)	sp|P93604|LRK10_WHEAT(Rust resistance kinase Lr10 OS=Triticum aestivum OX=4565 GN=LRK10 PE=2 SV=1)
Glyma.11G239400		(1 of 3) PTHR31718//PTHR31718:SF0 - FAMILY NOT NAMED // EXPRESSED PROTEIN-RELATED	932	0.275011	-1.86244	2.419e-10	2.50209e-08	yes	down	257.98	208.77	256.58	63.56	73.92	241.11	68.74	XP_003538627.1(PLAT domain-containing protein 3 [Glycine max])	GO:0005515(molecular_function:protein binding)				ENOG410ZKR3(S:Function unknown)	ENOG410ZKR3(wound stress protein)	PF01477.24(PLAT:PLAT/LH2 domain); PF06232.12(ATS3:Embryo-specific protein 3, (ATS3))	sp|Q9SIE7|PLAT2_ARATH(PLAT domain-containing protein 2 OS=Arabidopsis thaliana OX=3702 GN=PLAT2 PE=2 SV=1)
Glyma.12G096900		(1 of 8) PTHR13301//PTHR13301:SF53 - X-BOX TRANSCRIPTION FACTOR-RELATED // CELLULOSE SYNTHASE-LIKE PROTEIN B1-RELATED	2357	0.0355425	-4.81431	2.45472e-10	2.53189e-08	yes	down	1.62	1.98	2.9	0.09	0.07	2.16667	0.08	XP_006592368.1(cellulose synthase-like protein H1 isoform X1 [Glycine max])	GO:0005794(cellular_component:Golgi apparatus); GO:0009833(biological_process:plant-type primary cell wall biogenesis); GO:0016021(cellular_component:integral component of membrane); GO:0016020(cellular_component:membrane); GO:0030244(biological_process:cellulose biosynthetic process); GO:0071555(biological_process:cell wall organization); GO:0016760(molecular_function:cellulose synthase (UDP-for…				COG1215(M:Cell wall/membrane/envelope biogenesis)	COG1215(Glycosyl transferase, family 2)	PF03552.15(Cellulose_synt:Cellulose synthase); PF13632.7(Glyco_trans_2_3:Glycosyl transferase family group 2)	sp|Q339N5|CSLH1_ORYSJ(Cellulose synthase-like protein H1 OS=Oryza sativa subsp. japonica OX=39947 GN=CSLH1 PE=2 SV=2)
Glyma.05G011200			688	0.0444672	-4.49111	2.46324e-10	2.53354e-08	yes	down	273.49	155	90.21	11.46	2.62	172.9	7.04	NP_001351454.1(uncharacterized protein LOC100500399 [Glycine max])
Glyma.18G287800		(1 of 3) PTHR19375:SF194 - MEDIATOR OF RNA POLYMERASE II TRANSCRIPTION SUBUNIT 37C-RELATED	2400	5.53989	2.46986	2.48475e-10	2.54851e-08	yes	up	1.29	1.93	1.91	9.27	10.87	1.71	10.07	XP_003551819.1(heat shock cognate 70 kDa protein 2 isoform X1 [Glycine max])	GO:0005737(cellular_component:cytoplasm); GO:0006986(biological_process:response to unfolded protein); GO:0042623(molecular_function:ATPase activity, coupled); GO:0031072(molecular_function:heat shock protein binding); GO:0044183(molecular_function:protein binding involved in protein folding); GO:0051082(molecular_function:unfolded protein binding); GO:0051787(molecular_function:misfolded protein…	K03283	HSPA1s	map04144(Endocytosis); map04141(Protein processing in endoplasmic reticulum); map03040(Spliceosome)	COG0443(O:Posttranslational modification, protein turnover, chaperones)	COG0443(Heat shock protein)	PF00012.21(HSP70:Hsp70 protein); PF06723.14(MreB_Mbl:MreB/Mbl protein)	sp|P09189|HSP7C_PETHY(Heat shock cognate 70 kDa protein OS=Petunia hybrida OX=4102 GN=HSP70 PE=2 SV=1)
Glyma.15G241300		(1 of 22) K13065 - shikimate O-hydroxycinnamoyltransferase (E2.3.1.133, HCT)	1724	0.0241425	-5.37228	2.6315e-10	2.69148e-08	yes	down	2.97	2.87	3.46	0.03	0.14	3.1	0.085	XP_006598127.1(spermidine hydroxycinnamoyl transferase [Glycine max])	GO:0047172(molecular_function:shikimate O-hydroxycinnamoyltransferase activity); GO:0016747(molecular_function:transferase activity, transferring acyl groups other than amino-acyl groups)	K13065	E2.3.1.133, HCT	map00941(Flavonoid biosynthesis); map00940(Phenylpropanoid biosynthesis); map00945(Stilbenoid, diarylheptanoid and gingerol biosynthesis)	ENOG410XPQ7(S:Function unknown); ENOG410XNR7(S:Function unknown)	ENOG410XPQ7(hydroxycinnamoyl-Coenzyme A shikimate quinate hydroxycinnamoyltransferase-like); ENOG410XNR7(BAHD family acyltransferase)	PF02458.16(Transferase:Transferase family)	sp|O64470|SHT_ARATH(Spermidine hydroxycinnamoyl transferase OS=Arabidopsis thaliana OX=3702 GN=SHT PE=1 SV=1)
Glyma.07G251300		(1 of 4) PTHR11615//PTHR11615:SF113 - NITRATE, FROMATE, IRON DEHYDROGENASE // SUBFAMILY NOT NAMED	1111	5.30497	2.40734	2.70449e-10	2.75843e-08	yes	up	104.29	95.56	133.25	654.4	506.22	111.033	580.31	XP_028241734.1(CASP-like protein 1D2 [Glycine soja])	GO:0016021(cellular_component:integral component of membrane); GO:0051539(molecular_function:4 iron, 4 sulfur cluster binding); GO:0005886(cellular_component:plasma membrane)				ENOG410YKHF(S:Function unknown)	ENOG410YKHF(CASP-like protein)	PF04535.13(DUF588:Domain of unknown function (DUF588))	sp|C6SVQ5|CSPL7_SOYBN(CASP-like protein 1D2 OS=Glycine max OX=3847 PE=2 SV=1)
Glyma.19G172200		(1 of 7) PTHR19375:SF232 - MEDIATOR OF RNA POLYMERASE II TRANSCRIPTION SUBUNIT 37E-RELATED	2574	0.2849	-1.81147	2.7235e-10	2.7701e-08	yes	down	124.09	129.87	137.78	34.99	38.99	130.58	36.99	RZB48387.1(Heat shock cognate 70 kDa protein isoform A [Glycine soja])	GO:0005737(cellular_component:cytoplasm); GO:0006986(biological_process:response to unfolded protein); GO:0042623(molecular_function:ATPase activity, coupled); GO:0031072(molecular_function:heat shock protein binding); GO:0044183(molecular_function:protein binding involved in protein folding); GO:0051082(molecular_function:unfolded protein binding); GO:0051787(molecular_function:misfolded protein…	K03283	HSPA1s	map04144(Endocytosis); map04141(Protein processing in endoplasmic reticulum); map03040(Spliceosome)	COG0443(O:Posttranslational modification, protein turnover, chaperones)	COG0443(Heat shock protein)	PF00012.21(HSP70:Hsp70 protein); PF06723.14(MreB_Mbl:MreB/Mbl protein)	sp|P09189|HSP7C_PETHY(Heat shock cognate 70 kDa protein OS=Petunia hybrida OX=4102 GN=HSP70 PE=2 SV=1)
Glyma.11G137900		(1 of 7) K14016 - ubiquitin fusion degradation protein 1 (UFD1)	1476	52.0358	5.70143	2.81445e-10	2.85468e-08	yes	up	0.05	0.12	0.05	4.33	3.13	0.0733333	3.73	XP_003537987.1(ubiquitin recognition factor in ER-associated degradation protein 1 [Glycine max])	GO:0034098(cellular_component:VCP-NPL4-UFD1 AAA ATPase complex); GO:0006511(biological_process:ubiquitin-dependent protein catabolic process); GO:0071712(biological_process:ER-associated misfolded protein catabolic process); GO:0030433(biological_process:ER-associated ubiquitin-dependent protein catabolic process); GO:0031593(molecular_function:polyubiquitin binding)	K14016	UFD1	map04141(Protein processing in endoplasmic reticulum)	COG5140(O:Posttranslational modification, protein turnover, chaperones)	COG5140(Ubiquitin fusion degradation protein)	PF03152.15(UFD1:Ubiquitin fusion degradation protein UFD1)	sp|Q9ES53|UFD1_RAT(Ubiquitin recognition factor in ER-associated degradation protein 1 OS=Rattus norvegicus OX=10116 GN=Ufd1 PE=1 SV=1)
Glyma.14G181400		(1 of 4) PTHR11002:SF19 - CARBONIC ANHYDRASE	1415	6.99014	2.80532	2.84728e-10	2.88e-08	yes	up	2.22	1.45	2.38	14.86	12.93	2.01667	13.895	XP_014622050.1(beta carbonic anhydrase 5, chloroplastic isoform X2 [Glycine max])	GO:0015976(biological_process:carbon utilization); GO:0004089(molecular_function:carbonate dehydratase activity); GO:0008270(molecular_function:zinc ion binding)	K01673	cynT, can	map00910(Nitrogen metabolism)	COG0288(P:Inorganic ion transport and metabolism)	COG0288(carbonic anhydrase)	PF00484.20(Pro_CA:Carbonic anhydrase)	sp|Q94CE3|BCA5_ARATH(Beta carbonic anhydrase 5, chloroplastic OS=Arabidopsis thaliana OX=3702 GN=BCA5 PE=2 SV=1)
Glyma.08G215300		(1 of 21) PTHR23042//PTHR23042:SF57 - CIRCADIAN PROTEIN CLOCK/ARNT/BMAL/PAS // SUBFAMILY NOT NAMED	1222	0.106503	-3.23103	3.10831e-10	3.13536e-08	yes	down	6.03	5.3	6.27	0.62	0.68	5.86667	0.65	NP_001237930.1(uncharacterized protein LOC100527052 [Glycine max])	GO:0046983(molecular_function:protein dimerization activity)						PF00010.27(HLH:Helix-loop-helix DNA-binding domain)	sp|Q9T072|BH025_ARATH(Transcription factor bHLH25 OS=Arabidopsis thaliana OX=3702 GN=BHLH25 PE=2 SV=2)
Glyma.06G012200		(1 of 2) PTHR12565//PTHR12565:SF149 - STEROL REGULATORY ELEMENT-BINDING PROTEIN // SUBFAMILY NOT NAMED	1480	0.195879	-2.35196	3.22267e-10	3.24179e-08	yes	down	9.58	11.56	15.17	2.01	3	12.1033	2.505	XP_003527205.1(transcription factor bHLH63 [Glycine max])	GO:0003700(molecular_function:transcription factor activity, sequence-specific DNA binding); GO:0006355(biological_process:regulation of transcription, DNA-templated); GO:0046983(molecular_function:protein dimerization activity); GO:0016021(cellular_component:integral component of membrane); GO:0005634(cellular_component:nucleus)				ENOG410YGAM(K:Transcription)	ENOG410YGAM(Transcription factor)	PF00010.27(HLH:Helix-loop-helix DNA-binding domain)	sp|Q9CAA9|BH049_ARATH(Transcription factor bHLH49 OS=Arabidopsis thaliana OX=3702 GN=BHLH49 PE=1 SV=1)
Glyma.13G032700		(1 of 73) 3.1.4.46 - Glycerophosphodiester phosphodiesterase / Glycerophosphoryl diester phosphodiesterase	2131	9.11209	3.18778	3.27857e-10	3.28899e-08	yes	up	2.62	3.72	9.6	35.14	66.36	5.31333	50.75	XP_003542135.2(rust resistance kinase Lr10 [Glycine max])	GO:0006468(biological_process:protein phosphorylation); GO:0016021(cellular_component:integral component of membrane); GO:0030247(molecular_function:polysaccharide binding); GO:0004714(molecular_function:transmembrane receptor protein tyrosine kinase activity); GO:0004672(molecular_function:protein kinase activity); GO:0005524(molecular_function:ATP binding)				COG0515(T:Signal transduction mechanisms)	COG0515(Serine Threonine protein kinase)	PF00069.26(Pkinase:Protein kinase domain); PF07714.18(PK_Tyr_Ser-Thr:Protein tyrosine and serine/threonine kinase); PF13947.7(GUB_WAK_bind:Wall-associated receptor kinase galacturonan-binding)	sp|P93604|LRK10_WHEAT(Rust resistance kinase Lr10 OS=Triticum aestivum OX=4565 GN=LRK10 PE=2 SV=1)
Glyma.15G094700		(1 of 14) PF04862 - Protein of unknown function (DUF642) (DUF642)	1625	0.140096	-2.83551	3.42521e-10	3.42671e-08	yes	down	11.87	12.05	13.96	2.11	1.32	12.6267	1.715	XP_003546086.1(uncharacterized protein LOC100807088 [Glycine max])	GO:0005886(cellular_component:plasma membrane)				ENOG411248W(S:Function unknown)	ENOG411248W(expressed protein)	PF04862.13(DUF642:Protein of unknown function (DUF642))
Glyma.18G002200		(1 of 2) PTHR10366:SF431 - UDP-GLUCURONATE 4-EPIMERASE 6	1793	0.0149594	-6.0628	3.45171e-10	3.44381e-08	yes	down	4.56	2.71	3.46	0	0.14	3.57667	0.07	XP_028214274.1(UDP-glucuronate 4-epimerase 6-like [Glycine soja])	GO:0050662(molecular_function:coenzyme binding); GO:0016616(molecular_function:oxidoreductase activity, acting on the CH-OH group of donors, NAD or NADP as acceptor); GO:0016021(cellular_component:integral component of membrane); GO:0003824(molecular_function:catalytic activity); GO:0006694(biological_process:steroid biosynthetic process); GO:0003854(molecular_function:3-beta-hydroxy-delta5-stero…	K08679	E5.1.3.6	map00520(Amino sugar and nucleotide sugar metabolism)	COG0451(S:Function unknown); COG1087(S:Function unknown)	COG0451(-); COG1087(-)	PF01370.22(Epimerase:NAD dependent epimerase/dehydratase family); PF16363.6(GDP_Man_Dehyd:GDP-mannose 4,6 dehydratase); PF01073.20(3Beta_HSD:3-beta hydroxysteroid dehydrogenase/isomerase family); PF04321.18(RmlD_sub_bind:RmlD substrate binding domain); PF02719.16(Polysacc_synt_2:Polysaccharide biosynthesis protein); PF07993.13(NAD_binding_4:Male sterility protein)	sp|Q9LIS3|GAE6_ARATH(UDP-glucuronate 4-epimerase 6 OS=Arabidopsis thaliana OX=3702 GN=GAE6 PE=1 SV=1)
Glyma.05G247900		(1 of 3) 1.11.1.7//3.1.3.2 - Peroxidase / Lactoperoxidase // Acid phosphatase / Phosphomonoesterase	1815	4.85226	2.27866	3.59211e-10	3.57414e-08	yes	up	6.67	5.46	6.05	30.62	28.26	6.06	29.44	NP_001242550.2(purple acid phosphatase 17-like [Glycine max])	GO:0016787(molecular_function:hydrolase activity); GO:0016021(cellular_component:integral component of membrane); GO:0008198(molecular_function:ferrous iron binding); GO:0008199(molecular_function:ferric iron binding); GO:0046872(molecular_function:metal ion binding); GO:0003993(molecular_function:acid phosphatase activity)	K14379	ACP5	map00740(Riboflavin metabolism)	COG1409(S:Function unknown)	COG1409(Hydrolyzes cAMP to 5'-AMP. Plays an important regulatory role in modulating the intracellular concentration of cAMP, thereby influencing cAMP-dependent processes (By similarity))	PF00149.29(Metallophos:Calcineurin-like phosphoesterase)	sp|Q9SCX8|PPA17_ARATH(Purple acid phosphatase 17 OS=Arabidopsis thaliana OX=3702 GN=PAP17 PE=2 SV=1)
Glyma.15G040700		(1 of 4) PTHR26374//PTHR26374:SF162 - FAMILY NOT NAMED // C2H2-TYPE ZINC FINGER FAMILY PROTEIN-RELATED	832	5.50664	2.46117	3.64754e-10	3.61947e-08	yes	up	8.37	10.8	16.42	63.81	69.83	11.8633	66.82	XP_003547427.1(zinc finger protein ZAT12 [Glycine max])	GO:0003676(molecular_function:nucleic acid binding)				COG5048(S:Function unknown)	COG5048(member RAS oncogene family)	PF13912.7(zf-C2H2_6:C2H2-type zinc finger); PF13894.7(zf-C2H2_4:C2H2-type zinc finger)	sp|Q9SLD4|ZAT11_ARATH(Zinc finger protein ZAT11 OS=Arabidopsis thaliana OX=3702 GN=ZAT11 PE=2 SV=1)
Glyma.01G044600		(1 of 5) PTHR24326:SF176 - HOMEOBOX-LEUCINE ZIPPER PROTEIN ATHB-13-RELATED	1233	0.0911992	-3.45483	3.84291e-10	3.80303e-08	yes	down	5.49	3.86	6.07	0.29	0.86	5.14	0.575	XP_006572886.1(uncharacterized protein LOC100814080 isoform X2 [Glycine max])	GO:0043565(molecular_function:sequence-specific DNA binding); GO:0003700(molecular_function:transcription factor activity, sequence-specific DNA binding); GO:0005634(cellular_component:nucleus); GO:0006355(biological_process:regulation of transcription, DNA-templated); GO:0045893(biological_process:positive regulation of transcription, DNA-templated); GO:0003677(molecular_function:DNA binding)	K09338	HD-ZIP		ENOG410Z2UE(K:Transcription)	ENOG410Z2UE(homeobox-leucine zipper protein)	PF02183.19(HALZ:Homeobox associated leucine zipper); PF00046.30(Homeodomain:Homeodomain); PF05920.12(Homeobox_KN:Homeobox KN domain)	sp|Q8LC03|ATB13_ARATH(Homeobox-leucine zipper protein ATHB-13 OS=Arabidopsis thaliana OX=3702 GN=ATHB-13 PE=2 SV=2)
Glyma.05G059300		(1 of 5) 2.4.1.186 - Glycogenin glucosyltransferase / Priming glucosyltransferase	2029	6.33094	2.66242	4.06866e-10	4.01558e-08	yes	up	1.39	0.84	1.71	5.27	12.36	1.31333	8.815	XP_003525840.1(putative glucuronosyltransferase PGSIP8 [Glycine max])	GO:0016021(cellular_component:integral component of membrane); GO:0102751(molecular_function:UDP-alpha-D-glucose:glucosyl-glycogenin alpha-D-glucosyltransferase activity); GO:0016740(molecular_function:transferase activity); GO:0008466(molecular_function:glycogenin glucosyltransferase activity)				COG5597(O:Posttranslational modification, protein turnover, chaperones)	COG5597(Glycosyl Transferase)	PF11051.9(Mannosyl_trans3:Mannosyltransferase putative)	sp|Q8VZP6|GUX8_ARATH(Putative glucuronosyltransferase PGSIP8 OS=Arabidopsis thaliana OX=3702 GN=PGSIP8 PE=2 SV=1)
Glyma.06G193000		(1 of 2) PTHR31072:SF29 - TRANSCRIPTION FACTOR TCP14	2635	0.143139	-2.80451	4.12959e-10	4.06476e-08	yes	down	4.72	3.95	4.27	0.34	1.08	4.31333	0.71	XP_003527075.1(transcription factor TCP14 [Glycine max])	GO:0003700(molecular_function:transcription factor activity, sequence-specific DNA binding); GO:0043565(molecular_function:sequence-specific DNA binding); GO:0005634(cellular_component:nucleus)				ENOG410YBA4(S:Function unknown); ENOG410YEAM(S:Function unknown)	ENOG410YBA4(-); ENOG410YEAM(-)	PF03634.14(TCP:TCP family transcription factor)	sp|Q93Z00|TCP14_ARATH(Transcription factor TCP14 OS=Arabidopsis thaliana OX=3702 GN=TCP14 PE=1 SV=1)
Glyma.02G287900		(1 of 4) PTHR12300//PTHR12300:SF27 - HVA22-LIKE PROTEINS // HVA22-LIKE PROTEIN F	838	12.0664	3.59292	4.37523e-10	4.295e-08	yes	up	0.63	0.95	1.33	12.72	10.04	0.97	11.38	KRH73690.1(hypothetical protein GLYMA_02G287900 [Glycine max])	GO:0016021(cellular_component:integral component of membrane)	K17279	REEP5_6		COG5052(U:Intracellular trafficking, secretion, and vesicular transport)	COG5052(receptor accessory protein)	PF03134.20(TB2_DP1_HVA22:TB2/DP1, HVA22 family)	sp|Q682H0|HA22F_ARATH(HVA22-like protein f OS=Arabidopsis thaliana OX=3702 GN=HVA22F PE=2 SV=1)
Glyma.03G134800		(1 of 2) K18134 - protein O-GlcNAc transferase (EOGT)	2407	7.59246	2.92457	4.56152e-10	4.4659e-08	yes	up	1.59	1.65	4.12	12.23	28.01	2.45333	20.12	XP_003521167.1(protein O-linked-mannose beta-1,4-N-acetylglucosaminyltransferase 2 [Glycine max])	GO:0016021(cellular_component:integral component of membrane); GO:0016757(molecular_function:transferase activity, transferring glycosyl groups)				ENOG410ZHQA(S:Function unknown)	ENOG410ZHQA(DET1 and DDB1 associated 1)	PF04577.15(DUF563:Protein of unknown function (DUF563))	sp|Q10I20|XAT3_ORYSJ(Alpha-1,3-arabinosyltransferase XAT3 OS=Oryza sativa subsp. japonica OX=39947 GN=XAT3 PE=1 SV=1)
Glyma.15G254000		(1 of 2) PTHR31744:SF5 - NAC DOMAIN-CONTAINING PROTEIN 21/22-RELATED	1393	10.4983	3.39208	4.69654e-10	4.57702e-08	yes	up	3.25	1.93	3.56	38.76	18.03	2.91333	28.395	NP_001235901.1(transcriptional factor NAC35 [Glycine max])	GO:0006355(biological_process:regulation of transcription, DNA-templated); GO:0005634(cellular_component:nucleus); GO:0003677(molecular_function:DNA binding)				ENOG410YDRK(S:Function unknown)	ENOG410YDRK(NAC domain-containing protein 21)	PF02365.16(NAM:No apical meristem (NAM) protein)	sp|Q84TE6|NAC22_ARATH(NAC domain-containing protein 21/22 OS=Arabidopsis thaliana OX=3702 GN=NAC021 PE=1 SV=2)
Glyma.20G090500		(1 of 12) PTHR21562:SF5 - PECTINACETYLESTERASE FAMILY PROTEIN	2013	24.9026	4.63822	4.70002e-10	4.57702e-08	yes	up	0.06	0.25	0.34	6.89	3.2	0.216667	5.045	XP_003555771.1(pectin acetylesterase 12 [Glycine max])	GO:0016787(molecular_function:hydrolase activity); GO:0005618(cellular_component:cell wall); GO:0052793(molecular_function:pectin acetylesterase activity); GO:0071555(biological_process:cell wall organization); GO:0005576(cellular_component:extracellular region); GO:0052689(molecular_function:carboxylic ester hydrolase activity); GO:0009505(cellular_component:plant-type cell wall)	K19882	NOTUM		ENOG410XQKD(S:Function unknown)	ENOG410XQKD(pectinacetylesterase)	PF03283.14(PAE:Pectinacetylesterase)	sp|Q66GM8|PAE10_ARATH(Pectin acetylesterase 10 OS=Arabidopsis thaliana OX=3702 GN=PAE10 PE=2 SV=1)
Glyma.08G356200			2058	0.11128	-3.16773	4.72683e-10	4.59092e-08	yes	down	20.39	25.42	23.43	3.36	1.5	23.08	2.43	XP_006586262.1(uncharacterized protein LOC102661962 isoform X1 [Glycine max])					ENOG410ZEKZ(S:Function unknown); ENOG410YA0N(S:Function unknown)	ENOG410ZEKZ(-); ENOG410YA0N(Protein of unknown function (DUF1644))
Glyma.06G259800		(1 of 25) PF00931//PF07725//PF13676 - NB-ARC domain (NB-ARC) // Leucine Rich Repeat (LRR_3) // TIR domain (TIR_2)	4043	4.82514	2.27057	4.87175e-10	4.71916e-08	yes	up	14	10.81	22.16	72.36	79.58	15.6567	75.97	XP_025984463.1(TIR-NBS-LRR type disease resistance protein isoform X1 [Glycine max])	GO:0005515(molecular_function:protein binding); GO:0003700(molecular_function:transcription factor activity, sequence-specific DNA binding); GO:0016021(cellular_component:integral component of membrane); GO:0007165(biological_process:signal transduction); GO:0043531(molecular_function:ADP binding); GO:0003677(molecular_function:DNA binding); GO:0048544(biological_process:recognition of pollen)				COG4886(S:Function unknown)	COG4886(leucine Rich Repeat)	PF01582.21(TIR:TIR domain); PF00931.23(NB-ARC:NB-ARC domain); PF13676.7(TIR_2:TIR domain); PF12799.8(LRR_4:Leucine Rich repeats (2 copies)); PF13855.7(LRR_8:Leucine rich repeat); PF07725.13(LRR_3:Leucine Rich Repeat)	sp|Q40392|TMVRN_NICGU(TMV resistance protein N OS=Nicotiana glutinosa OX=35889 GN=N PE=1 SV=1)
Glyma.16G030000		(1 of 5) PTHR33322:SF4 - BAG FAMILY MOLECULAR CHAPERONE REGULATOR 6	3996	0.240146	-2.05802	4.91715e-10	4.75056e-08	yes	down	7.8	6.13	9.96	1.45	2.55	7.96333	2	KRH06550.1(hypothetical protein GLYMA_16G030000 [Glycine max])	GO:0051087(molecular_function:chaperone binding); GO:0006457(biological_process:protein folding); GO:0009506(cellular_component:plasmodesma)				ENOG410Z1AE(S:Function unknown)	ENOG410Z1AE(BAG domain)	PF02179.17(BAG:BAG domain)	sp|O82345|BAG6_ARATH(BAG family molecular chaperone regulator 6 OS=Arabidopsis thaliana OX=3702 GN=BAG6 PE=1 SV=1)
Glyma.16G146700		(1 of 8) K15102 - solute carrier family 25 (mitochondrial phosphate transporter), member 3 (SLC25A3, PHC, PIC)	1847	5.88187	2.55628	4.95814e-10	4.77355e-08	yes	up	1.3	1.15	2.42	6.82	11.98	1.62333	9.4	XP_003548029.1(mitochondrial phosphate carrier protein 3, mitochondrial [Glycine max])	GO:0031305(cellular_component:integral component of mitochondrial inner membrane); GO:0035435(biological_process:phosphate ion transmembrane transport); GO:0004364(molecular_function:glutathione transferase activity); GO:0005315(molecular_function:inorganic phosphate transmembrane transporter activity); GO:0016021(cellular_component:integral component of membrane)	K15102	SLC25A3, PHC, PIC		ENOG410XPST(C:Energy production and conversion)	ENOG410XPST(ATP hydrolysis coupled proton transport)	PF00153.28(Mito_carr:Mitochondrial carrier protein)	sp|Q9FMU6|MPCP3_ARATH(Mitochondrial phosphate carrier protein 3, mitochondrial OS=Arabidopsis thaliana OX=3702 GN=MPT3 PE=1 SV=1)
Glyma.02G116400		(1 of 3) PF07168 - Ureide permease (Ureide_permease)	1632	7.2231	2.85262	4.96702e-10	4.77355e-08	yes	up	2.91	2.17	6.02	25.72	27.33	3.7	26.525	XP_003518769.1(ureide permease 1 [Glycine max])	GO:0005274(molecular_function:allantoin uptake transmembrane transporter activity); GO:0016021(cellular_component:integral component of membrane); GO:0016020(cellular_component:membrane); GO:0071705(biological_process:nitrogen compound transport); GO:0022857(molecular_function:transmembrane transporter activity); GO:0015505(molecular_function:uracil:cation symporter activity)				ENOG410YFDW(S:Function unknown)	ENOG410YFDW(ureide permease)	PF07168.12(Ureide_permease:Ureide permease); PF06800.13(Sugar_transport:Sugar transport protein)	sp|Q9ZPR7|UPS1_ARATH(Ureide permease 1 OS=Arabidopsis thaliana OX=3702 GN=UPS1 PE=1 SV=1)
Glyma.13G072100		(1 of 2) K13083 - flavonoid 3',5'-hydroxylase (CYP75A)	1903	435.106	8.76522	5.32578e-10	5.10494e-08	yes	up	0	0	0	3.19	1.56	0	2.375	XP_025980609.1(flavonoid 3', 5'-hydroxylase isoform X1 [Glycine max])	GO:0004497(molecular_function:monooxygenase activity); GO:0005506(molecular_function:iron ion binding); GO:0016705(molecular_function:oxidoreductase activity, acting on paired donors, with incorporation or reduction of molecular oxygen); GO:0020037(molecular_function:heme binding); GO:0055114(biological_process:oxidation-reduction process)	K13083	CYP75A	map00941(Flavonoid biosynthesis); map00944(Flavone and flavonol biosynthesis)	COG2124(S:Function unknown)	COG2124(hydroxycinnamoyl-Coenzyme A shikimate quinate hydroxycinnamoyltransferase-like)	PF00067.23(p450:Cytochrome P450)	sp|P48418|C75A1_PETHY(Flavonoid 3',5'-hydroxylase 1 OS=Petunia hybrida OX=4102 GN=CYP75A1 PE=1 SV=1)
Glyma.11G203000		(1 of 4) PTHR31852//PTHR31852:SF1 - FAMILY NOT NAMED // LATE EMBRYOGENESIS ABUNDANT (LEA) HYDROXYPROLINE-RICH GLYCOPROTEIN-RELATED	1212	12.5881	3.65399	5.3575e-10	5.12194e-08	yes	up	1.31	1.83	6.2	36.52	41.08	3.11333	38.8	XP_003538353.1(NDR1/HIN1-like protein 6 [Glycine max])	GO:0016021(cellular_component:integral component of membrane)				ENOG410YFY3(S:Function unknown)	ENOG410YFY3(harpin-induced protein 1 domain containing protein, expressed)	PF03168.14(LEA_2:Late embryogenesis abundant protein)	sp|Q8LD98|NHL6_ARATH(NDR1/HIN1-like protein 6 OS=Arabidopsis thaliana OX=3702 GN=NHL6 PE=1 SV=1)
Glyma.09G251600		(1 of 2) PTHR31752//PTHR31752:SF2 - FAMILY NOT NAMED // AUXIN EFFLUX CARRIER COMPONENT 8-RELATED	2002	12.2199	3.61116	5.3947e-10	5.13882e-08	yes	up	1.35	0.64	0.35	9.28	11.09	0.78	10.185	XP_003534521.1(PIN auxin efflux transporter family protein isoform X1 [Glycine max])	GO:0010329(molecular_function:auxin efflux transmembrane transporter activity); GO:0005783(cellular_component:endoplasmic reticulum); GO:0010315(biological_process:auxin efflux); GO:0009734(biological_process:auxin-activated signaling pathway); GO:0010252(biological_process:auxin homeostasis); GO:0016021(cellular_component:integral component of membrane); GO:0009926(biological_process:auxin polar…	K13947	PIN		ENOG410YAQ9(U:Intracellular trafficking, secretion, and vesicular transport)	ENOG410YAQ9(auxin efflux carrier component)	PF03547.19(Mem_trans:Membrane transport protein)	sp|Q9FFD0|PIN5_ARATH(Auxin efflux carrier component 5 OS=Arabidopsis thaliana OX=3702 GN=PIN5 PE=2 SV=2)
Glyma.20G131500		(1 of 4) PTHR13832//PTHR13832:SF362 - PROTEIN PHOSPHATASE 2C // PROTEIN PHOSPHATASE 2C 63-RELATED	1965	5.17951	2.37282	5.40323e-10	5.13882e-08	yes	up	8.68	7.6	16.25	39.69	80.83	10.8433	60.26	XP_003555979.1(probable protein phosphatase 2C 63 [Glycine max])	GO:0046872(molecular_function:metal ion binding); GO:0003824(molecular_function:catalytic activity); GO:0004724(molecular_function:magnesium-dependent protein serine/threonine phosphatase activity); GO:0004722(molecular_function:protein serine/threonine phosphatase activity); GO:0006470(biological_process:protein dephosphorylation)	K01102	PDP		COG0631(S:Function unknown)	COG0631(WD40)	PF00481.22(PP2C:Protein phosphatase 2C); PF13672.7(PP2C_2:Protein phosphatase 2C)	sp|O81760|P2C63_ARATH(Probable protein phosphatase 2C 63 OS=Arabidopsis thaliana OX=3702 GN=At4g33920 PE=2 SV=1)
Glyma.13G011150			186	0.11319	-3.14319	5.42115e-10	5.14251e-08	yes	down	23057.7	18253	12338	634.1	3502.71	17882.9	2068.41	RZB70544.1(hypothetical protein D0Y65_035491 [Glycine soja])					ENOG4111JHC(S:Function unknown); ENOG410Z05T(S:Function unknown)	ENOG4111JHC(senescence-associated protein); ENOG410Z05T(-)		sp|Q8TGM5|ART3_YEAST(Putative uncharacterized protein ART3 OS=Saccharomyces cerevisiae (strain ATCC 204508 / S288c) OX=559292 GN=ART3 PE=5 SV=1)
Glyma.14G115600			210	0.00150784	-9.3733	5.43611e-10	5.14338e-08	yes	down	3.56	1.75	1.56	0	0	2.29	0	KRH15850.1(hypothetical protein GLYMA_14G115600 [Glycine max])	GO:0016021(cellular_component:integral component of membrane)
Glyma.04G245000		(1 of 3) PTHR10891//PTHR10891:SF530 - EF-HAND CALCIUM-BINDING DOMAIN CONTAINING PROTEIN // SUBFAMILY NOT NAMED	776	10.1429	3.3424	5.55445e-10	5.2418e-08	yes	up	1.21	1.18	1.4	13.81	12.04	1.26333	12.925	NP_001235157.2(putative calcium-binding protein [Glycine max])	GO:0005509(molecular_function:calcium ion binding)	K13448	CML	map04626(Plant-pathogen interaction)	COG5126(D:Cell cycle control, cell division, chromosome partitioning); COG5126(T:Signal transduction mechanisms); COG5126(Z:Cytoskeleton)	COG5126(Calcium-binding protein); COG5126(Calcium-binding protein); COG5126(Calcium-binding protein)	PF13202.7(EF-hand_5:EF hand); PF00036.33(EF-hand_1:EF hand); PF13405.7(EF-hand_6:EF-hand domain); PF13499.7(EF-hand_7:EF-hand domain pair); PF13833.7(EF-hand_8:EF-hand domain pair); PF00404.19(Dockerin_1:Dockerin type I domain)	sp|Q9LPK5|CML44_ARATH(Probable calcium-binding protein CML44 OS=Arabidopsis thaliana OX=3702 GN=CML44 PE=2 SV=2)
Glyma.18G124500		(1 of 4) PF00069//PF00560 - Protein kinase domain (Pkinase) // Leucine Rich Repeat (LRR_1)	3198	0.119852	-3.06068	5.59543e-10	5.2669e-08	yes	down	2.27	2.03	2.41	0.3	0.26	2.23667	0.28	XP_014626341.1(probable LRR receptor-like serine/threonine-protein kinase At1g14390 [Glycine max])	GO:0006468(biological_process:protein phosphorylation); GO:0016021(cellular_component:integral component of membrane); GO:0005886(cellular_component:plasma membrane); GO:0004714(molecular_function:transmembrane receptor protein tyrosine kinase activity); GO:0009506(cellular_component:plasmodesma); GO:0005515(molecular_function:protein binding); GO:0004672(molecular_function:protein kinase activit…				ENOG410YDYY(T:Signal transduction mechanisms)	ENOG410YDYY(LRR receptor-like serine threonine-protein kinase)	PF00069.26(Pkinase:Protein kinase domain); PF07714.18(PK_Tyr_Ser-Thr:Protein tyrosine and serine/threonine kinase); PF13855.7(LRR_8:Leucine rich repeat); PF12799.8(LRR_4:Leucine Rich repeats (2 copies))	sp|Q9M9S4|Y1143_ARATH(Probable LRR receptor-like serine/threonine-protein kinase At1g14390 OS=Arabidopsis thaliana OX=3702 GN=At1g14390 PE=1 SV=1)
Glyma.13G266800			1030	15.8911	3.99015	5.64159e-10	5.29673e-08	yes	up	0.2	0.4	0.94	5.47	12	0.513333	8.735	XP_006594722.1(uncharacterized protein LOC102670348 [Glycine max])
Glyma.11G080800			2306	6.43196	2.68526	5.73893e-10	5.37434e-08	yes	up	3.87	3.79	4.42	30.32	19.91	4.02667	25.115	NP_001236030.1(uncharacterized protein LOC100306250 [Glycine max])					ENOG410ZEBC(S:Function unknown)	ENOG410ZEBC(-)
Glyma.11G091400		(1 of 3) PTHR22814:SF155 - HEAVY METAL-ASSOCIATED ISOPRENYLATED PLANT PROTEIN 26	636	4.91138	2.29613	5.95129e-10	5.55899e-08	yes	up	111.15	154.35	170.08	749.06	715.61	145.193	732.335	XP_003537715.1(heavy metal-associated isoprenylated plant protein 26 [Glycine max])	GO:0005634(cellular_component:nucleus); GO:0046872(molecular_function:metal ion binding); GO:0030001(biological_process:metal ion transport)				COG2608(P:Inorganic ion transport and metabolism)	COG2608(PotAssium voltage-gated channel)	PF00403.27(HMA:Heavy-metal-associated domain)	sp|Q9SZN7|HIP26_ARATH(Heavy metal-associated isoprenylated plant protein 26 OS=Arabidopsis thaliana OX=3702 GN=HIPP26 PE=1 SV=1)
Glyma.11G215200		(1 of 4) PTHR13683:SF327 - ASPARTYL PROTEASE FAMILY PROTEIN	2061	0.179783	-2.47567	5.96775e-10	5.56018e-08	yes	down	9.69	8.56	14.77	1.23	3.15	11.0067	2.19	XP_003538390.1(aspartic proteinase PCS1 [Glycine max])	GO:0006508(biological_process:proteolysis); GO:0004190(molecular_function:aspartic-type endopeptidase activity); GO:0030163(biological_process:protein catabolic process)				ENOG410XNV7(O:Posttranslational modification, protein turnover, chaperones)	ENOG410XNV7(aspartic)	PF14543.7(TAXi_N:Xylanase inhibitor N-terminal); PF14541.7(TAXi_C:Xylanase inhibitor C-terminal); PF00026.24(Asp:Eukaryotic aspartyl protease)	sp|Q9LZL3|PCS1L_ARATH(Aspartic proteinase PCS1 OS=Arabidopsis thaliana OX=3702 GN=PCS1 PE=2 SV=1)
Glyma.01G203400		(1 of 10) K01177 - beta-amylase (E3.2.1.2)	2261	3.48866	1.80267	6.40864e-10	5.9558e-08	yes	up	20.48	16.67	24.9	53.31	102.66	20.6833	77.985	XP_006573703.1(beta-amylase 3, chloroplastic [Glycine max])	GO:0016161(molecular_function:beta-amylase activity); GO:0102229(molecular_function:amylopectin maltohydrolase activity); GO:0000272(biological_process:polysaccharide catabolic process)	K01177	E3.2.1.2	map00500(Starch and sucrose metabolism)	ENOG410XRH5(S:Function unknown)	ENOG410XRH5(beta-amylase)	PF01373.18(Glyco_hydro_14:Glycosyl hydrolase family 14)	sp|O23553|BAM3_ARATH(Beta-amylase 3, chloroplastic OS=Arabidopsis thaliana OX=3702 GN=BAM3 PE=1 SV=3)
Glyma.02G097400		(1 of 78) PF00069//PF00560//PF08263//PF13855 - Protein kinase domain (Pkinase) // Leucine Rich Repeat (LRR_1) // Leucine rich repeat N-terminal domain (LRRNT_2) // Leucine rich repeat (LRR_8)	4013	0.117894	-3.08444	6.46878e-10	5.99648e-08	yes	down	2.78	2.13	1.68	0.18	0.4	2.19667	0.29	XP_028201460.1(probably inactive leucine-rich repeat receptor-like protein kinase At3g28040 [Glycine soja])	GO:0006468(biological_process:protein phosphorylation); GO:0016021(cellular_component:integral component of membrane); GO:0004672(molecular_function:protein kinase activity); GO:0005515(molecular_function:protein binding); GO:0005886(cellular_component:plasma membrane); GO:0005524(molecular_function:ATP binding)				COG4886(S:Function unknown)	COG4886(leucine Rich Repeat)	PF00069.26(Pkinase:Protein kinase domain); PF13855.7(LRR_8:Leucine rich repeat); PF07714.18(PK_Tyr_Ser-Thr:Protein tyrosine and serine/threonine kinase); PF12799.8(LRR_4:Leucine Rich repeats (2 copies)); PF08263.13(LRRNT_2:Leucine rich repeat N-terminal domain)	sp|Q9LRT1|Y3804_ARATH(Probably inactive leucine-rich repeat receptor-like protein kinase At3g28040 OS=Arabidopsis thaliana OX=3702 GN=At3g28040 PE=1 SV=1)
Glyma.13G097800		(1 of 2) 2.5.1.115 - Homogentisate phytyltransferase / HPT	5399	7.5134	2.90947	6.88996e-10	6.37078e-08	yes	up	14.1	13.72	8.14	108.52	58.21	11.9867	83.365	XP_006593475.1(homogentisate phytyltransferase 1, chloroplastic-like isoform X1 [Glycine max])	GO:0016765(molecular_function:transferase activity, transferring alkyl or aryl (other than methyl) groups); GO:0016021(cellular_component:integral component of membrane); GO:0004659(molecular_function:prenyltransferase activity)	K09833	HPT, HGGT, ubiA	map00130(Ubiquinone and other terpenoid-quinone biosynthesis)	COG0382(H:Coenzyme transport and metabolism)	COG0382(Synthesis of 3-octaprenyl-4-hydroxybenzoate (By similarity))	PF01040.19(UbiA:UbiA prenyltransferase family)	sp|Q8VWJ1|HPT1_ARATH(Homogentisate phytyltransferase 1, chloroplastic OS=Arabidopsis thaliana OX=3702 GN=HPT1 PE=1 SV=1)
Glyma.10G129500			604	4.52729	2.17865	6.96345e-10	6.42251e-08	yes	up	18.24	18.5	30.56	92.53	117.71	22.4333	105.12	ACU15422.1(unknown [Glycine max])
Glyma.08G135600		(1 of 2) PTHR32370//PTHR32370:SF37 - FAMILY NOT NAMED // BTB/POZ DOMAIN-CONTAINING PROTEIN DOT3-RELATED	3092	0.240828	-2.05393	7.24229e-10	6.66291e-08	yes	down	6.56	7.55	8.38	1.34	2.58	7.49667	1.96	XP_003532824.1(BTB/POZ domain-containing protein DOT3 isoform X1 [Glycine max])	GO:0005515(molecular_function:protein binding)				ENOG41113GE(S:Function unknown)	ENOG41113GE(BTB POZ domain-containing protein DOT3-like)	PF03000.15(NPH3:NPH3 family)	sp|Q9LFU0|DOT3_ARATH(BTB/POZ domain-containing protein DOT3 OS=Arabidopsis thaliana OX=3702 GN=DOT3 PE=2 SV=1)
Glyma.17G127000		(1 of 2) PTHR22835//PTHR22835:SF231 - ZINC FINGER FYVE DOMAIN CONTAINING PROTEIN // SUBFAMILY NOT NAMED	1479	0.0864961	-3.53122	7.29997e-10	6.69914e-08	yes	down	3.95	3.55	4.15	0.19	0.57	3.88333	0.38	XP_028209450.1(GDSL esterase/lipase At3g48460-like [Glycine soja])	GO:0006631(biological_process:fatty acid metabolic process); GO:0008126(molecular_function:acetylesterase activity); GO:0052887(molecular_function:7,9,9'-tricis-neurosporene:quinone oxidoreductase activity); GO:0052886(molecular_function:9,9'-dicis-carotene:quinone oxidoreductase activity); GO:0016788(molecular_function:hydrolase activity, acting on ester bonds); GO:0050285(molecular_function:sin…				ENOG410YD8Z(S:Function unknown)	ENOG410YD8Z(GDSL esterase lipase)	PF00657.23(Lipase_GDSL:GDSL-like Lipase/Acylhydrolase)	sp|Q9STM6|GDL57_ARATH(GDSL esterase/lipase At3g48460 OS=Arabidopsis thaliana OX=3702 GN=At3g48460 PE=2 SV=1)
Glyma.05G084525			330	0.0598111	-4.06344	7.74953e-10	7.09392e-08	yes	down	400.16	411.7	198.41	5.38	48.52	336.757	26.95	KRH57799.1(hypothetical protein GLYMA_05G084500 [Glycine max])	GO:0016021(cellular_component:integral component of membrane)				ENOG410YT61(S:Function unknown)	ENOG410YT61(-)
Glyma.11G140500		(1 of 7) PTHR19375:SF232 - MEDIATOR OF RNA POLYMERASE II TRANSCRIPTION SUBUNIT 37E-RELATED	2392	0.161435	-2.63098	8.1388e-10	7.43168e-08	yes	down	115.62	155.11	192.85	28.63	19.88	154.527	24.255	XP_003537997.1(heat shock cognate 70 kDa protein 2 [Glycine max])	GO:0005737(cellular_component:cytoplasm); GO:0009408(biological_process:response to heat); GO:0006986(biological_process:response to unfolded protein); GO:0009615(biological_process:response to virus); GO:0042623(molecular_function:ATPase activity, coupled); GO:0005618(cellular_component:cell wall); GO:0031072(molecular_function:heat shock protein binding); GO:0005886(cellular_component:plasma me…	K03283	HSPA1s	map04144(Endocytosis); map04141(Protein processing in endoplasmic reticulum); map03040(Spliceosome)	COG0443(O:Posttranslational modification, protein turnover, chaperones)	COG0443(Heat shock protein)	PF00012.21(HSP70:Hsp70 protein); PF06723.14(MreB_Mbl:MreB/Mbl protein)	sp|P27322|HSP72_SOLLC(Heat shock cognate 70 kDa protein 2 OS=Solanum lycopersicum OX=4081 GN=HSC-2 PE=2 SV=1)
Glyma.01G153300		(1 of 6) PTHR24286//PTHR24286:SF10 - FAMILY NOT NAMED // ABSCISIC ACID 8'-HYDROXYLASE 1-RELATED	1925	9.56712	3.25808	8.22667e-10	7.49322e-08	yes	up	0.92	1.14	3.39	14.43	22.36	1.81667	18.395	NP_001237490.2(abscisic acid 8'-hydroxylase [Glycine max])	GO:0004497(molecular_function:monooxygenase activity); GO:0010295(molecular_function:(+)-abscisic acid 8'-hydroxylase activity); GO:0020037(molecular_function:heme binding); GO:0016709(molecular_function:oxidoreductase activity, acting on paired donors, with incorporation or reduction of molecular oxygen, NAD(P)H as one donor, and incorporation of one atom of oxygen); GO:0016021(cellular_componen…	K09843	CYP707A	map00906(Carotenoid biosynthesis)	COG2124(Q:Secondary metabolites biosynthesis, transport and catabolism)	COG2124(Cytochrome p450)	PF00067.23(p450:Cytochrome P450)	sp|K4CI52|ABAH2_SOLLC(Abscisic acid 8'-hydroxylase CYP707A2 OS=Solanum lycopersicum OX=4081 GN=CYP707A2 PE=2 SV=1)
Glyma.02G061600		(1 of 3) PTHR10438:SF272 - THIOREDOXIN-LIKE PROTEIN HCF164, CHLOROPLASTIC	1643	57.1453	5.83656	8.43553e-10	7.6644e-08	yes	up	0.22	0.13	0	10.11	2.45	0.116667	6.28	XP_003518079.1(thioredoxin-like protein HCF164, chloroplastic [Glycine max])	GO:0045454(biological_process:cell redox homeostasis); GO:0016021(cellular_component:integral component of membrane); GO:0015035(molecular_function:protein disulfide oxidoreductase activity); GO:0006662(biological_process:glycerol ether metabolic process)				COG0526(O:Posttranslational modification, protein turnover, chaperones)	COG0526(Thioredoxin)		sp|Q7Y0D4|TR164_ORYSJ(Thioredoxin-like protein HCF164, chloroplastic OS=Oryza sativa subsp. japonica OX=39947 GN=Os03g0767500 PE=2 SV=1)
Glyma.08G022800			1318	16.7914	4.06965	8.62965e-10	7.82137e-08	yes	up	0.53	1.61	1.77	29.05	11.85	1.30333	20.45	XP_006584761.1(uncharacterized protein LOC102661054 [Glycine max])					ENOG41103QI(S:Function unknown); ENOG41119FD(S:Function unknown)	ENOG41103QI(-); ENOG41119FD(-)
Glyma.02G005600		(1 of 4) PTHR10641//PTHR10641:SF650 - MYB-LIKE DNA-BINDING PROTEIN MYB // SUBFAMILY NOT NAMED	1332	7.90099	2.98203	9.05171e-10	8.18364e-08	yes	up	1.25	1.48	3.86	16.75	19.41	2.19667	18.08	XP_003518022.1(transcription factor MYB13 [Glycine max])	GO:0043565(molecular_function:sequence-specific DNA binding); GO:0044212(molecular_function:transcription regulatory region DNA binding); GO:0003700(molecular_function:transcription factor activity, sequence-specific DNA binding); GO:0005634(cellular_component:nucleus); GO:0030154(biological_process:cell differentiation); GO:0003677(molecular_function:DNA binding)	K09422	MYBP		COG5147(K:Transcription)	COG5147(Myblike DNAbinding domain containing protein)	PF00249.32(Myb_DNA-binding:Myb-like DNA-binding domain); PF13921.7(Myb_DNA-bind_6:Myb-like DNA-binding domain)	sp|Q9SJX8|MYB14_ARATH(Transcription factor MYB14 OS=Arabidopsis thaliana OX=3702 GN=MYB14 PE=2 SV=1)
Glyma.15G003100		(1 of 3) 2.3.1.180 - Beta-ketoacyl-[acyl-carrier-protein] synthase III / KASIII	2608	17.2683	4.11005	9.48792e-10	8.55689e-08	yes	up	0.3	0.16	0.19	4.81	2.36	0.216667	3.585	KRH09645.1(hypothetical protein GLYMA_15G003100 [Glycine max])	GO:0006633(biological_process:fatty acid biosynthetic process); GO:0009507(cellular_component:chloroplast); GO:0004315(molecular_function:3-oxoacyl-[acyl-carrier-protein] synthase activity)	K00648	fabH	map00061(Fatty acid biosynthesis)	COG0332(I:Lipid transport and metabolism)	COG0332(Catalyzes the condensation reaction of fatty acid synthesis by the addition to an acyl acceptor of two carbons from malonyl-ACP. Catalyzes the first condensation reaction which initiates fatty acid synthesis and may therefore play a role in governing the total rate of fatty acid production. Possesses both acetoacetyl-ACP synthase and acetyl transacylase activities. Its substrate specifici…	PF08545.11(ACP_syn_III:3-Oxoacyl-[acyl-carrier-protein (ACP)] synthase III)	sp|P49244|FABH1_CUPWR(3-oxoacyl-[acyl-carrier-protein] synthase 3 A, chloroplastic OS=Cuphea wrightii OX=35942 GN=KAS3A PE=2 SV=2)
Glyma.12G169400		(1 of 6) PTHR19370//PTHR19370:SF120 - NADH-CYTOCHROME B5 REDUCTASE // FERREDOXIN-1, CHLOROPLASTIC-RELATED	525	0.0323721	-4.94911	9.63097e-10	8.66456e-08	yes	down	54.03	37.73	23.74	2.17	0	38.5	1.085	KRH26359.1(hypothetical protein GLYMA_12G169400 [Glycine max])	GO:0046872(molecular_function:metal ion binding); GO:0051536(molecular_function:iron-sulfur cluster binding); GO:0051537(molecular_function:2 iron, 2 sulfur cluster binding); GO:0009507(cellular_component:chloroplast); GO:0009055(molecular_function:electron carrier activity)	K02639	petF	map00195(Photosynthesis)	COG0633(D:Cell cycle control, cell division, chromosome partitioning)	COG0633(May be involved in modulation of pathogen defense and leaf cell death (By similarity))	PF00111.28(Fer2:2Fe-2S iron-sulfur cluster binding domain)	sp|Q43517|FER1_SOLLC(Ferredoxin-1, chloroplastic OS=Solanum lycopersicum OX=4081 GN=SEND33 PE=2 SV=1)
Glyma.18G253800		(1 of 2) PTHR24326:SF269 - HOMEOBOX-LEUCINE ZIPPER PROTEIN ATHB-4	1752	0.122439	-3.02986	1.00518e-09	9.02099e-08	yes	down	6.28	9.19	5.23	0.79	1.02	6.9	0.905	XP_003552501.1(homeobox-leucine zipper protein HAT3 isoform X2 [Glycine max])	GO:0003700(molecular_function:transcription factor activity, sequence-specific DNA binding); GO:0043565(molecular_function:sequence-specific DNA binding); GO:0005634(cellular_component:nucleus); GO:0003677(molecular_function:DNA binding); GO:0006355(biological_process:regulation of transcription, DNA-templated)	K09338	HD-ZIP		ENOG410Z2UE(K:Transcription)	ENOG410Z2UE(homeobox-leucine zipper protein)	PF00046.30(Homeodomain:Homeodomain); PF04618.13(HD-ZIP_N:HD-ZIP protein N terminus); PF02183.19(HALZ:Homeobox associated leucine zipper); PF05920.12(Homeobox_KN:Homeobox KN domain)	sp|P46602|HAT3_ARATH(Homeobox-leucine zipper protein HAT3 OS=Arabidopsis thaliana OX=3702 GN=HAT3 PE=1 SV=2)
Glyma.10G000400		(1 of 19) PF14576//PF14577 - Sieve element occlusion N-terminus (SEO_N) // Sieve element occlusion C-terminus (SEO_C)	2281	7.32386	2.8726	1.03237e-09	9.24235e-08	yes	up	0.56	0.33	0.57	2.96	4.48	0.486667	3.72	NP_001241622.1(uncharacterized protein LOC100815869 [Glycine max])	GO:0010088(biological_process:phloem development)						PF14576.7(SEO_N:Sieve element occlusion N-terminus); PF14577.7(SEO_C:Sieve element occlusion C-terminus)	sp|Q9SS87|SEOB_ARATH(Protein SIEVE ELEMENT OCCLUSION B OS=Arabidopsis thaliana OX=3702 GN=SEOB PE=1 SV=1)
Glyma.17G066700		(1 of 20) PF00069//PF00582 - Protein kinase domain (Pkinase) // Universal stress protein family (Usp)	2398	0.12407	-3.01077	1.04232e-09	9.30864e-08	yes	down	4.64	10.22	8.68	0.86	1.21	7.84667	1.035	XP_006600504.1(probable receptor-like serine/threonine-protein kinase At5g57670 isoform X1 [Glycine max])	GO:0006468(biological_process:protein phosphorylation); GO:0004672(molecular_function:protein kinase activity); GO:0004675(molecular_function:transmembrane receptor protein serine/threonine kinase activity); GO:0006950(biological_process:response to stress); GO:0005886(cellular_component:plasma membrane); GO:0005524(molecular_function:ATP binding)				COG0515(T:Signal transduction mechanisms)	COG0515(Serine Threonine protein kinase)	PF00069.26(Pkinase:Protein kinase domain); PF07714.18(PK_Tyr_Ser-Thr:Protein tyrosine and serine/threonine kinase); PF00582.27(Usp:Universal stress protein family)	sp|Q5XF57|Y5576_ARATH(Probable receptor-like serine/threonine-protein kinase At5g57670 OS=Arabidopsis thaliana OX=3702 GN=At5g57670 PE=2 SV=1)
Glyma.06G035400		(1 of 150) KOG0156 - Cytochrome P450 CYP2 subfamily	2592	6.0565	2.59848	1.08068e-09	9.62781e-08	yes	up	1.95	1.05	1.88	6.08	16	1.62667	11.04	XP_006581227.1(cytochrome P450 CYP82D47 [Glycine max])	GO:0004497(molecular_function:monooxygenase activity); GO:0016020(cellular_component:membrane); GO:0020037(molecular_function:heme binding); GO:0016709(molecular_function:oxidoreductase activity, acting on paired donors, with incorporation or reduction of molecular oxygen, NAD(P)H as one donor, and incorporation of one atom of oxygen); GO:0016021(cellular_component:integral component of membrane)…	K23136	CYP82C4		COG2124(Q:Secondary metabolites biosynthesis, transport and catabolism)	COG2124(Cytochrome p450)	PF00067.23(p450:Cytochrome P450)	sp|O49859|C82A4_SOYBN(Cytochrome P450 82A4 OS=Glycine max OX=3847 GN=CYP82A4 PE=2 SV=1)
Glyma.13G221700			1359	6.31481	2.65874	1.0997e-09	9.77341e-08	yes	up	5.56	7.99	14.62	53.61	71.26	9.39	62.435	NP_001341114.1(uncharacterized protein LOC100800652 isoform 2 [Glycine max])					ENOG410YQTG(S:Function unknown)	ENOG410YQTG(-)
Glyma.19G047800		(1 of 5) 5.3.99.9 - Neoxanthin synthase / NSY	1003	12.3342	3.62459	1.12024e-09	9.93187e-08	yes	up	1.8	1.77	0.73	18.3	10.6	1.43333	14.45	NP_001356150.1(uncharacterized protein LOC100305914 [Glycine max])	GO:0016021(cellular_component:integral component of membrane); GO:0005634(cellular_component:nucleus); GO:0003677(molecular_function:DNA binding)				ENOG41100EE(S:Function unknown)	ENOG41100EE(-)	PF14108.7(DUF4281:Domain of unknown function (DUF4281)); PF00115.21(COX1:Cytochrome C and Quinol oxidase polypeptide I)	sp|Q8LFP9|ABA4_ARATH(Protein ABA DEFICIENT 4, chloroplastic OS=Arabidopsis thaliana OX=3702 GN=ABA4 PE=2 SV=1)
Glyma.02G263800		(1 of 8) PTHR10168//PTHR10168:SF68 - GLUTAREDOXIN // SUBFAMILY NOT NAMED	1128	0.0850537	-3.55548	1.13234e-09	1.00149e-07	yes	down	9.08	6.84	8.33	0.22	1.44	8.08333	0.83	XP_003518433.1(uncharacterized protein At5g39865 [Glycine max])	GO:0045454(biological_process:cell redox homeostasis); GO:0015035(molecular_function:protein disulfide oxidoreductase activity); GO:0005623(cellular_component:cell); GO:0009055(molecular_function:electron carrier activity)	K17479	GRXCR1		ENOG4111HAI(O:Posttranslational modification, protein turnover, chaperones)	ENOG4111HAI(Glutaredoxin)	PF00462.25(Glutaredoxin:Glutaredoxin)	sp|Q9LH89|Y3885_ARATH(Uncharacterized protein At3g28850 OS=Arabidopsis thaliana OX=3702 GN=At3g28850 PE=4 SV=1)
Glyma.13G189700		(1 of 131) PF00892 - EamA-like transporter family (EamA)	2312	8.12378	3.02215	1.15525e-09	1.01929e-07	yes	up	2.39	0.94	2.35	8.39	26.13	1.89333	17.26	NP_001239827.1(uncharacterized protein LOC100804390 [Glycine max])	GO:0016021(cellular_component:integral component of membrane); GO:0016020(cellular_component:membrane); GO:0022857(molecular_function:transmembrane transporter activity); GO:0005886(cellular_component:plasma membrane)				ENOG410YD20(S:Function unknown)	ENOG410YD20(Auxin-induced protein)	PF00892.21(EamA:EamA-like transporter family)	sp|Q9FL41|WTR38_ARATH(WAT1-related protein At5g07050 OS=Arabidopsis thaliana OX=3702 GN=At5g07050 PE=2 SV=1)
Glyma.11G151800		(1 of 3) PTHR13301//PTHR13301:SF62 - X-BOX TRANSCRIPTION FACTOR-RELATED // SUBFAMILY NOT NAMED	2414	0.188976	-2.40372	1.23407e-09	1.08622e-07	yes	down	73.58	52.65	100.69	8.2	23.71	75.64	15.955	NP_001352042.1(cellulose synthase-like protein G2 [Glycine max])	GO:0005794(cellular_component:Golgi apparatus); GO:0009833(biological_process:plant-type primary cell wall biogenesis); GO:0016021(cellular_component:integral component of membrane); GO:0016020(cellular_component:membrane); GO:0030244(biological_process:cellulose biosynthetic process); GO:0071555(biological_process:cell wall organization); GO:0016760(molecular_function:cellulose synthase (UDP-for…				COG1215(M:Cell wall/membrane/envelope biogenesis)	COG1215(Glycosyl transferase, family 2)	PF03552.15(Cellulose_synt:Cellulose synthase)	sp|Q8VYR4|CSLG2_ARATH(Cellulose synthase-like protein G2 OS=Arabidopsis thaliana OX=3702 GN=CSLG2 PE=2 SV=1)
Glyma.08G037900		(1 of 4) PTHR11886//PTHR11886:SF47 - DYNEIN LIGHT CHAIN // SUBFAMILY NOT NAMED	923	4.91878	2.2983	1.24676e-09	1.09476e-07	yes	up	13.56	8.34	13.62	59.21	58.35	11.84	58.78	NP_001235710.1(dynein light chain 1-like [Glycine max])	GO:0005737(cellular_component:cytoplasm); GO:0051959(molecular_function:dynein light intermediate chain binding); GO:0007017(biological_process:microtubule-based process); GO:0045505(molecular_function:dynein intermediate chain binding); GO:0005875(cellular_component:microtubule associated complex); GO:2000582(biological_process:positive regulation of ATP-dependent microtubule motor activity, plu…	K10418	DYNLL		ENOG4111NK2(S:Function unknown)	ENOG4111NK2(-)	PF01221.19(Dynein_light:Dynein light chain type 1)	sp|P61285|DYL1_BOVIN(Dynein light chain 1, cytoplasmic OS=Bos taurus OX=9913 GN=DYNLL1 PE=1 SV=1)
Glyma.13G362500		(1 of 3) PTHR12505:SF19 - BROMO-ADJACENT HOMOLOGY (BAH) DOMAIN-CONTAINING PROTEIN-RELATED	2289	0.0754218	-3.72887	1.37951e-09	1.20843e-07	yes	down	94.92	102.18	58.58	1.79	14.26	85.2267	8.025	XP_006595151.1(protein ANTI-SILENCING 1 isoform X1 [Glycine max])	GO:0031936(biological_process:negative regulation of chromatin silencing); GO:0016021(cellular_component:integral component of membrane); GO:1905642(biological_process:negative regulation of DNA methylation); GO:0003723(molecular_function:RNA binding); GO:0051570(biological_process:regulation of histone H3-K9 methylation); GO:0003682(molecular_function:chromatin binding)				ENOG410YFGH(S:Function unknown)	ENOG410YFGH(BAH domain)	PF01426.19(BAH:BAH domain)	sp|Q9LYE3|ASI1_ARATH(Protein ANTI-SILENCING 1 OS=Arabidopsis thaliana OX=3702 GN=ASI1 PE=4 SV=2)
Glyma.08G094600		(1 of 2) PTHR13794//PTHR13794:SF13 - ENOLASE SUPERFAMILY, MANDELATE RACEMASE // SUBFAMILY NOT NAMED	2319	0.297301	-1.75001	1.38521e-09	1.21052e-07	yes	down	53.5	47.92	47.25	12.66	18.84	49.5567	15.75	XP_003531144.1(L-Ala-D/L-amino acid epimerase isoform X1 [Glycine max])	GO:0003824(molecular_function:catalytic activity); GO:0016829(molecular_function:lyase activity); GO:0046872(molecular_function:metal ion binding); GO:0016855(molecular_function:racemase and epimerase activity, acting on amino acids and derivatives); GO:0008152(biological_process:metabolic process)				COG4948(M:Cell wall/membrane/envelope biogenesis)	COG4948(mandelate racemase muconate lactonizing)	PF13378.7(MR_MLE_C:Enolase C-terminal domain-like); PF02746.17(MR_MLE_N:Mandelate racemase / muconate lactonizing enzyme, N-terminal domain); PF07476.12(MAAL_C:Methylaspartate ammonia-lyase C-terminus)	sp|B9I2J6|AXEP_POPTR(L-Ala-D/L-amino acid epimerase OS=Populus trichocarpa OX=3694 GN=POPTR_0012s05040g PE=3 SV=2)
Glyma.17G140600		(1 of 3) 1.1.1.27 - L-lactate dehydrogenase / L-lactic dehydrogenase	1509	0.231976	-2.10795	1.44481e-09	1.2596e-07	yes	down	21.29	22.51	18.24	3.98	6.15	20.68	5.065	XP_003549909.1(L-lactate dehydrogenase A [Glycine max])	GO:0005737(cellular_component:cytoplasm); GO:0005975(biological_process:carbohydrate metabolic process); GO:0016616(molecular_function:oxidoreductase activity, acting on the CH-OH group of donors, NAD or NADP as acceptor); GO:0016021(cellular_component:integral component of membrane); GO:0019752(biological_process:carboxylic acid metabolic process); GO:0004459(molecular_function:L-lactate dehydro…	K00016	LDH, ldh	map00270(Cysteine and methionine metabolism); map00640(Propanoate metabolism); map00620(Pyruvate metabolism); map00010(Glycolysis / Gluconeogenesis)	COG0039(C:Energy production and conversion)	COG0039(Catalyzes the reversible oxidation of malate to oxaloacetate (By similarity))	PF00056.24(Ldh_1_N:lactate/malate dehydrogenase, NAD binding domain); PF02866.19(Ldh_1_C:lactate/malate dehydrogenase, alpha/beta C-terminal domain)	sp|P22988|LDHA_HORVU(L-lactate dehydrogenase A OS=Hordeum vulgare OX=4513 PE=1 SV=1)
Glyma.07G138400		(1 of 16) PF11891 - Domain of unknown function (DUF3411) (DUF3411)	1841	0.223579	-2.16114	1.45143e-09	1.26236e-07	yes	down	21.47	18.06	18.04	2.81	6.82	19.19	4.815	XP_003530232.1(protein RETICULATA, chloroplastic [Glycine max])	GO:0016021(cellular_component:integral component of membrane); GO:0009706(cellular_component:chloroplast inner membrane); GO:0005739(cellular_component:mitochondrion); GO:0099402(biological_process:plant organ development)				ENOG410YE28(S:Function unknown)	ENOG410YE28(Prenylated Rab Acceptor)	PF11891.9(RETICULATA-like:Protein RETICULATA-related)	sp|B9DFK5|RETIC_ARATH(Protein RETICULATA, chloroplastic OS=Arabidopsis thaliana OX=3702 GN=RE PE=1 SV=1)
Glyma.20G159900		(1 of 24) PTHR21562 - NOTUM-RELATED	2037	3.24946	1.7002	1.48773e-09	1.29087e-07	yes	up	8.07	7.12	8.42	20.31	33.65	7.87	26.98	XP_006606122.1(pectin acetylesterase 9 isoform X1 [Glycine max])	GO:0016787(molecular_function:hydrolase activity); GO:0005618(cellular_component:cell wall); GO:0016021(cellular_component:integral component of membrane); GO:0052793(molecular_function:pectin acetylesterase activity); GO:0071555(biological_process:cell wall organization); GO:0005576(cellular_component:extracellular region); GO:0052689(molecular_function:carboxylic ester hydrolase activity); GO:0…	K19882	NOTUM		ENOG410XQKD(O:Posttranslational modification, protein turnover, chaperones)	ENOG410XQKD(peptidase (S8 and S53, subtilisin, kexin, sedolisin)	PF03283.14(PAE:Pectinacetylesterase)	sp|B9DFR3|PAE9_ARATH(Pectin acetylesterase 9 OS=Arabidopsis thaliana OX=3702 GN=PAE9 PE=2 SV=1)
Glyma.13G250500		(1 of 73) PF03000 - NPH3 family (NPH3)	2073	0.08289	-3.59266	1.49433e-09	1.29353e-07	yes	down	3.38	3.11	3.55	0.36	0.2	3.34667	0.28	RZB82768.1(BTB/POZ domain-containing protein isoform B [Glycine soja])	GO:0016021(cellular_component:integral component of membrane)				ENOG4111G11(S:Function unknown)	ENOG4111G11(BTB POZ domain-containing protein)	PF03000.15(NPH3:NPH3 family)	sp|Q9C5J4|Y3210_ARATH(BTB/POZ domain-containing protein At3g22104 OS=Arabidopsis thaliana OX=3702 GN=At3g22104 PE=2 SV=1)
Glyma.03G263000		(1 of 5) PTHR14155//PTHR14155:SF99 - RING FINGER DOMAIN-CONTAINING // RING-H2 FINGER PROTEIN ATL3	1287	8.57743	3.10055	1.5554e-09	1.34322e-07	yes	up	1.36	1.15	3.4	10.73	25.85	1.97	18.29	XP_003521836.1(RING-H2 finger protein ATL3 [Glycine max])	GO:0016021(cellular_component:integral component of membrane); GO:0006511(biological_process:ubiquitin-dependent protein catabolic process); GO:0061630(molecular_function:ubiquitin protein ligase activity); GO:0008270(molecular_function:zinc ion binding); GO:0005515(molecular_function:protein binding)				ENOG41121N2(S:Function unknown)	ENOG41121N2(-)	PF13639.7(zf-RING_2:Ring finger domain); PF17123.6(zf-RING_11:RING-like zinc finger); PF12678.8(zf-rbx1:RING-H2 zinc finger domain); PF13923.7(zf-C3HC4_2:Zinc finger, C3HC4 type (RING finger)); PF00097.26(zf-C3HC4:Zinc finger, C3HC4 type (RING finger)); PF13920.7(zf-C3HC4_3:Zinc finger, C3HC4 type (RING finger)); PF12861.8(zf-ANAPC11:Anaphase-promoting complex subunit 11 RING-H2 finger); PF14634.…	sp|P0C035|ATL60_ARATH(RING-H2 finger protein ATL60 OS=Arabidopsis thaliana OX=3702 GN=ATL60 PE=2 SV=1)
Glyma.11G079400		(1 of 12) PTHR22835:SF184 - GDSL ESTERASE/LIPASE EXL1-RELATED	1355	0.045011	-4.47358	1.57082e-09	1.35335e-07	yes	down	2.51	4.39	6.61	0.17	0.25	4.50333	0.21	XP_014618997.1(uncharacterized protein LOC100810354 isoform X1 [Glycine max])	GO:0016021(cellular_component:integral component of membrane); GO:0005576(cellular_component:extracellular region); GO:0016298(molecular_function:lipase activity); GO:0006629(biological_process:lipid metabolic process); GO:0016788(molecular_function:hydrolase activity, acting on ester bonds)				COG3240(S:Function unknown)	COG3240(GTP-binding Protein)	PF00657.23(Lipase_GDSL:GDSL-like Lipase/Acylhydrolase)	sp|Q94CH6|EXL3_ARATH(GDSL esterase/lipase EXL3 OS=Arabidopsis thaliana OX=3702 GN=EXL3 PE=2 SV=1)
Glyma.17G006300		(1 of 2) PTHR22814//PTHR22814:SF79 - COPPER TRANSPORT PROTEIN ATOX1-RELATED // SUBFAMILY NOT NAMED	1255	0.226062	-2.14521	1.67341e-09	1.43835e-07	yes	down	31.52	20.19	25.22	4.29	8.62	25.6433	6.455	NP_001235946.2(uncharacterized protein LOC547653 [Glycine max])	GO:0016021(cellular_component:integral component of membrane); GO:0046872(molecular_function:metal ion binding); GO:0030001(biological_process:metal ion transport)				ENOG410ZUCS(S:Function unknown)	ENOG410ZUCS(-)
Glyma.01G134700		(1 of 12) 2.5.1.36 - Trihydroxypterocarpan dimethylallyltransferase / Glyceollin synthase	204	6.05658	2.5985	1.72719e-09	1.4811e-07	yes	up	19.11	1.47	4.14	39.88	41.13	8.24	40.505	KRH76150.1(hypothetical protein GLYMA_01G134700 [Glycine max])	GO:0016765(molecular_function:transferase activity, transferring alkyl or aryl (other than methyl) groups); GO:0016021(cellular_component:integral component of membrane)	K09833	HPT, HGGT, ubiA	map00130(Ubiquinone and other terpenoid-quinone biosynthesis)	COG0382(H:Coenzyme transport and metabolism)	COG0382(Synthesis of 3-octaprenyl-4-hydroxybenzoate (By similarity))
Glyma.10G170900		(1 of 3) PTHR31126//PTHR31126:SF19 - FAMILY NOT NAMED // ATYPICAL DUAL-SPECIFICITY PHOSPHATASE	1131	24.1641	4.5948	1.74638e-09	1.49405e-07	yes	up	0.62	0.05	1.83	15.72	22.38	0.833333	19.05	XP_003535391.1(tyrosine-protein phosphatase DSP3 [Glycine max])	GO:0005737(cellular_component:cytoplasm); GO:0004725(molecular_function:protein tyrosine phosphatase activity)	K18045	SIW14, OCA3		COG2365(S:Function unknown)	COG2365(zinc finger CCCH domain-containing protein)	PF03162.14(Y_phosphatase2:Tyrosine phosphatase family); PF13350.7(Y_phosphatase3:Tyrosine phosphatase family); PF00782.21(DSPc:Dual specificity phosphatase, catalytic domain)	sp|Q681Z2|DSP3_ARATH(Tyrosine-protein phosphatase DSP3 OS=Arabidopsis thaliana OX=3702 GN=DSP3 PE=1 SV=1)
Glyma.17G192000		(1 of 4) PTHR22950//PTHR22950:SF278 - AMINO ACID TRANSPORTER // AMINO ACID PERMEASE 1-RELATED	1871	3.73891	1.90262	1.84399e-09	1.57389e-07	yes	up	10.02	8.32	11.98	36.25	40.98	10.1067	38.615	XP_003550117.1(amino acid permease 6 [Glycine max])	GO:0003333(biological_process:amino acid transmembrane transport); GO:0016021(cellular_component:integral component of membrane); GO:0015171(molecular_function:amino acid transmembrane transporter activity); GO:0005886(cellular_component:plasma membrane)				COG0814(E:Amino acid transport and metabolism)	COG0814(amino acid transport)	PF01490.19(Aa_trans:Transmembrane amino acid transporter protein)	sp|P92934|AAP6_ARATH(Amino acid permease 6 OS=Arabidopsis thaliana OX=3702 GN=AAP6 PE=1 SV=1)
Glyma.12G075400		(1 of 4) PTHR19139//PTHR19139:SF158 - AQUAPORIN TRANSPORTER // AQUAPORIN PIP2-4-RELATED	1614	0.143744	-2.79843	1.86939e-09	1.59185e-07	yes	down	36.53	18.67	24.96	4.4	3.12	26.72	3.76	NP_001240223.1(aquaporin PIP2-4 [Glycine max])	GO:0006810(biological_process:transport); GO:0005215(molecular_function:transporter activity); GO:0016021(cellular_component:integral component of membrane); GO:0016020(cellular_component:membrane); GO:0015250(molecular_function:water channel activity); GO:0015267(molecular_function:channel activity); GO:0005886(cellular_component:plasma membrane)	K09872	PIP				PF00230.21(MIP:Major intrinsic protein)	sp|Q9ATM4|PIP27_MAIZE(Aquaporin PIP2-7 OS=Zea mays OX=4577 GN=PIP2-7 PE=2 SV=1)
Glyma.06G261100		(1 of 57) PF00954//PF01453//PF07714//PF08276 - S-locus glycoprotein domain (S_locus_glycop) // D-mannose binding lectin (B_lectin) // Protein tyrosine kinase (Pkinase_Tyr) // PAN-like domain (PAN_2)	2845	7.04854	2.81732	1.98994e-09	1.69057e-07	yes	up	1.76	2.93	4.01	11	35.69	2.9	23.345	XP_006582219.2(G-type lectin S-receptor-like serine/threonine-protein kinase At4g27290 isoform X1 [Glycine max])	GO:0006468(biological_process:protein phosphorylation); GO:0016021(cellular_component:integral component of membrane); GO:0005886(cellular_component:plasma membrane); GO:0030246(molecular_function:carbohydrate binding); GO:0004674(molecular_function:protein serine/threonine kinase activity); GO:0004672(molecular_function:protein kinase activity); GO:0005524(molecular_function:ATP binding); GO:004…				COG0515(T:Signal transduction mechanisms)	COG0515(Serine Threonine protein kinase)	PF07714.18(PK_Tyr_Ser-Thr:Protein tyrosine and serine/threonine kinase); PF00069.26(Pkinase:Protein kinase domain); PF01453.25(B_lectin:D-mannose binding lectin); PF00954.21(S_locus_glycop:S-locus glycoprotein domain); PF08276.12(PAN_2:PAN-like domain)	sp|O81832|Y4729_ARATH(G-type lectin S-receptor-like serine/threonine-protein kinase At4g27290 OS=Arabidopsis thaliana OX=3702 GN=At4g27290 PE=3 SV=4)
Glyma.01G203500		(1 of 4) PTHR27001//PTHR27001:SF75 - FAMILY NOT NAMED // PROTEIN KINASE FAMILY PROTEIN	1614	4.69509	2.23115	2.02421e-09	1.71539e-07	yes	up	4.98	5.07	9.59	26.32	40.5	6.54667	33.41	NP_001238477.1(NAK-type protein kinase [Glycine max])	GO:0004674(molecular_function:protein serine/threonine kinase activity); GO:0006468(biological_process:protein phosphorylation); GO:0005524(molecular_function:ATP binding); GO:0004672(molecular_function:protein kinase activity)				COG0515(T:Signal transduction mechanisms)	COG0515(Serine Threonine protein kinase)	PF07714.18(PK_Tyr_Ser-Thr:Protein tyrosine and serine/threonine kinase); PF00069.26(Pkinase:Protein kinase domain)	sp|Q9LTC0|PBL19_ARATH(Probable serine/threonine-protein kinase PBL19 OS=Arabidopsis thaliana OX=3702 GN=PBL19 PE=1 SV=1)
Glyma.07G148900		(1 of 3) PTHR15315:SF31 - C3HC4 TYPE RING FINGER PROTEIN	1224	4.37996	2.13092	2.02852e-09	1.71539e-07	yes	up	9.47	10.55	11.38	47.18	46.71	10.4667	46.945	XP_003530279.1(E3 ubiquitin-protein ligase AIRP2 isoform X1 [Glycine max])					ENOG410XRM0(S:Function unknown)	ENOG410XRM0(Yippee-like)	PF13920.7(zf-C3HC4_3:Zinc finger, C3HC4 type (RING finger)); PF13639.7(zf-RING_2:Ring finger domain); PF14447.7(Prok-RING_4:Prokaryotic RING finger family 4); PF00097.26(zf-C3HC4:Zinc finger, C3HC4 type (RING finger)); PF13923.7(zf-C3HC4_2:Zinc finger, C3HC4 type (RING finger)); PF14634.7(zf-RING_5:zinc-RING finger domain); PF13445.7(zf-RING_UBOX:RING-type zinc-finger)	sp|Q9M022|AIRP2_ARATH(E3 ubiquitin-protein ligase AIRP2 OS=Arabidopsis thaliana OX=3702 GN=AIRP2 PE=1 SV=1)
Glyma.16G024400		(1 of 2) PTHR10509//PTHR10509:SF10 - O-METHYLTRANSFERASE-RELATED // SUBFAMILY NOT NAMED	1457	30.006	4.90718	2.07908e-09	1.75409e-07	yes	up	0.09	0.04	0.25	3.71	3.3	0.126667	3.505	XP_028206823.1(uncharacterized protein LOC114390321 [Glycine soja])	GO:0008168(molecular_function:methyltransferase activity); GO:0008171(molecular_function:O-methyltransferase activity); GO:0032259(biological_process:methylation)				ENOG410YHXP(S:Function unknown)	ENOG410YHXP(Protein of unknown function (DUF1442))	PF07279.12(DUF1442:Protein of unknown function (DUF1442))
Glyma.13G174300		(1 of 4) PTHR13301//PTHR13301:SF41 - X-BOX TRANSCRIPTION FACTOR-RELATED // SUBFAMILY NOT NAMED	2806	4.28458	2.09915	2.09266e-09	1.759e-07	yes	up	2.48	2.68	2.8	11.49	11.8	2.65333	11.645	XP_003542718.1(cellulose synthase-like protein G2 [Glycine max])	GO:0005794(cellular_component:Golgi apparatus); GO:0009833(biological_process:plant-type primary cell wall biogenesis); GO:0016021(cellular_component:integral component of membrane); GO:0016020(cellular_component:membrane); GO:0030244(biological_process:cellulose biosynthetic process); GO:0071555(biological_process:cell wall organization); GO:0016760(molecular_function:cellulose synthase (UDP-for…				COG1215(M:Cell wall/membrane/envelope biogenesis)	COG1215(Glycosyl transferase, family 2)	PF03552.15(Cellulose_synt:Cellulose synthase)	sp|Q8VYR4|CSLG2_ARATH(Cellulose synthase-like protein G2 OS=Arabidopsis thaliana OX=3702 GN=CSLG2 PE=2 SV=1)
Glyma.01G169500		(1 of 3) PTHR27000:SF169 - LEUCINE-RICH REPEAT-CONTAINING PROTEIN	1695	0.134744	-2.8917	2.09451e-09	1.759e-07	yes	down	8.58	6.37	4.87	0.86	1.02	6.60667	0.94	XP_003516553.2(receptor-like protein 43 [Glycine max])	GO:0016301(molecular_function:kinase activity); GO:0005515(molecular_function:protein binding); GO:0005886(cellular_component:plasma membrane)				COG4886(S:Function unknown)	COG4886(leucine Rich Repeat)	PF13855.7(LRR_8:Leucine rich repeat); PF12799.8(LRR_4:Leucine Rich repeats (2 copies)); PF00560.34(LRR_1:Leucine Rich Repeat)
Glyma.06G317800		(1 of 6) K13989 - Derlin-2/3 (DERL2_3)	1218	4.6014	2.20207	2.11381e-09	1.77115e-07	yes	up	11.45	13.95	22.21	56.83	70	15.87	63.415	XP_003527555.1(derlin-1.1 [Glycine max])	GO:0030968(biological_process:endoplasmic reticulum unfolded protein response); GO:0016021(cellular_component:integral component of membrane); GO:1990381(molecular_function:ubiquitin-specific protease binding); GO:0000839(cellular_component:Hrd1p ubiquitin ligase ERAD-L complex); GO:0005789(cellular_component:endoplasmic reticulum membrane); GO:0030176(cellular_component:integral component of end…	K13989	DERL2_3	map04141(Protein processing in endoplasmic reticulum)	COG5291(S:Function unknown)	COG5291(Derlin 1)	PF04511.16(DER1:Der1-like family)	sp|Q8VZU9|DERL1_ARATH(Derlin-1 OS=Arabidopsis thaliana OX=3702 GN=DER1 PE=2 SV=1)
Glyma.02G121400			1844	0.0438843	-4.51015	2.13303e-09	1.78318e-07	yes	down	2.52	2.07	2.55	0.12	0.09	2.38	0.105	XP_003520129.1(protein BIG GRAIN 1-like E [Glycine max])	GO:0009734(biological_process:auxin-activated signaling pathway)				ENOG410ZFMS(S:Function unknown)	ENOG410ZFMS(-)		sp|Q93Z37|BIG1E_ARATH(Protein BIG GRAIN 1-like E OS=Arabidopsis thaliana OX=3702 GN=At1g69160 PE=2 SV=1)
Glyma.02G297200		(1 of 4) PTHR13902:SF44 - SERINE/THREONINE-PROTEIN KINASE WNK11-RELATED	2196	12.0226	3.58767	2.17789e-09	1.81653e-07	yes	up	0.11	0.32	0.31	2.71	3.49	0.246667	3.1	XP_003519617.2(probable serine/threonine-protein kinase WNK11 [Glycine max])	GO:0005737(cellular_component:cytoplasm); GO:0006468(biological_process:protein phosphorylation); GO:0004674(molecular_function:protein serine/threonine kinase activity); GO:0004672(molecular_function:protein kinase activity); GO:0035556(biological_process:intracellular signal transduction); GO:0005524(molecular_function:ATP binding)	K08867	WNK, PRKWNK		ENOG410XQWZ(T:Signal transduction mechanisms)	ENOG410XQWZ(WNK lysine deficient protein kinase)	PF00069.26(Pkinase:Protein kinase domain); PF07714.18(PK_Tyr_Ser-Thr:Protein tyrosine and serine/threonine kinase); PF17667.2(Pkinase_fungal:Fungal protein kinase)	sp|Q6ICW6|WNK11_ARATH(Probable serine/threonine-protein kinase WNK11 OS=Arabidopsis thaliana OX=3702 GN=WNK11 PE=2 SV=1)
Glyma.16G161300		(1 of 65) PF03140 - Plant protein of unknown function (DUF247)	4154	0.0950087	-3.3958	2.19559e-09	1.82713e-07	yes	down	3.29	5.39	11.65	8.54	8	6.77667	8.27	XP_003548089.2(UPF0481 protein At3g47200 [Glycine max])	GO:0016021(cellular_component:integral component of membrane); GO:0004190(molecular_function:aspartic-type endopeptidase activity)				ENOG410ZKCS(S:Function unknown)	ENOG410ZKCS(UPF0481 protein)	PF03140.16(DUF247:Plant protein of unknown function)	sp|Q9SD53|Y3720_ARATH(UPF0481 protein At3g47200 OS=Arabidopsis thaliana OX=3702 GN=At3g47200 PE=2 SV=1)
Glyma.02G150700		(1 of 4) PTHR27001:SF54 - RECEPTOR-LIKE CYTOPLASMIC KINASE VIA5	2961	0.121388	-3.04231	2.21497e-09	1.83908e-07	yes	down	2.88	2.93	2.72	0.18	0.62	2.84333	0.4	XP_003518937.1(receptor-like cytosolic serine/threonine-protein kinase RBK2 [Glycine max])	GO:0006468(biological_process:protein phosphorylation); GO:0004672(molecular_function:protein kinase activity); GO:0004675(molecular_function:transmembrane receptor protein serine/threonine kinase activity); GO:0004674(molecular_function:protein serine/threonine kinase activity); GO:0004715(molecular_function:non-membrane spanning protein tyrosine kinase activity); GO:0005886(cellular_component:p…				COG0515(S:Function unknown)	COG0515(Endonuclease Exonuclease phosphatase family protein)	PF00069.26(Pkinase:Protein kinase domain); PF07714.18(PK_Tyr_Ser-Thr:Protein tyrosine and serine/threonine kinase)	sp|Q8RXC8|RBK2_ARATH(Receptor-like cytosolic serine/threonine-protein kinase RBK2 OS=Arabidopsis thaliana OX=3702 GN=RBK2 PE=1 SV=1)
Glyma.18G136500		(1 of 4) PTHR30540:SF10 - POTASSIUM TRANSPORTER 6	2598	4.00535	2.00193	2.22032e-09	1.83935e-07	yes	up	4.28	2.96	3.39	11.96	18.57	3.54333	15.265	XP_028215491.1(potassium transporter 6-like isoform X2 [Glycine soja])	GO:0071805(biological_process:potassium ion transmembrane transport); GO:0006813(biological_process:potassium ion transport); GO:0016021(cellular_component:integral component of membrane); GO:0016020(cellular_component:membrane); GO:0005886(cellular_component:plasma membrane); GO:0015079(molecular_function:potassium ion transmembrane transporter activity)	K03549	kup		COG3158(P:Inorganic ion transport and metabolism)	COG3158(Transport of potassium into the cell (By similarity))	PF02705.17(K_trans:K+ potassium transporter)	sp|Q8W4I4|POT6_ARATH(Potassium transporter 6 OS=Arabidopsis thaliana OX=3702 GN=POT6 PE=2 SV=1)
Glyma.19G159900		(1 of 2) PF00122//PF00689//PF00690//PF12710 - E1-E2 ATPase (E1-E2_ATPase) // Cation transporting ATPase, C-terminus (Cation_ATPase_C) // Cation transporter/ATPase, N-terminus (Cation_ATPase_N) // haloacid dehalogenase-like hydrolase (HAD)	4379	4.63285	2.2119	2.23708e-09	1.84905e-07	yes	up	7.37	5.05	11.52	27.89	52.14	7.98	40.015	XP_006604467.1(calcium-transporting ATPase 12, plasma membrane-type [Glycine max])	GO:0043231(cellular_component:intracellular membrane-bounded organelle); GO:0000166(molecular_function:nucleotide binding); GO:0016021(cellular_component:integral component of membrane); GO:0019829(molecular_function:cation-transporting ATPase activity); GO:0005388(molecular_function:calcium-transporting ATPase activity); GO:0046872(molecular_function:metal ion binding); GO:0005524(molecular_func…	K01537	ATP2C		ENOG410XNNC(P:Inorganic ion transport and metabolism)	ENOG410XNNC(ATPase, Ca transporting, plasma membrane)	PF00689.22(Cation_ATPase_C:Cation transporting ATPase, C-terminus); PF00122.21(E1-E2_ATPase:E1-E2 ATPase); PF00702.27(Hydrolase:haloacid dehalogenase-like hydrolase); PF13246.7(Cation_ATPase:Cation transport ATPase (P-type)); PF00690.27(Cation_ATPase_N:Cation transporter/ATPase, N-terminus); PF03706.14(LPG_synthase_TM:Lysylphosphatidylglycerol synthase TM region); PF08282.13(Hydrolase_3:haloacid …	sp|Q9LY77|ACA12_ARATH(Calcium-transporting ATPase 12, plasma membrane-type OS=Arabidopsis thaliana OX=3702 GN=ACA12 PE=2 SV=1)
Glyma.14G080200		(1 of 5) PTHR33095:SF7 - AR781	1485	5.62793	2.4926	2.27314e-09	1.87463e-07	yes	up	9.38	10.64	22.79	70.86	93.86	14.27	82.36	NP_001237445.2(uncharacterized protein LOC100500655 [Glycine max])	GO:0005886(cellular_component:plasma membrane)						PF07816.12(DUF1645:Protein of unknown function (DUF1645))
Glyma.16G109300		(1 of 6) PTHR24286//PTHR24286:SF10 - FAMILY NOT NAMED // ABSCISIC ACID 8'-HYDROXYLASE 1-RELATED	1911	7.44483	2.89624	2.3095e-09	1.89496e-07	yes	up	0.61	0.41	0.45	3.14	4.64	0.49	3.89	XP_003547871.2(abscisic acid 8'-hydroxylase 1 [Glycine max])	GO:0004497(molecular_function:monooxygenase activity); GO:0016705(molecular_function:oxidoreductase activity, acting on paired donors, with incorporation or reduction of molecular oxygen); GO:0020037(molecular_function:heme binding); GO:0016709(molecular_function:oxidoreductase activity, acting on paired donors, with incorporation or reduction of molecular oxygen, NAD(P)H as one donor, and incorp…	K09843	CYP707A	map00906(Carotenoid biosynthesis)	COG2124(Q:Secondary metabolites biosynthesis, transport and catabolism)	COG2124(Cytochrome p450)	PF00067.23(p450:Cytochrome P450)	sp|K4CI52|ABAH2_SOLLC(Abscisic acid 8'-hydroxylase CYP707A2 OS=Solanum lycopersicum OX=4081 GN=CYP707A2 PE=2 SV=1)
Glyma.10G272000		(1 of 3) PTHR31042//PTHR31042:SF10 - FAMILY NOT NAMED // CORE-2/I-BRANCHING BETA-1,6-N-ACETYLGLUCOSAMINYLTRANSFERASE-LIKE PROTEIN	3295	11.0901	3.4712	2.3132e-09	1.89496e-07	yes	up	0.49	0.2	0.8	2.75	9.5	0.496667	6.125	NP_001304618.2(core-2/I-branching enzyme domain-containing protein [Glycine max])	GO:0008375(molecular_function:acetylglucosaminyltransferase activity); GO:0016021(cellular_component:integral component of membrane); GO:0016020(cellular_component:membrane); GO:0016740(molecular_function:transferase activity)				ENOG410YEMA(S:Function unknown)	ENOG410YEMA(Core-2/I-Branching enzyme)	PF02485.22(Branch:Core-2/I-Branching enzyme)	sp|Q9M9C5|Y1680_ARATH(Probable leucine-rich repeat receptor-like protein kinase At1g68400 OS=Arabidopsis thaliana OX=3702 GN=At1g68400 PE=1 SV=1)
Glyma.05G034800		(1 of 80) PF14009 - Domain of unknown function (DUF4228) (DUF4228)	924	0.0557142	-4.16581	2.31333e-09	1.89496e-07	yes	down	9.81	8.66	5.93	0.64	0.21	8.13333	0.425	NP_001235256.1(uncharacterized protein LOC100500500 [Glycine max])					ENOG410YR03(S:Function unknown); ENOG41113T2(S:Function unknown)	ENOG410YR03(-); ENOG41113T2(-)	PF14009.7(DUF4228:Domain of unknown function (DUF4228))
Glyma.06G195500		(1 of 4) PTHR31744:SF7 - NAC DOMAIN-CONTAINING PROTEIN 100-RELATED	2093	5.5366	2.469	2.41844e-09	1.97624e-07	yes	up	2	1.48	1.34	8.93	9.37	1.60667	9.15	NP_001235899.2(NAC domain protein NAC5 [Glycine max])	GO:0006355(biological_process:regulation of transcription, DNA-templated); GO:0005634(cellular_component:nucleus); GO:0003677(molecular_function:DNA binding)				ENOG410Y9QZ(S:Function unknown)	ENOG410Y9QZ(NAC domain-containing protein)	PF02365.16(NAM:No apical meristem (NAM) protein)	sp|Q9FLJ2|NC100_ARATH(NAC domain-containing protein 100 OS=Arabidopsis thaliana OX=3702 GN=NAC100 PE=2 SV=1)
Glyma.13G033400		(1 of 11) PF00069//PF13947 - Protein kinase domain (Pkinase) // Wall-associated receptor kinase galacturonan-binding (GUB_WAK_bind)	2283	4.08842	2.03155	2.42334e-09	1.97624e-07	yes	up	12.38	12.67	22.39	50.01	85.81	15.8133	67.91	XP_006593810.1(LEAF RUST 10 DISEASE-RESISTANCE LOCUS RECEPTOR-LIKE PROTEIN KINASE-like 2.5 [Glycine max])	GO:0006468(biological_process:protein phosphorylation); GO:0016021(cellular_component:integral component of membrane); GO:0030247(molecular_function:polysaccharide binding); GO:0004674(molecular_function:protein serine/threonine kinase activity); GO:0004714(molecular_function:transmembrane receptor protein tyrosine kinase activity); GO:0004672(molecular_function:protein kinase activity); GO:00055…				COG0515(T:Signal transduction mechanisms)	COG0515(Serine Threonine protein kinase)	PF00069.26(Pkinase:Protein kinase domain); PF07714.18(PK_Tyr_Ser-Thr:Protein tyrosine and serine/threonine kinase); PF13947.7(GUB_WAK_bind:Wall-associated receptor kinase galacturonan-binding)	sp|P93604|LRK10_WHEAT(Rust resistance kinase Lr10 OS=Triticum aestivum OX=4565 GN=LRK10 PE=2 SV=1)
Glyma.03G141600		(1 of 3) PTHR27008:SF41 - LEUCINE-RICH REPEAT PROTEIN KINASE-LIKE PROTEIN	2359	0.0925861	-3.43306	2.47324e-09	2.01245e-07	yes	down	6.06	6.08	2.73	0.44	0.4	4.95667	0.42	XP_006576844.1(receptor protein kinase-like protein ZAR1 [Glycine max])	GO:0006468(biological_process:protein phosphorylation); GO:0016021(cellular_component:integral component of membrane); GO:0005524(molecular_function:ATP binding); GO:0005515(molecular_function:protein binding); GO:0004672(molecular_function:protein kinase activity)				ENOG410YF7E(S:Function unknown)	ENOG410YF7E(Leucine-rich repeat receptor-like protein kinase)	PF07714.18(PK_Tyr_Ser-Thr:Protein tyrosine and serine/threonine kinase); PF00069.26(Pkinase:Protein kinase domain); PF08263.13(LRRNT_2:Leucine rich repeat N-terminal domain); PF13855.7(LRR_8:Leucine rich repeat); PF12799.8(LRR_4:Leucine Rich repeats (2 copies))	sp|Q9ZU46|ZAR1_ARATH(Receptor protein kinase-like protein ZAR1 OS=Arabidopsis thaliana OX=3702 GN=ZAR1 PE=1 SV=1)
Glyma.08G072200		(1 of 5) K17893 - ubiquinol oxidase (AOX1, AOX2)	1223	4.84791	2.27736	2.48726e-09	2.01928e-07	yes	up	36.45	33.52	74.67	187.5	316.94	48.2133	252.22	NP_001238460.2(alternative oxidase 3, mitochondrial [Glycine max])	GO:0016021(cellular_component:integral component of membrane); GO:0009916(molecular_function:alternative oxidase activity); GO:0005739(cellular_component:mitochondrion); GO:0005743(cellular_component:mitochondrial inner membrane); GO:0010230(biological_process:alternative respiration); GO:0070469(cellular_component:respiratory chain); GO:0046872(molecular_function:metal ion binding); GO:0055114(b…	K17893	AOX1, AOX2		ENOG410YFEH(S:Function unknown)	ENOG410YFEH(alternative oxidase)	PF01786.18(AOX:Alternative oxidase); PF03232.14(COQ7:Ubiquinone biosynthesis protein COQ7)	sp|O03376|AOX3_SOYBN(Alternative oxidase 3, mitochondrial OS=Glycine max OX=3847 GN=AOX3 PE=1 SV=1)
Glyma.02G055900		(1 of 20) PTHR24078:SF177 - PROTEIN DNJ-23-RELATED	1024	0.0546257	-4.19428	2.49267e-09	2.01928e-07	yes	down	4.96	9.13	5.13	0.31	0.45	6.40667	0.38	ALA09203.1(MYB/HD-like transcription factor, partial [Glycine max])	GO:0005634(cellular_component:nucleus); GO:0003677(molecular_function:DNA binding)				COG5269(K:Transcription)	COG5269(Transcription factor)	PF00249.32(Myb_DNA-binding:Myb-like DNA-binding domain)	sp|F4JVB8|RADL1_ARATH(Protein RADIALIS-like 1 OS=Arabidopsis thaliana OX=3702 GN=RL1 PE=2 SV=1)
Glyma.20G166400		(1 of 8) K03841 - fructose-1,6-bisphosphatase I (FBP, fbp)	1437	0.252372	-1.98637	2.51022e-09	2.02902e-07	yes	down	37.19	41.39	34.05	8.76	11.45	37.5433	10.105	NP_001242168.2(fructose-1,6-bisphosphatase [Glycine max])	GO:0005737(cellular_component:cytoplasm); GO:0042132(molecular_function:fructose 1,6-bisphosphate 1-phosphatase activity); GO:0005975(biological_process:carbohydrate metabolic process); GO:0005829(cellular_component:cytosol); GO:0030388(biological_process:fructose 1,6-bisphosphate metabolic process); GO:0042578(molecular_function:phosphoric ester hydrolase activity); GO:0005986(biological_process…	K03841	FBP, fbp	map00010(Glycolysis / Gluconeogenesis); map00030(Pentose phosphate pathway); map00051(Fructose and mannose metabolism); map00710(Carbon fixation in photosynthetic organisms)	COG0158(G:Carbohydrate transport and metabolism)	COG0158(D-fructose-1,6-bisphosphate 1-phosphohydrolase class 1)	PF00316.21(FBPase:Fructose-1-6-bisphosphatase, N-terminal domain); PF18913.1(FBPase_C:Fructose-1-6-bisphosphatase, C-terminal domain)	sp|P46276|F16P2_SOLTU(Fructose-1,6-bisphosphatase, cytosolic OS=Solanum tuberosum OX=4113 PE=2 SV=1)
Glyma.01G081300		(1 of 3) 3.2.1.177//3.2.1.37//3.2.1.55 - Alpha-D-xyloside xylohydrolase / Alpha-xylosidase // Xylan 1,4-beta-xylosidase / Xylobiase // Non-reducing end alpha-L-arabinofuranosidase / Arabinosidase	3011	0.147341	-2.76277	2.55098e-09	2.05741e-07	yes	down	11.34	7.52	7.08	0.67	2.28	8.64667	1.475	XP_003516826.1(alpha-xylosidase 1 [Glycine max])	GO:0032450(molecular_function:maltose alpha-glucosidase activity); GO:0005975(biological_process:carbohydrate metabolic process); GO:0030246(molecular_function:carbohydrate binding); GO:0004553(molecular_function:hydrolase activity, hydrolyzing O-glycosyl compounds)	K15925	XYL1		COG1501(K:Transcription)	COG1501(Transcription factor)	PF01055.27(Glyco_hydro_31:Glycosyl hydrolases family 31); PF16863.6(NtCtMGAM_N:N-terminal barrel of NtMGAM and CtMGAM, maltase-glucoamylase); PF13802.7(Gal_mutarotas_2:Galactose mutarotase-like)	sp|Q9S7Y7|XYL1_ARATH(Alpha-xylosidase 1 OS=Arabidopsis thaliana OX=3702 GN=XYL1 PE=1 SV=1)
Glyma.02G095500		(1 of 2) K18059 - sulfate transporter 4 (SULTR4)	2474	3.51771	1.81464	2.59068e-09	2.08153e-07	yes	up	13.44	10.13	15.39	32.49	65.71	12.9867	49.1	XP_003520027.1(probable sulfate transporter 4.2 [Glycine max])	GO:0015301(molecular_function:anion:anion antiporter activity); GO:0016021(cellular_component:integral component of membrane); GO:0016020(cellular_component:membrane); GO:0015116(molecular_function:sulfate transmembrane transporter activity); GO:0008271(molecular_function:secondary active sulfate transmembrane transporter activity); GO:0005887(cellular_component:integral component of plasma membr…	K18059	SULTR4		COG0659(P:Inorganic ion transport and metabolism)	COG0659(sulfate transporter)	PF00916.21(Sulfate_transp:Sulfate permease family); PF01740.22(STAS:STAS domain); PF16983.6(MFS_MOT1:Molybdate transporter of MFS superfamily); PF13466.7(STAS_2:STAS domain)	sp|Q9FY46|SUT41_ARATH(Sulfate transporter 4.1, chloroplastic OS=Arabidopsis thaliana OX=3702 GN=SULTR4;1 PE=1 SV=1)
Glyma.20G129300		(1 of 1) 3.1.1.72 - Acetylxylan esterase	1105	0.251599	-1.9908	2.59225e-09	2.08153e-07	yes	down	21.55	20.81	25.17	4.03	8.46	22.51	6.245	RZB43674.1(putative carbohydrate esterase [Glycine soja])	GO:0046555(molecular_function:acetylxylan esterase activity)				ENOG4111I8E(S:Function unknown)	ENOG4111I8E(Carbohydrate esterase)	PF03629.19(SASA:Carbohydrate esterase, sialic acid-specific acetylesterase)	sp|Q8L9J9|CAES_ARATH(Probable carbohydrate esterase At4g34215 OS=Arabidopsis thaliana OX=3702 GN=At4g34215 PE=1 SV=2)
Glyma.20G213700		(1 of 13) 2.1.1.150 - Isoflavone 7-O-methyltransferase	1392	7.3654	2.88076	2.66306e-09	2.13277e-07	yes	up	6.22	7.22	17.64	76.24	72.61	10.36	74.425	NP_001304503.2(isoflavone-7-O-methyltransferase 6-like [Glycine max])	GO:0008757(molecular_function:S-adenosylmethionine-dependent methyltransferase activity); GO:0046983(molecular_function:protein dimerization activity); GO:0008171(molecular_function:O-methyltransferase activity); GO:0032259(biological_process:methylation); GO:0019438(biological_process:aromatic compound biosynthetic process)	K13262	7-IOMT	map00943(Isoflavonoid biosynthesis)	ENOG410XS7T(S:Function unknown)	ENOG410XS7T(o-methyltransferase)	PF00891.19(Methyltransf_2:O-methyltransferase domain); PF08100.12(Dimerisation:Dimerisation domain)	sp|Q84KK5|D7OMT_GLYEC(Isoflavone 7-O-methyltransferase OS=Glycyrrhiza echinata OX=46348 GN=D7OMT PE=1 SV=1)
Glyma.02G213700		(1 of 4) PTHR11002:SF19 - CARBONIC ANHYDRASE	1351	7.95659	2.99215	2.66771e-09	2.13277e-07	yes	up	5.54	4.97	9.27	64.71	34.74	6.59333	49.725	XP_028212979.1(beta carbonic anhydrase 5, chloroplastic-like [Glycine soja])	GO:0015976(biological_process:carbon utilization); GO:0004089(molecular_function:carbonate dehydratase activity); GO:0008270(molecular_function:zinc ion binding); GO:0005739(cellular_component:mitochondrion)	K01673	cynT, can	map00910(Nitrogen metabolism)	COG0288(P:Inorganic ion transport and metabolism)	COG0288(carbonic anhydrase)	PF00484.20(Pro_CA:Carbonic anhydrase)	sp|Q94CE3|BCA5_ARATH(Beta carbonic anhydrase 5, chloroplastic OS=Arabidopsis thaliana OX=3702 GN=BCA5 PE=2 SV=1)
Glyma.14G030700		(1 of 4) PTHR31719//PTHR31719:SF5 - FAMILY NOT NAMED // NAC DOMAIN-CONTAINING PROTEIN 6-RELATED	1446	5.69274	2.50912	2.73474e-09	2.18159e-07	yes	up	2.33	1.88	4.45	14.97	19.01	2.88667	16.99	XP_006595570.2(uncharacterized protein LOC100795553 isoform X1 [Glycine max])	GO:0006355(biological_process:regulation of transcription, DNA-templated); GO:0005634(cellular_component:nucleus); GO:0003677(molecular_function:DNA binding)				ENOG410YFHY(K:Transcription)	ENOG410YFHY((NAC) domain-containing protein)	PF02365.16(NAM:No apical meristem (NAM) protein)	sp|Q9SK55|NAC42_ARATH(Transcription factor JUNGBRUNNEN 1 OS=Arabidopsis thaliana OX=3702 GN=JUB1 PE=1 SV=1)
Glyma.12G042800		(1 of 2) PTHR12565//PTHR12565:SF126 - STEROL REGULATORY ELEMENT-BINDING PROTEIN // SUBFAMILY NOT NAMED	1501	0.136979	-2.86798	2.8754e-09	2.28882e-07	yes	down	6.51	6.52	4.61	0.75	0.89	5.88	0.82	XP_006592100.1(transcription factor bHLH63 isoform X1 [Glycine max])	GO:0003700(molecular_function:transcription factor activity, sequence-specific DNA binding); GO:0006355(biological_process:regulation of transcription, DNA-templated); GO:0046983(molecular_function:protein dimerization activity); GO:0016021(cellular_component:integral component of membrane); GO:0005634(cellular_component:nucleus)				ENOG410YGAM(K:Transcription)	ENOG410YGAM(Transcription factor)	PF00010.27(HLH:Helix-loop-helix DNA-binding domain)	sp|Q9CAA9|BH049_ARATH(Transcription factor bHLH49 OS=Arabidopsis thaliana OX=3702 GN=BHLH49 PE=1 SV=1)
Glyma.05G241600		(1 of 6) 2.7.13.3//3.1.3.16 - Histidine kinase / Protein kinase (histidine) // Protein-serine/threonine phosphatase / Serine/threonine specific protein phosphatase	4329	0.111007	-3.17127	2.9144e-09	2.31483e-07	yes	down	1.45	1.6	1.62	0.1	0.28	1.55667	0.19	XP_028234005.1(histidine kinase 4-like isoform X1 [Glycine soja])	GO:0000155(molecular_function:phosphorelay sensor kinase activity); GO:0016021(cellular_component:integral component of membrane); GO:0007165(biological_process:signal transduction); GO:0000160(biological_process:phosphorelay signal transduction system)	K14489	AHK2_3_4	map04075(Plant hormone signal transduction)	COG0642(T:Signal transduction mechanisms); ENOG410ZW4C(T:Signal transduction mechanisms)	COG0642(Histidine kinase); ENOG410ZW4C(CHASE)	PF03924.14(CHASE:CHASE domain); PF02518.27(HATPase_c:Histidine kinase-, DNA gyrase B-, and HSP90-like ATPase); PF00072.25(Response_reg:Response regulator receiver domain); PF00512.26(HisKA:His Kinase A (phospho-acceptor) domain)	sp|Q9C5U0|AHK4_ARATH(Histidine kinase 4 OS=Arabidopsis thaliana OX=3702 GN=AHK4 PE=1 SV=1)
Glyma.07G141900		(1 of 13) PF12043 - Domain of unknown function (DUF3527) (DUF3527)	3761	0.0518508	-4.26949	3.02782e-09	2.39971e-07	yes	down	0.78	1.06	1.39	0.02	0.12	1.07667	0.07	XP_003530243.1(uncharacterized protein LOC100789408 [Glycine max])					ENOG411183C(S:Function unknown)	ENOG411183C(Domain of unknown function (DUF3527))	PF12043.9(DUF3527:Domain of unknown function (DUF3527))
Glyma.11G164700		(1 of 4) PTHR10366:SF369 - CINNAMOYL-COA REDUCTASE-LIKE PROTEIN	1380	0.302053	-1.72713	3.04689e-09	2.40961e-07	yes	down	703.44	494.54	575.21	150.53	229.87	591.063	190.2	XP_003538316.1(cinnamoyl-CoA reductase 1 isoform X1 [Glycine max])	GO:0050662(molecular_function:coenzyme binding); GO:0016616(molecular_function:oxidoreductase activity, acting on the CH-OH group of donors, NAD or NADP as acceptor); GO:0003824(molecular_function:catalytic activity); GO:0016621(molecular_function:cinnamoyl-CoA reductase activity); GO:0045552(molecular_function:dihydrokaempferol 4-reductase activity); GO:0016491(molecular_function:oxidoreductase …				COG0451(M:Cell wall/membrane/envelope biogenesis)	COG0451(Nad-dependent epimerase dehydratase)	PF01370.22(Epimerase:NAD dependent epimerase/dehydratase family); PF01073.20(3Beta_HSD:3-beta hydroxysteroid dehydrogenase/isomerase family); PF16363.6(GDP_Man_Dehyd:GDP-mannose 4,6 dehydratase); PF13460.7(NAD_binding_10:NAD(P)H-binding); PF02719.16(Polysacc_synt_2:Polysaccharide biosynthesis protein); PF05368.14(NmrA:NmrA-like family); PF00106.26(adh_short:short chain dehydrogenase); PF08659.11(…	sp|Q9S9N9|CCR1_ARATH(Cinnamoyl-CoA reductase 1 OS=Arabidopsis thaliana OX=3702 GN=CCR1 PE=1 SV=1)
Glyma.03G137900		(1 of 10) K06617 - raffinose synthase (E2.4.1.82)	2657	4.39718	2.13658	3.20043e-09	2.52558e-07	yes	up	7.05	3.59	6.83	21.7	31.66	5.82333	26.68	XP_006576826.1(probable galactinol--sucrose galactosyltransferase 2 isoform X1 [Glycine max])	GO:0003824(molecular_function:catalytic activity); GO:0052692(molecular_function:raffinose alpha-galactosidase activity); GO:0047268(molecular_function:galactinol-raffinose galactosyltransferase activity); GO:0016757(molecular_function:transferase activity, transferring glycosyl groups)	K06617	E2.4.1.82	map00052(Galactose metabolism)	ENOG410YBU9(S:Function unknown)	ENOG410YBU9(raffinose synthase)	PF05691.13(Raffinose_syn:Raffinose synthase or seed imbibition protein Sip1)	sp|Q94A08|RFS2_ARATH(Probable galactinol--sucrose galactosyltransferase 2 OS=Arabidopsis thaliana OX=3702 GN=RFS2 PE=2 SV=2)
Glyma.08G009900		(1 of 10) PTHR10791:SF22 - BIDIRECTIONAL SUGAR TRANSPORTER SWEET10	1257	0.0431663	-4.53395	3.28314e-09	2.58528e-07	yes	down	144.37	25.32	22.2	1.47	4.94	63.9633	3.205	NP_001344876.1(sugar efflux transporter SWEET20 [Glycine max])	GO:0016021(cellular_component:integral component of membrane); GO:0005886(cellular_component:plasma membrane); GO:0008643(biological_process:carbohydrate transport)	K15382	SLC50A, SWEET		ENOG4111M4R(S:Function unknown)	ENOG4111M4R(-)	PF03083.17(MtN3_slv:Sugar efflux transporter for intercellular exchange)	sp|B8BKP4|SWT14_ORYSI(Bidirectional sugar transporter SWEET14 OS=Oryza sativa subsp. indica OX=39946 GN=SWEET14 PE=2 SV=1)
Glyma.13G032100		(1 of 2227) 2.7.11.1 - Non-specific serine/threonine protein kinase / Threonine-specific protein kinase	2226	6.91229	2.78916	3.30972e-09	2.60062e-07	yes	up	2.87	2.93	8.1	26.72	38.85	4.63333	32.785	XP_003542144.1(probable receptor-like protein kinase At1g11050 [Glycine max])	GO:0006468(biological_process:protein phosphorylation); GO:0016021(cellular_component:integral component of membrane); GO:0005886(cellular_component:plasma membrane); GO:0004674(molecular_function:protein serine/threonine kinase activity); GO:0004714(molecular_function:transmembrane receptor protein tyrosine kinase activity); GO:0004672(molecular_function:protein kinase activity); GO:0046777(biol…				COG0515(T:Signal transduction mechanisms)	COG0515(Serine Threonine protein kinase)	PF00069.26(Pkinase:Protein kinase domain); PF07714.18(PK_Tyr_Ser-Thr:Protein tyrosine and serine/threonine kinase); PF19160.1(SPARK:SPARK)	sp|O04086|Y1105_ARATH(Probable receptor-like protein kinase At1g11050 OS=Arabidopsis thaliana OX=3702 GN=At1g11050 PE=2 SV=1)
Glyma.02G227200		(1 of 8) K10257 - omega-3 fatty acid desaturase (delta-15 desaturase) (FAD8, desB)	1429	0.113857	-3.13471	3.38077e-09	2.65076e-07	yes	down	6.87	3.82	4.8	0.49	0.77	5.16333	0.63	NP_001236114.1(omega-3 fatty acid desaturase, endoplasmic reticulum [Glycine max])	GO:0006629(biological_process:lipid metabolic process); GO:0016717(molecular_function:oxidoreductase activity, acting on paired donors, with oxidation of a pair of donors resulting in the reduction of molecular oxygen to two molecules of water); GO:0005789(cellular_component:endoplasmic reticulum membrane); GO:0016021(cellular_component:integral component of membrane); GO:0055114(biological_proce…	K10257	FAD3, FAD7, FAD8, desB		COG3239(I:Lipid transport and metabolism)	COG3239(linoleoyl-CoA desaturase activity)	PF00487.25(FA_desaturase:Fatty acid desaturase); PF11960.9(DUF3474:Domain of unknown function (DUF3474))	sp|P48625|FAD3E_SOYBN(Omega-3 fatty acid desaturase, endoplasmic reticulum OS=Glycine max OX=3847 GN=FAD3 PE=2 SV=1)
Glyma.13G129700		(1 of 4) PTHR21726//PTHR21726:SF36 - PHOSPHATIDYLINOSITOL N-ACETYLGLUCOSAMINYLTRANSFERASE SUBUNIT P DOWN SYNDROME CRITICAL REGION PROTEIN 5 -RELATED // SUBFAMILY NOT NAMED	3660	0.142271	-2.81329	3.53427e-09	2.76519e-07	yes	down	2.56	2.74	3.65	0.23	0.72	2.98333	0.475	XP_003541385.2(uncharacterized protein LOC100787955 [Glycine max])					ENOG410YC9K(S:Function unknown)	ENOG410YC9K(Protein of unknown function (DUF3741))	PF14309.7(DUF4378:Domain of unknown function (DUF4378)); PF12552.9(DUF3741:Protein of unknown function (DUF3741)); PF14383.7(VARLMGL:DUF761-associated sequence motif)
Glyma.13G335900		(1 of 2) PTHR21726//PTHR21726:SF39 - PHOSPHATIDYLINOSITOL N-ACETYLGLUCOSAMINYLTRANSFERASE SUBUNIT P DOWN SYNDROME CRITICAL REGION PROTEIN 5 -RELATED // SUBFAMILY NOT NAMED	3296	8.09142	3.01639	3.57175e-09	2.78855e-07	yes	up	0.67	1.22	2.45	7.73	17.34	1.44667	12.535	XP_006595021.1(protein TRM32 isoform X1 [Glycine max])					ENOG410YHUX(S:Function unknown)	ENOG410YHUX(-)	PF14309.7(DUF4378:Domain of unknown function (DUF4378))	sp|F4HSD5|TRM32_ARATH(Protein TRM32 OS=Arabidopsis thaliana OX=3702 GN=TRM32 PE=2 SV=1)
Glyma.09G218600		(1 of 6) PTHR24286//PTHR24286:SF10 - FAMILY NOT NAMED // ABSCISIC ACID 8'-HYDROXYLASE 1-RELATED	1879	12.1424	3.60198	3.60393e-09	2.80769e-07	yes	up	0.32	0.48	1.46	6	13.66	0.753333	9.83	XP_003534341.1(abscisic acid 8'-hydroxylase 1 [Glycine max])	GO:0004497(molecular_function:monooxygenase activity); GO:0016705(molecular_function:oxidoreductase activity, acting on paired donors, with incorporation or reduction of molecular oxygen); GO:0020037(molecular_function:heme binding); GO:0016709(molecular_function:oxidoreductase activity, acting on paired donors, with incorporation or reduction of molecular oxygen, NAD(P)H as one donor, and incorp…	K09843	CYP707A	map00906(Carotenoid biosynthesis)	COG2124(Q:Secondary metabolites biosynthesis, transport and catabolism)	COG2124(Cytochrome p450)	PF00067.23(p450:Cytochrome P450)	sp|K4CI52|ABAH2_SOLLC(Abscisic acid 8'-hydroxylase CYP707A2 OS=Solanum lycopersicum OX=4081 GN=CYP707A2 PE=2 SV=1)
Glyma.03G231200		(1 of 5) 2.5.1.43 - Nicotianamine synthase	1293	7.17526	2.84303	3.78984e-09	2.94626e-07	yes	up	6.87	4.82	4.79	47.74	28.65	5.49333	38.195	NP_001304497.2(nicotianamine synthase-like [Glycine max])	GO:0030418(biological_process:nicotianamine biosynthetic process); GO:0030410(molecular_function:nicotianamine synthase activity)	K05953	E2.5.1.43		ENOG4111NF0(E:Amino acid transport and metabolism)	ENOG4111NF0(as a sensor for the physiological iron status within the plant, and or might be involved in the transport of iron)	PF03059.17(NAS:Nicotianamine synthase protein)	sp|Q9XGI7|NAS_SOLLC(Nicotianamine synthase OS=Solanum lycopersicum OX=4081 GN=CHLN PE=2 SV=1)
Glyma.17G217000		(1 of 4) PTHR11177//PTHR11177:SF208 - CHITINASE // SUBFAMILY NOT NAMED	1414	0.226701	-2.14114	3.81152e-09	2.95683e-07	yes	down	22.35	22.05	37.51	5.77	6.9	27.3033	6.335	XP_003550206.2(class V chitinase [Glycine max])	GO:0005975(biological_process:carbohydrate metabolic process); GO:0005576(cellular_component:extracellular region); GO:0008061(molecular_function:chitin binding); GO:0004553(molecular_function:hydrolase activity, hydrolyzing O-glycosyl compounds); GO:0004568(molecular_function:chitinase activity); GO:0006032(biological_process:chitin catabolic process)	K01183	E3.2.1.14	map00520(Amino sugar and nucleotide sugar metabolism)	COG3325(G:Carbohydrate transport and metabolism)	COG3325(chitinase)	PF00704.29(Glyco_hydro_18:Glycosyl hydrolases family 18)	sp|A0A1B1J8Z2|CHIT5_LOTJA(Class V chitinase CHIT5 OS=Lotus japonicus OX=34305 GN=CHIT5 PE=1 SV=2)
Glyma.07G180600		(1 of 80) PF14009 - Domain of unknown function (DUF4228) (DUF4228)	1181	11.5035	3.524	3.95461e-09	3.06136e-07	yes	up	0.79	0.62	1.11	11.71	6.48	0.84	9.095	XP_003529256.1(uncharacterized protein LOC100790460 [Glycine max])					ENOG410YRN3(S:Function unknown)	ENOG410YRN3(-)	PF14009.7(DUF4228:Domain of unknown function (DUF4228))
Glyma.10G020800		(1 of 4) PTHR32370:SF30 - BTB/POZ DOMAIN-CONTAINING PROTEIN SETH6	2174	0.173998	-2.52285	3.9701e-09	3.06686e-07	yes	down	7.33	4.34	6.23	0.71	1.51	5.96667	1.11	XP_003536250.1(BTB/POZ domain-containing protein At1g03010 isoform X1 [Glycine max])	GO:0005515(molecular_function:protein binding)				ENOG410YDWU(S:Function unknown)	ENOG410YDWU(BTB POZ domain-containing protein)	PF03000.15(NPH3:NPH3 family); PF00651.32(BTB:BTB/POZ domain)	sp|Q9SA69|Y1301_ARATH(BTB/POZ domain-containing protein At1g03010 OS=Arabidopsis thaliana OX=3702 GN=At1g03010 PE=2 SV=1)
Glyma.04G095000		(1 of 2) K02706 - photosystem II P680 reaction center D2 protein (psbD)	677	0.144822	-2.78765	3.99588e-09	3.08028e-07	yes	down	36.34	26.24	27.42	2.17	8.03	30	5.1	KRH62235.1(hypothetical protein GLYMA_04G095000 [Glycine max])	GO:0009535(cellular_component:chloroplast thylakoid membrane); GO:0016168(molecular_function:chlorophyll binding); GO:0009536(cellular_component:plastid); GO:0009523(cellular_component:photosystem II); GO:0019684(biological_process:photosynthesis, light reaction); GO:0018298(biological_process:protein-chromophore linkage); GO:0009772(biological_process:photosynthetic electron transport in photosy…	K02706	psbD	map00195(Photosynthesis)	ENOG4111BXR(C:Energy production and conversion); ENOG410XRUT(C:Energy production and conversion)	ENOG4111BXR(One of the two reaction center proteins of photosystem II (PSII), D2 is needed for assembly of a stable PSII complex (By similarity)); ENOG410XRUT(One of the two reaction center proteins of photosystem II (PSII), D2 is needed for assembly of a stable PSII complex (By similarity))	PF00124.20(Photo_RC:Photosynthetic reaction centre protein)	sp|Q4FFP4|PSBD_ACOAM(Photosystem II D2 protein OS=Acorus americanus OX=263995 GN=psbD PE=3 SV=1)
Glyma.14G086300		(1 of 5) 3.5.1.1 - Asparaginase / L-asparagine amidohydrolase	1407	0.285362	-1.80913	4.00719e-09	3.08251e-07	yes	down	97.64	84.83	81.46	23.32	28.93	87.9767	26.125	NP_001236606.2(L-asparaginase [Glycine max])	GO:0016540(biological_process:protein autoprocessing); GO:0016787(molecular_function:hydrolase activity); GO:0008798(molecular_function:beta-aspartyl-peptidase activity); GO:0005737(cellular_component:cytoplasm); GO:0004067(molecular_function:asparaginase activity)	K13051	ASRGL1, iaaA	map00460(Cyanoamino acid metabolism); map00250(Alanine, aspartate and glutamate metabolism)	COG1446(E:Amino acid transport and metabolism)	COG1446(asparaginase)	PF01112.19(Asparaginase_2:Asparaginase)	sp|Q8GXG1|ASPGB_ARATH(Probable isoaspartyl peptidase/L-asparaginase 2 OS=Arabidopsis thaliana OX=3702 GN=At3g16150 PE=2 SV=2)
Glyma.03G021200		(1 of 14) 1.14.13.152 - Geraniol 8-hydroxylase / G10H	1884	7.51397	2.90957	4.02096e-09	3.08661e-07	yes	up	2.61	3.72	6.39	15.87	56.81	4.24	36.34	NP_001304350.2(geraniol 8-hydroxylase-like [Glycine max])	GO:0004497(molecular_function:monooxygenase activity); GO:0016020(cellular_component:membrane); GO:0020037(molecular_function:heme binding); GO:0016709(molecular_function:oxidoreductase activity, acting on paired donors, with incorporation or reduction of molecular oxygen, NAD(P)H as one donor, and incorporation of one atom of oxygen); GO:0016021(cellular_component:integral component of membrane)…				COG2124(Q:Secondary metabolites biosynthesis, transport and catabolism)	COG2124(Cytochrome p450)	PF00067.23(p450:Cytochrome P450)	sp|W8JMV1|CYT24_CATRO(Cytochrome P450 76T24 OS=Catharanthus roseus OX=4058 GN=CYP76T24 PE=2 SV=1)
Glyma.05G098200		(1 of 4) PTHR10641//PTHR10641:SF551 - MYB-LIKE DNA-BINDING PROTEIN MYB // MYB TRANSCRIPTION FACTOR	2051	3.93694	1.97707	4.10254e-09	3.14265e-07	yes	up	7.8	5.11	9.06	26.13	33.18	7.32333	29.655	XP_003524661.1(transcription factor MYB44 [Glycine max])	GO:0005634(cellular_component:nucleus); GO:0003677(molecular_function:DNA binding)	K09422	MYBP		COG5147(K:Transcription)	COG5147(Myblike DNAbinding domain containing protein)	PF00249.32(Myb_DNA-binding:Myb-like DNA-binding domain); PF13921.7(Myb_DNA-bind_6:Myb-like DNA-binding domain)	sp|O23160|MYB73_ARATH(Transcription factor MYB73 OS=Arabidopsis thaliana OX=3702 GN=MYB73 PE=1 SV=1)
Glyma.03G179200		(1 of 32) K08472 - mlo protein (MLO)	2394	0.210925	-2.2452	4.19228e-09	3.20469e-07	yes	down	7.81	5.55	8.74	1.46	1.82	7.36667	1.64	XP_003520647.1(MLO-like protein 3 isoform X1 [Glycine max])	GO:0006952(biological_process:defense response); GO:0016021(cellular_component:integral component of membrane); GO:0009607(biological_process:response to biotic stimulus); GO:0005516(molecular_function:calmodulin binding)	K08472	MLO		ENOG410YDE8(D:Cell cycle control, cell division, chromosome partitioning)	ENOG410YDE8(May be involved in modulation of pathogen defense and leaf cell death)	PF03094.16(Mlo:Mlo family)	sp|Q94KB9|MLO3_ARATH(MLO-like protein 3 OS=Arabidopsis thaliana OX=3702 GN=MLO3 PE=2 SV=1)
Glyma.06G120600		(1 of 5) K03875 - F-box and leucine-rich repeat protein 1 (S-phase kinase-associated protein 2) (SKP2, FBXL1)	2002	3.41261	1.77088	4.40207e-09	3.35805e-07	yes	up	111.87	79.63	95.47	302.58	376.55	95.6567	339.565	XP_003526665.1(F-box protein SKP2A [Glycine max])	GO:0016567(biological_process:protein ubiquitination); GO:0006511(biological_process:ubiquitin-dependent protein catabolic process); GO:0031146(biological_process:SCF-dependent proteasomal ubiquitin-dependent protein catabolic process); GO:0005515(molecular_function:protein binding); GO:0019005(cellular_component:SCF ubiquitin ligase complex)	K03875	SKP2, FBXL1	map04120(Ubiquitin mediated proteolysis)	ENOG41103D0(O:Posttranslational modification, protein turnover, chaperones); ENOG410XQ54(S:Function unknown)	ENOG41103D0(F-box protein); ENOG410XQ54(F-box and leucine-rich repeat protein)	PF13516.7(LRR_6:Leucine Rich repeat); PF12937.8(F-box-like:F-box-like); PF00646.34(F-box:F-box domain)	sp|Q9LPL4|SKP2A_ARATH(F-box protein SKP2A OS=Arabidopsis thaliana OX=3702 GN=SKP2A PE=1 SV=1)
Glyma.03G016400		(1 of 17) PTHR32246:SF20 - BON1-ASSOCIATED PROTEIN 1-RELATED	872	16.1731	4.01552	4.47831e-09	3.4091e-07	yes	up	0.76	1.71	6.69	40.54	59.86	3.05333	50.2	XP_003521921.1(uncharacterized protein LOC100807334 [Glycine max])	GO:0005515(molecular_function:protein binding)				ENOG410ZAK5(S:Function unknown)	ENOG410ZAK5(C2)	PF00168.31(C2:C2 domain)
Glyma.10G208900		(1 of 3) K01963 - acetyl-CoA carboxylase carboxyl transferase subunit beta (accD)	300	0.137982	-2.85745	4.64246e-09	3.52673e-07	yes	down	540.49	854.25	495.97	110.12	82.86	630.237	96.49	KRH34829.1(hypothetical protein GLYMA_10G208900 [Glycine max])	GO:0006633(biological_process:fatty acid biosynthetic process); GO:0009535(cellular_component:chloroplast thylakoid membrane); GO:0009536(cellular_component:plastid); GO:0009522(cellular_component:photosystem I); GO:0009317(cellular_component:acetyl-CoA carboxylase complex); GO:0016021(cellular_component:integral component of membrane); GO:0000287(molecular_function:magnesium ion binding); GO:001…	K02696	psaI	map00195(Photosynthesis)	ENOG410ZDCZ(U:Intracellular trafficking, secretion, and vesicular transport)	ENOG410ZDCZ(May help in the organization of the PsaL subunit (By similarity))	PF00796.19(PSI_8:Photosystem I reaction centre subunit VIII)	sp|P49159|PSAI_SOYBN(Photosystem I reaction center subunit VIII OS=Glycine max OX=3847 GN=psaI PE=3 SV=1)
Glyma.12G073300		(1 of 4) PTHR32467//PTHR32467:SF29 - FAMILY NOT NAMED // ETHYLENE-RESPONSIVE TRANSCRIPTION FACTOR RAP2-7	2198	0.25771	-1.95618	4.86004e-09	3.68437e-07	yes	down	24.93	24.15	22.02	4.23	9.32	23.7	6.775	XP_006592242.1(ethylene-responsive transcription factor RAP2-7 isoform X1 [Glycine max])	GO:0003700(molecular_function:transcription factor activity, sequence-specific DNA binding); GO:0006355(biological_process:regulation of transcription, DNA-templated); GO:0005634(cellular_component:nucleus); GO:0007275(biological_process:multicellular organism development); GO:0003677(molecular_function:DNA binding)	K09284	AP2		ENOG410YD13(K:Transcription)	ENOG410YD13(Transcription factor)	PF00847.21(AP2:AP2 domain)	sp|Q9SK03|RAP27_ARATH(Ethylene-responsive transcription factor RAP2-7 OS=Arabidopsis thaliana OX=3702 GN=RAP2-7 PE=2 SV=2)
Glyma.10G230600		(1 of 17) PTHR22814//PTHR22814:SF129 - COPPER TRANSPORT PROTEIN ATOX1-RELATED // COPPER TRANSPORT FAMILY PROTEIN-RELATED	914	11.987	3.58339	4.88145e-09	3.69296e-07	yes	up	1.4	0.87	4.52	25.55	28.26	2.26333	26.905	NP_001238668.1(heavy-metal-associated domain-containing protein [Glycine max])	GO:0046872(molecular_function:metal ion binding); GO:0030001(biological_process:metal ion transport)				COG2608(S:Function unknown)	COG2608(heavy metal transport detoxification protein)	PF00403.27(HMA:Heavy-metal-associated domain)	sp|O03982|HIP39_ARATH(Heavy metal-associated isoprenylated plant protein 39 OS=Arabidopsis thaliana OX=3702 GN=HIPP39 PE=2 SV=1)
Glyma.18G260700		(1 of 9) PTHR10891//PTHR10891:SF574 - EF-HAND CALCIUM-BINDING DOMAIN CONTAINING PROTEIN // CALCIUM-BINDING PROTEIN CML30-RELATED	1065	8.24287	3.04315	5.09169e-09	3.84407e-07	yes	up	9.5	11.48	26.31	149.28	98.9	15.7633	124.09	XP_006602906.1(probable calcium-binding protein CML45 isoform X1 [Glycine max])	GO:0005509(molecular_function:calcium ion binding)	K02183	CALM	map04626(Plant-pathogen interaction); map04070(Phosphatidylinositol signaling system); map04016(MAPK signaling pathway - plant)	COG5126(S:Function unknown)	COG5126(zinc finger protein)	PF00036.33(EF-hand_1:EF hand); PF13202.7(EF-hand_5:EF hand); PF13405.7(EF-hand_6:EF-hand domain); PF13499.7(EF-hand_7:EF-hand domain pair); PF13833.7(EF-hand_8:EF-hand domain pair); PF10591.10(SPARC_Ca_bdg:Secreted protein acidic and rich in cysteine Ca binding region)	sp|Q93Z27|CML46_ARATH(Probable calcium-binding protein CML46 OS=Arabidopsis thaliana OX=3702 GN=CML46 PE=1 SV=1)
Glyma.06G142000		(1 of 176) PF03106 - WRKY DNA -binding domain (WRKY)	1447	4.70097	2.23296	5.2031e-09	3.92009e-07	yes	up	15.16	16.98	33.14	92.23	125.39	21.76	108.81	NP_001355645.1(WRKY transcription factor 76 [Glycine max])	GO:0003700(molecular_function:transcription factor activity, sequence-specific DNA binding); GO:0043565(molecular_function:sequence-specific DNA binding); GO:0005634(cellular_component:nucleus); GO:0006355(biological_process:regulation of transcription, DNA-templated)				ENOG410YZZY(K:Transcription)	ENOG410YZZY(Transcription factor)	PF03106.16(WRKY:WRKY DNA -binding domain)	sp|Q9LY00|WRK70_ARATH(Probable WRKY transcription factor 70 OS=Arabidopsis thaliana OX=3702 GN=WRKY70 PE=1 SV=1)
Glyma.02G026600		(1 of 2) PTHR31355:SF3 - ARM REPEAT SUPERFAMILY PROTEIN-RELATED	4188	0.0422275	-4.56567	5.2384e-09	3.93859e-07	yes	down	1.31	0.8	0.86	0.05	0.04	0.99	0.045	XP_006574363.1(uncharacterized protein LOC100527301 isoform X1 [Glycine max])	GO:0008017(molecular_function:microtubule binding); GO:0005874(cellular_component:microtubule); GO:0005515(molecular_function:protein binding)				ENOG410YDH8(S:Function unknown)	ENOG410YDH8(Microtubule-associated protein)	PF02985.23(HEAT:HEAT repeat); PF13646.7(HEAT_2:HEAT repeats); PF13513.7(HEAT_EZ:HEAT-like repeat)	sp|Q6NPR6|TORL3_ARATH(TORTIFOLIA1-like protein 3 OS=Arabidopsis thaliana OX=3702 GN=TOR1L3 PE=2 SV=1)
Glyma.01G031500		(1 of 18) K00128 - aldehyde dehydrogenase (NAD+) (E1.2.1.3)	2012	5.2273	2.38607	5.41808e-09	4.06534e-07	yes	up	5.22	3.46	8.95	22.76	42.17	5.87667	32.465	NP_001354105.1(aldehyde dehydrogenase family 2 member B1 [Glycine max])	GO:0016620(molecular_function:oxidoreductase activity, acting on the aldehyde or oxo group of donors, NAD or NADP as acceptor); GO:0008152(biological_process:metabolic process); GO:0055114(biological_process:oxidation-reduction process); GO:0016491(molecular_function:oxidoreductase activity)	K00128	ALDH	map00310(Lysine degradation); map00561(Glycerolipid metabolism); map00903(Limonene and pinene degradation); map00330(Arginine and proline metabolism); map00053(Ascorbate and aldarate metabolism); map00380(Tryptophan metabolism); map00010(Glycolysis / Gluconeogenesis); map00620(Pyruvate metabolism); map00071(Fatty acid degradation); map00340(Histidine metabolism); map00280(Valine, leucine and isol…	COG1012(S:Function unknown)	COG1012(RNA binding motif protein 25)	PF00171.23(Aldedh:Aldehyde dehydrogenase family)	sp|Q8S528|AL2B7_ARATH(Aldehyde dehydrogenase family 2 member B7, mitochondrial OS=Arabidopsis thaliana OX=3702 GN=ALDH2B7 PE=1 SV=2)
Glyma.04G054200		(1 of 176) PF03106 - WRKY DNA -binding domain (WRKY)	998	9.22864	3.20612	5.70763e-09	4.27384e-07	yes	up	0.84	1.49	1.62	14.23	9.62	1.31667	11.925	XP_003522275.1(probable WRKY transcription factor 50 [Glycine max])	GO:0003700(molecular_function:transcription factor activity, sequence-specific DNA binding); GO:0043565(molecular_function:sequence-specific DNA binding); GO:0005634(cellular_component:nucleus); GO:0006355(biological_process:regulation of transcription, DNA-templated)				ENOG410YQZM(K:Transcription); COG2230(M:Cell wall/membrane/envelope biogenesis)	ENOG410YQZM(WRKY transcription factor); COG2230(cyclopropane-fatty-acyl-phospholipid synthase)	PF03106.16(WRKY:WRKY DNA -binding domain)	sp|Q8VWQ5|WRK50_ARATH(Probable WRKY transcription factor 50 OS=Arabidopsis thaliana OX=3702 GN=WRKY50 PE=2 SV=1)
Glyma.10G090100		(1 of 5) PTHR31265:SF2 - F17A17.37 PROTEIN	1539	0.0671465	-3.89654	5.91109e-09	4.41715e-07	yes	down	3.89	2.6	4.05	0.07	0.49	3.51333	0.28	NP_001239749.1(uncharacterized protein LOC100804119 precursor [Glycine max])	GO:0005618(cellular_component:cell wall); GO:0015074(biological_process:DNA integration); GO:0003676(molecular_function:nucleic acid binding); GO:0005886(cellular_component:plasma membrane)				ENOG410YEA0(S:Function unknown)	ENOG410YEA0(Protein of unknown function (DUF642))	PF04862.13(DUF642:Protein of unknown function (DUF642))
Glyma.09G014900		(1 of 8) PTHR27005//PTHR27005:SF7 - FAMILY NOT NAMED // WALL-ASSOCIATED RECEPTOR KINASE-LIKE 1-RELATED	4361	5.64929	2.49807	5.955e-09	4.4409e-07	yes	up	1.06	1.76	2.26	6.58	15.27	1.69333	10.925	XP_028181749.1(wall-associated receptor kinase-like 8 [Glycine soja])	GO:0006468(biological_process:protein phosphorylation); GO:0016021(cellular_component:integral component of membrane); GO:0005886(cellular_component:plasma membrane); GO:0030247(molecular_function:polysaccharide binding); GO:0004674(molecular_function:protein serine/threonine kinase activity); GO:0007166(biological_process:cell surface receptor signaling pathway); GO:0004672(molecular_function:pr…				COG0515(T:Signal transduction mechanisms)	COG0515(Serine Threonine protein kinase)	PF00069.26(Pkinase:Protein kinase domain); PF07714.18(PK_Tyr_Ser-Thr:Protein tyrosine and serine/threonine kinase); PF13947.7(GUB_WAK_bind:Wall-associated receptor kinase galacturonan-binding)	sp|Q9SA25|WAKLG_ARATH(Wall-associated receptor kinase-like 8 OS=Arabidopsis thaliana OX=3702 GN=WAKL8 PE=2 SV=1)
Glyma.04G046800			940	6.04236	2.59511	5.98614e-09	4.44495e-07	yes	up	1.91	3.2	4.25	17.22	22.2	3.12	19.71	XP_003524022.1(uncharacterized protein LOC100785988 [Glycine max])					ENOG41117ZZ(S:Function unknown); ENOG410Z59D(S:Function unknown)	ENOG41117ZZ(CONTAINS InterPro DOMAIN s Uncharacterised conserved protein UCP031279 (InterPro IPR016972)); ENOG410Z59D(-)
Glyma.01G011600		(1 of 10) PTHR21493//PTHR21493:SF2 - CGI-141-RELATED/LIPASE CONTAINING PROTEIN // SUBFAMILY NOT NAMED	2016	6.41305	2.68101	5.99551e-09	4.44495e-07	yes	up	1.7	3.36	4.92	17.2	28.02	3.32667	22.61	XP_003517654.1(uncharacterized protein LOC100808014 [Glycine max])	GO:0016021(cellular_component:integral component of membrane); GO:0006629(biological_process:lipid metabolic process)	K13806	DAGL		ENOG410XRFI(S:Function unknown); ENOG410XZ0C(S:Function unknown); ENOG4110M13(S:Function unknown)	ENOG410XRFI(triglyceride lipase activity); ENOG410XZ0C(Lipase (class 3)); ENOG4110M13(Lipase 3 N-terminal region)	PF01764.26(Lipase_3:Lipase (class 3))	sp|P0C1S9|DGLB_RAT(Sn1-specific diacylglycerol lipase beta OS=Rattus norvegicus OX=10116 GN=Daglb PE=1 SV=1)
Glyma.10G253100		(1 of 29) PTHR27002//PTHR27002:SF122 - FAMILY NOT NAMED // CYSTEINE-RICH RECEPTOR-LIKE PROTEIN KINASE 28-RELATED	2375	9.2715	3.2128	5.99685e-09	4.44495e-07	yes	up	0.5	0.62	1.17	3.23	12.93	0.763333	8.08	XP_006589610.1(cysteine-rich receptor-like protein kinase 26 isoform X1 [Glycine max])	GO:0006468(biological_process:protein phosphorylation); GO:0016021(cellular_component:integral component of membrane); GO:0004672(molecular_function:protein kinase activity); GO:0004674(molecular_function:protein serine/threonine kinase activity); GO:0005886(cellular_component:plasma membrane); GO:0005524(molecular_function:ATP binding)				COG0515(T:Signal transduction mechanisms)	COG0515(Serine Threonine protein kinase)	PF00069.26(Pkinase:Protein kinase domain); PF07714.18(PK_Tyr_Ser-Thr:Protein tyrosine and serine/threonine kinase); PF01657.18(Stress-antifung:Salt stress response/antifungal); PF08693.11(SKG6:Transmembrane alpha-helix domain); PF15102.7(TMEM154:TMEM154 protein family); PF16101.6(PRIMA1:Proline-rich membrane anchor 1)	sp|Q9T0J1|CRK26_ARATH(Cysteine-rich receptor-like protein kinase 26 OS=Arabidopsis thaliana OX=3702 GN=CRK26 PE=2 SV=1)
Glyma.14G001100		(1 of 7) PTHR18966//PTHR18966:SF222 - IONOTROPIC GLUTAMATE RECEPTOR // GLUTAMATE RECEPTOR 3.1-RELATED	3090	0.17942	-2.47859	6.03297e-09	4.4627e-07	yes	down	2.56	2.06	2.71	0.37	0.56	2.44333	0.465	KRH14012.1(hypothetical protein GLYMA_14G001100 [Glycine max])	GO:0038023(molecular_function:signaling receptor activity); GO:0016021(cellular_component:integral component of membrane); GO:0016020(cellular_component:membrane); GO:0015276(molecular_function:ligand-gated ion channel activity); GO:0005886(cellular_component:plasma membrane); GO:0004970(molecular_function:ionotropic glutamate receptor activity)	K05387	GRIP		ENOG410XPSH(U:Intracellular trafficking, secretion, and vesicular transport)	ENOG410XPSH(Glutamate receptor, ionotropic)	PF01094.29(ANF_receptor:Receptor family ligand binding region); PF00060.27(Lig_chan:Ligand-gated ion channel); PF00497.21(SBP_bac_3:Bacterial extracellular solute-binding proteins, family 3); PF13458.7(Peripla_BP_6:Periplasmic binding protein); PF10613.10(Lig_chan-Glu_bd:Ligated ion channel L-glutamate- and glycine-binding site)	sp|Q93YT1|GLR32_ARATH(Glutamate receptor 3.2 OS=Arabidopsis thaliana OX=3702 GN=GLR3.2 PE=1 SV=2)
Glyma.16G147300		(1 of 3) K00928 - aspartate kinase (lysC)	2284	0.283717	-1.81748	6.15275e-09	4.54212e-07	yes	down	21.88	17.08	23.07	3.87	8.61	20.6767	6.24	XP_006599412.1(aspartokinase 2, chloroplastic [Glycine max])	GO:0005737(cellular_component:cytoplasm); GO:0009570(cellular_component:chloroplast stroma); GO:0009089(biological_process:lysine biosynthetic process via diaminopimelate); GO:0009088(biological_process:threonine biosynthetic process); GO:0004072(molecular_function:aspartate kinase activity); GO:0009090(biological_process:homoserine biosynthetic process)	K00928	lysC	map00270(Cysteine and methionine metabolism); map00300(Lysine biosynthesis); map00260(Glycine, serine and threonine metabolism); map00261(Monobactam biosynthesis)	COG0527(E:Amino acid transport and metabolism)	COG0527(Aspartokinase)	PF00696.29(AA_kinase:Amino acid kinase family); PF01842.26(ACT:ACT domain)	sp|Q9LYU8|AK1_ARATH(Aspartokinase 1, chloroplastic OS=Arabidopsis thaliana OX=3702 GN=AK1 PE=1 SV=1)
Glyma.02G030200		(1 of 4) PTHR10177:SF206 - CYCLIN-D1-1	2226	0.101872	-3.29517	6.3592e-09	4.68508e-07	yes	down	2.87	1.89	2.45	0.24	0.25	2.40333	0.245	XP_003519458.1(cyclin-D1-1 [Glycine max])	GO:0005737(cellular_component:cytoplasm); GO:0006468(biological_process:protein phosphorylation); GO:0005634(cellular_component:nucleus); GO:0019901(molecular_function:protein kinase binding); GO:0016538(molecular_function:cyclin-dependent protein serine/threonine kinase regulator activity); GO:0044772(biological_process:mitotic cell cycle phase transition); GO:0000307(cellular_component:cyclin-d…	K18810	CYCD1_2_4		ENOG410XRKC(D:Cell cycle control, cell division, chromosome partitioning)	ENOG410XRKC((DC) complex that phosphorylates and inhibits members of the retinoblastoma (RB) protein family including RB1 and regulates the cell-cycle during G(1) S transition. Phosphorylation of RB1 allows dissociation of the transcription factor E2F from the RB E2F complex and the subsequent transcription of E2F target genes which are responsible for the progression through the G(1) phase. Hypo…	PF00134.24(Cyclin_N:Cyclin, N-terminal domain); PF02984.20(Cyclin_C:Cyclin, C-terminal domain)	sp|P42751|CCD11_ARATH(Cyclin-D1-1 OS=Arabidopsis thaliana OX=3702 GN=CYCD1-1 PE=1 SV=3)
[truncated: 3,725 more rows]

## Sheet: CK vs M
Table S3. Differentially expressed genes.
seq_id	gene_name	description	length	fc(M/CK)	log2fc(M/CK)	pvalue	padjust	regulate	CK3_tpm	CK2_tpm	CK1_tpm	M3_tpm	M2_tpm	M1_tpm	CK_tpm	M_tpm	nr	go	KO_id	KO_name	paths	cog	cog_description	pfam	swissprot	entrez
[truncated: 7,170 more rows]

## Sheet: CK vs MN
Table S3. Differentially expressed genes.
[truncated: 8,774 more rows]
