# Supplementary material for: Melatonin Attenuates the Urea-Induced Yields Improvement Through Remodeling Transcriptome and Rhizosphere Microbial Community Structure in Soybean
Source: Front Microbiol. 2022 Jul 7;13:903467. doi: 10.3389/fmicb.2022.903467 (PMC9301482; doi:10.3389/fmicb.2022.903467)
Supplement: Supplementary Table 4 — qRT-PCR primers. [file Table_4.XLSX]

## Sheet: Sheet1
Table S4. qRT-PCR primers.
Gene id	Forward primer (5'-3')	Reverse primer (5'-3')
Glyma.02G276600	GTTGAAAAGCCAGGGGACA	TCTTACCCCTTGAGCGTGG
Glyma.08G284000	GCATTCTCCATCCTCTTATTTG	TAAGTCAACCCTAGAATCCATCC
Glyma.20G054300	GGCTTTTCTTCACTCGATGG	CGTTTATATAGCTCGCTTGG
Glyma.03G062600	GTGCATTCCCCCAACAAGTA	TTCACTCCTTTTCTTCCTGC
Glyma.18G259400	GGTTATGGCTGCTAATGAGC	ATGCAGGGCTTGTGGTATTG
Glyma.14G178300	CTTCTTTCAAGCCCAAATCC	ACCACAGTATTTGAACTTGC
Glyma.12G071167	CAGCTTTTTCCCCTGTCACA	ACTTAGCCGCAACAACACCT
Glyma.13G037000	TGACCTTTCTATGTGCCTTT	CAAAACCAAAACCACAACCCC
Glyma.07G138100	AACAAATACAAGAACAATGGGGGG	GCAGCAACACCTGTCAAAAT
Glyma.07G254900	TACATCCGCCACTACGAGAA	AAGCCAACTCACACAGTCCT
Glyma.14G066400	GAAGAGGTTTTAAGGTGGAG	GTTTGCCACGATGATTTTCT
Glyma.18G277100	AATGAGAGGAAGCACAGGAG	TAGCTGGTGGTTTTCATTCC
Glyma.13G099100	CGTACTCTGGATTATACATC	CTTTATCCCTTTGCTCTCTATG
Glyma.14G085600	GAGGTTGGACTTGGATACGC	GGTTTTTGACTGGGGTAACAG
Glyma.08G116900	GGGGGCCATAGAAGGAATAA	TCTATAACGTAACCAAACGC
Glyma.17G252200	ATGAGAACTGTTGGAGCGATG	CAAGGGGTGGAATGACTGAT
Glyma.11G212900	CTTGAAGTAGAGGCACACAA	CTTTCATACACATCAAGCACC
