# Supplementary material for: Melatonin Attenuates the Urea-Induced Yields Improvement Through Remodeling Transcriptome and Rhizosphere Microbial Community Structure in Soybean
Source: Front Microbiol. 2022 Jul 7;13:903467. doi: 10.3389/fmicb.2022.903467 (PMC9301482; doi:10.3389/fmicb.2022.903467)
Supplement: Supplementary Table 5 — GO enrichment analysis of CK compared with each differern treatment. [file Table_5.XLSX]

## Sheet: CK vs N
Table S5. GO enrichment analysis of CK compared with each differern treatment.
CK vs N upregulated genes									CK vs N downregulated genes
Number	GO ID	Term Type	Description	Ratio_in_study	Ratio_in_pop	Pvalue	Padjust		Number	GO ID	Term Type	Description	Ratio_in_study	Ratio_in_pop	Pvalue	Padjust
11	GO:0080142	BP	regulation of salicylic acid biosynthetic process	11/1896	22/45175	1.20059e-07	0.000416098		17	GO:0018298	BP	protein-chromophore linkage	17/1719	78/45175	2.18356e-07	0.000380509
11	GO:0010337	BP	regulation of salicylic acid metabolic process	11/1896	22/45175	1.20059e-07	0.000416098		11	GO:0009768	BP	photosynthesis, light harvesting in photosystem I	11/1719	35/45175	4.76347e-07	0.000380509
14	GO:0072348	BP	sulfur compound transport	14/1896	63/45175	2.71162e-07	0.000416098		13	GO:0009767	BP	photosynthetic electron transport chain	13/1719	62/45175	4.88524e-07	0.000380509
32	GO:1901698	BP	response to nitrogen compound	32/1896	205/45175	5.69253e-07	0.000416098		31	GO:0006633	BP	fatty acid biosynthetic process	31/1719	270/45175	5.94203e-07	0.000380509
25	GO:0010200	BP	response to chitin	25/1896	59/45175	7.99942e-07	0.000416098		10	GO:0034620	BP	cellular response to unfolded protein	10/1719	36/45175	6.37037e-07	0.000380509
12	GO:0010565	BP	regulation of cellular ketone metabolic process	12/1896	51/45175	9.98628e-07	0.000416098		8	GO:0048471	CC	perinuclear region of cytoplasm	8/1719	17/45175	7.73286e-08	0.000380509
30	GO:0010243	BP	response to organonitrogen compound	30/1896	185/45175	1.01253e-06	0.000416098		10	GO:0010287	CC	plastoglobule	10/1719	34/45175	3.52281e-07	0.000380509
31	GO:0008037	BP	cell recognition	31/1896	186/45175	1.11675e-06	0.000416098		16	GO:0009522	CC	photosystem I	16/1719	82/45175	4.32008e-07	0.000380509
31	GO:0048544	BP	recognition of pollen	31/1896	186/45175	1.11675e-06	0.000416098		6	GO:0009986	CC	cell surface	6/1719	10/45175	5.53972e-07	0.000380509
25	GO:0006865	BP	amino acid transport	25/1896	205/45175	1.92712e-06	0.000416098		33	GO:0009521	CC	photosystem	33/1719	171/45175	6.54599e-07	0.000380509
36	GO:0015711	BP	organic anion transport	36/1896	326/45175	2.04392e-06	0.000416098		12	GO:0005200	MF	structural constituent of cytoskeleton	12/1719	39/45175	1.47042e-07	0.000380509
47	GO:1901700	BP	response to oxygen-containing compound	47/1896	492/45175	2.28686e-06	0.000416098		18	GO:0016168	MF	chlorophyll binding	18/1719	67/45175	1.8681e-07	0.000380509
51	GO:0006820	BP	anion transport	51/1896	499/45175	2.50662e-06	0.000416098		16	GO:0030414	MF	peptidase inhibitor activity	16/1719	95/45175	5.81684e-07	0.000380509
12	GO:0062012	BP	regulation of small molecule metabolic process	12/1896	56/45175	2.8921e-06	0.000416098		16	GO:0004866	MF	endopeptidase inhibitor activity	16/1719	95/45175	5.81684e-07	0.000380509
176	GO:0006468	BP	protein phosphorylation	176/1896	2448/45175	3.66136e-06	0.000416098		10	GO:0006986	BP	response to unfolded protein	10/1719	37/45175	8.43179e-07	0.000391072
29	GO:0046942	BP	carboxylic acid transport	29/1896	270/45175	4.08122e-06	0.000416098		31	GO:0009734	BP	auxin-activated signaling pathway	31/1719	189/45175	9.92042e-07	0.000391072
29	GO:0015849	BP	organic acid transport	29/1896	270/45175	4.08122e-06	0.000416098		33	GO:0072330	BP	monocarboxylic acid biosynthetic process	33/1719	324/45175	1.03584e-06	0.000391072
176	GO:0016310	BP	phosphorylation	176/1896	2714/45175	4.11096e-06	0.000416098		45	GO:0006091	BP	generation of precursor metabolites and energy	45/1719	487/45175	1.04354e-06	0.000391072
192	GO:0005886	CC	plasma membrane	192/1896	3112/45175	4.20181e-06	0.000416098		11	GO:0009765	BP	photosynthesis, light harvesting	11/1719	38/45175	1.10527e-06	0.000391072
32	GO:0030247	MF	polysaccharide binding	32/1896	163/45175	3.77435e-07	0.000416098		27	GO:0009523	CC	photosystem II	27/1719	123/45175	1.01139e-06	0.000391072
60	GO:0005509	MF	calcium ion binding	60/1896	571/45175	1.40888e-06	0.000416098		16	GO:0061135	MF	endopeptidase regulator activity	16/1719	97/45175	7.78201e-07	0.000391072
52	GO:0008509	MF	anion transmembrane transporter activity	52/1896	572/45175	1.44713e-06	0.000416098		16	GO:0061134	MF	peptidase regulator activity	16/1719	99/45175	1.03278e-06	0.000391072
25	GO:0005516	MF	calmodulin binding	25/1896	189/45175	1.4913e-06	0.000416098		32	GO:0051082	MF	unfolded protein binding	32/1719	309/45175	1.08802e-06	0.000391072
28	GO:0046943	MF	carboxylic acid transmembrane transporter activity	28/1896	243/45175	1.51021e-06	0.000416098		16	GO:0031072	MF	heat shock protein binding	16/1719	101/45175	1.36015e-06	0.000461204
28	GO:0005342	MF	organic acid transmembrane transporter activity	28/1896	243/45175	1.51021e-06	0.000416098		43	GO:0006457	BP	protein folding	43/1719	477/45175	1.52172e-06	0.000462776
71	GO:0030246	MF	carbohydrate binding	71/1896	772/45175	1.80064e-06	0.000416098		70	GO:0008610	BP	lipid biosynthetic process	70/1719	852/45175	1.86292e-06	0.000462776
138	GO:0043565	MF	sequence-specific DNA binding	138/1896	1868/45175	2.85351e-06	0.000416098		47	GO:0009755	BP	hormone-mediated signaling pathway	47/1719	534/45175	1.96945e-06	0.000462776
130	GO:0004674	MF	protein serine/threonine kinase activity	130/1896	1949/45175	3.42379e-06	0.000416098		18	GO:0006458	BP	'de novo' protein folding	18/1719	129/45175	2.04813e-06	0.000462776
196	GO:0004672	MF	protein kinase activity	196/1896	2949/45175	3.79938e-06	0.000416098		4	GO:0010338	BP	leaf formation	4/1719	4/45175	2.08954e-06	0.000462776
162	GO:0003700	MF	DNA-binding transcription factor activity	162/1896	1967/45175	3.85982e-06	0.000416098		105	GO:0006629	BP	lipid metabolic process	105/1719	1593/45175	2.59944e-06	0.000462776
38	GO:0008514	MF	organic anion transmembrane transporter activity	38/1896	383/45175	3.91876e-06	0.000416098		11	GO:0051787	MF	misfolded protein binding	11/1719	49/45175	1.80148e-06	0.000462776
109	GO:0015075	MF	ion transmembrane transporter activity	109/1896	1589/45175	3.96125e-06	0.000416098		7	GO:0019139	MF	cytokinin dehydrogenase activity	7/1719	18/45175	2.50959e-06	0.000462776
166	GO:0140110	MF	transcription regulator activity	166/1896	2197/45175	4.19915e-06	0.000416098		131	GO:0005975	BP	carbohydrate metabolic process	131/1719	2194/45175	3.20486e-06	0.000474203
98	GO:0006811	BP	ion transport	98/1896	1389/45175	4.51407e-06	0.000422247		156	GO:0055114	BP	oxidation-reduction process	156/1719	2391/45175	3.56499e-06	0.000480948
27	GO:0098656	BP	anion transmembrane transport	27/1896	243/45175	4.59484e-06	0.000424918		10	GO:0035967	BP	cellular response to topologically incorrect protein	10/1719	43/45175	3.76905e-06	0.000480948
203	GO:0016773	MF	phosphotransferase activity, alcohol group as acceptor	203/1896	3328/45175	5.37243e-06	0.000455627		33	GO:0006631	BP	fatty acid metabolic process	33/1719	356/45175	3.80691e-06	0.000480948
24	GO:0015171	MF	amino acid transmembrane transporter activity	24/1896	204/45175	5.73959e-06	0.000462463		8	GO:0045156	MF	electron transporter, transferring electrons within the cyclic electron transport pathway of photosynthesis activity	8/1719	26/45175	3.65759e-06	0.000480948
203	GO:0031326	BP	regulation of cellular biosynthetic process	203/1896	3490/45175	6.99265e-06	0.000522075		32	GO:0005874	CC	microtubule	32/1719	336/45175	4.34366e-06	0.000512566
203	GO:0009889	BP	regulation of biosynthetic process	203/1896	3499/45175	7.25433e-06	0.000526795		218	GO:0016491	MF	oxidoreductase activity	218/1719	3864/45175	4.52992e-06	0.000521388
24	GO:1903825	BP	organic acid transmembrane transport	24/1896	207/45175	7.37953e-06	0.000526795		13	GO:0000325	CC	plant-type vacuole	13/1719	76/45175	5.47661e-06	0.000569836
24	GO:1905039	BP	carboxylic acid transmembrane transport	24/1896	207/45175	7.37953e-06	0.000526795		347	GO:0016020	CC	membrane	347/1719	6776/45175	6.23891e-06	0.000611714
249	GO:0006464	BP	cellular protein modification process	249/1896	4476/45175	8.71231e-06	0.000559417		10	GO:0035966	BP	response to topologically incorrect protein	10/1719	46/45175	7.22231e-06	0.000691472
249	GO:0036211	BP	protein modification process	249/1896	4476/45175	8.71231e-06	0.000559417		9	GO:0050821	BP	protein stabilization	9/1719	37/45175	7.76137e-06	0.000726
187	GO:0006355	BP	regulation of transcription, DNA-templated	187/1896	3201/45175	8.79889e-06	0.000559417		18	GO:0061077	BP	chaperone-mediated protein folding	18/1719	142/45175	8.14782e-06	0.000745022
187	GO:1903506	BP	regulation of nucleic acid-templated transcription	187/1896	3201/45175	8.79889e-06	0.000559417		15	GO:0042026	BP	protein refolding	15/1719	103/45175	8.3793e-06	0.000757675
187	GO:2001141	BP	regulation of RNA biosynthetic process	187/1896	3201/45175	8.79889e-06	0.000559417		32	GO:0099512	CC	supramolecular fiber	32/1719	358/45175	9.38023e-06	0.000797589
101	GO:0015318	MF	inorganic molecular entity transmembrane transporter activity	101/1896	1510/45175	8.08341e-06	0.000559417		32	GO:0099513	CC	polymeric cytoskeletal fiber	32/1719	358/45175	9.38023e-06	0.000797589
34	GO:0004713	MF	protein tyrosine kinase activity	34/1896	354/45175	1.15842e-05	0.000703526		32	GO:0099081	CC	supramolecular polymer	32/1719	358/45175	9.38023e-06	0.000797589
25	GO:0004714	MF	transmembrane receptor protein tyrosine kinase activity	25/1896	232/45175	1.72764e-05	0.00099011		168	GO:0005886	CC	plasma membrane	168/1719	3112/45175	9.40877e-06	0.000797589
69	GO:0016758	MF	transferase activity, transferring hexosyl groups	69/1896	969/45175	2.22812e-05	0.001268		30	GO:0050660	MF	flavin adenine dinucleotide binding	30/1719	318/45175	9.79007e-06	0.000821356
14	GO:0004364	MF	glutathione transferase activity	14/1896	91/45175	2.58554e-05	0.00144117		19	GO:0006694	BP	steroid biosynthetic process	19/1719	159/45175	1.09665e-05	0.000901472
13	GO:1901682	MF	sulfur compound transmembrane transporter activity	13/1896	80/45175	2.74612e-05	0.00151		20	GO:1901617	BP	organic hydroxy compound biosynthetic process	20/1719	174/45175	1.16822e-05	0.000950701
11	GO:0051259	BP	protein complex oligomerization	11/1896	59/45175	3.01647e-05	0.00164752		39	GO:0016614	MF	oxidoreductase activity, acting on CH-OH group of donors	39/1719	483/45175	1.18877e-05	0.000957843
10	GO:0008272	BP	sulfate transport	10/1896	51/45175	4.38065e-05	0.00228524		22	GO:0008202	BP	steroid metabolic process	22/1719	204/45175	1.22015e-05	0.000973488
27	GO:0016765	MF	transferase activity, transferring alkyl or aryl (other than methyl) groups	27/1896	272/45175	4.37665e-05	0.00228524		15	GO:0051084	BP	'de novo' posttranslational protein folding	15/1719	108/45175	1.50482e-05	0.0011553
9	GO:0080043	MF	quercetin 3-O-glucosyltransferase activity	9/1896	42/45175	5.03589e-05	0.00257749		15	GO:0051085	BP	chaperone cofactor-dependent protein refolding	15/1719	108/45175	1.50482e-05	0.0011553
9	GO:0080044	MF	quercetin 7-O-glucosyltransferase activity	9/1896	42/45175	5.03589e-05	0.00257749		11	GO:0031408	BP	oxylipin biosynthetic process	11/1719	61/45175	1.70101e-05	0.00124856
21	GO:0003333	BP	amino acid transmembrane transport	21/1896	190/45175	5.44079e-05	0.00275014		11	GO:0031407	BP	oxylipin metabolic process	11/1719	61/45175	1.70101e-05	0.00124856
192	GO:2000112	BP	regulation of cellular macromolecule biosynthetic process	192/1896	3442/45175	5.50551e-05	0.00276567		11	GO:0034754	BP	cellular hormone metabolic process	11/1719	61/45175	1.70101e-05	0.00124856
192	GO:0010556	BP	regulation of macromolecule biosynthetic process	192/1896	3446/45175	5.58974e-05	0.00279076		5	GO:0016984	MF	ribulose-bisphosphate carboxylase activity	5/1719	10/45175	1.70299e-05	0.00124856
10	GO:0102483	MF	scopolin beta-glucosidase activity	10/1896	54/45175	7.31766e-05	0.00352374		916	GO:0003824	MF	catalytic activity	916/1719	21716/45175	1.82375e-05	0.00132515
12	GO:0043621	MF	protein self-association	12/1896	77/45175	8.44117e-05	0.00397077		10	GO:0044183	MF	protein folding chaperone	10/1719	51/45175	1.90435e-05	0.00135944
38	GO:0009607	BP	response to biotic stimulus	38/1896	463/45175	9.59235e-05	0.00433681		52	GO:0032787	BP	monocarboxylic acid metabolic process	52/1719	722/45175	1.93776e-05	0.00136128
33	GO:0046527	MF	glucosyltransferase activity	33/1896	383/45175	9.98361e-05	0.00441558		69	GO:0044283	BP	small molecule biosynthetic process	69/1719	1056/45175	1.94039e-05	0.00136128
9	GO:0009813	BP	flavonoid biosynthetic process	9/1896	46/45175	0.000106982	0.00462937		16	GO:0042445	BP	hormone metabolic process	16/1719	125/45175	2.25216e-05	0.0015665
21	GO:0080134	BP	regulation of response to stress	21/1896	201/45175	0.00012228	0.00518291		33	GO:0042651	CC	thylakoid membrane	33/1719	391/45175	2.4213e-05	0.00165584
14	GO:0006749	BP	glutathione metabolic process	14/1896	105/45175	0.000128645	0.00542442		33	GO:0034357	CC	photosynthetic membrane	33/1719	391/45175	2.4213e-05	0.00165584
189	GO:0051252	BP	regulation of RNA metabolic process	189/1896	3441/45175	0.000139503	0.00585194		6	GO:0004332	MF	fructose-bisphosphate aldolase activity	6/1719	17/45175	2.59348e-05	0.00172998
9	GO:0009812	BP	flavonoid metabolic process	9/1896	48/45175	0.000151024	0.00623876		24	GO:0000226	BP	microtubule cytoskeleton organization	24/1719	247/45175	2.8785e-05	0.00190449
138	GO:0055114	BP	oxidation-reduction process	138/1896	2391/45175	0.000156249	0.00638311		32	GO:0009535	CC	chloroplast thylakoid membrane	32/1719	376/45175	2.96732e-05	0.00193184
15	GO:0031347	BP	regulation of defense response	15/1896	120/45175	0.000156872	0.00638311		32	GO:0055035	CC	plastid thylakoid membrane	32/1719	376/45175	2.96732e-05	0.00193184
50	GO:0008194	MF	UDP-glycosyltransferase activity	50/1896	686/45175	0.000166395	0.00670356		9	GO:0031647	BP	regulation of protein stability	9/1719	44/45175	3.47963e-05	0.0022474
6	GO:0016210	MF	naringenin-chalcone synthase activity	6/1896	21/45175	0.000170705	0.00684333		35	GO:0016616	MF	oxidoreductase activity, acting on the CH-OH group of donors, NAD or NADP as acceptor	35/1719	433/45175	3.63232e-05	0.00232755
34	GO:0044282	BP	small molecule catabolic process	34/1896	412/45175	0.000183594	0.00732397		6	GO:0000326	CC	protein storage vacuole	6/1719	18/45175	3.76474e-05	0.002375
4	GO:0006529	BP	asparagine biosynthetic process	4/1896	8/45175	0.000189001	0.00735927		6	GO:0000322	CC	storage vacuole	6/1719	18/45175	3.76474e-05	0.002375
4	GO:0006044	BP	N-acetylglucosamine metabolic process	4/1896	8/45175	0.000189001	0.00735927		7	GO:0030388	BP	fructose 1,6-bisphosphate metabolic process	7/1719	26/45175	3.96923e-05	0.00248474
4	GO:0004066	MF	asparagine synthase (glutamine-hydrolyzing) activity	4/1896	8/45175	0.000189001	0.00735927		28	GO:0007010	BP	cytoskeleton organization	28/1719	318/45175	4.36798e-05	0.00271348
4	GO:0003830	MF	beta-1,4-mannosylglycoprotein 4-beta-N-acetylglucosaminyltransferase activity	4/1896	8/45175	0.000189001	0.00735927		68	GO:0044255	BP	cellular lipid metabolic process	68/1719	1074/45175	4.86341e-05	0.00295361
205	GO:0006796	BP	phosphate-containing compound metabolic process	205/1896	3789/45175	0.000190432	0.00737971		60	GO:0046906	MF	tetrapyrrole binding	60/1719	911/45175	4.8626e-05	0.00295361
207	GO:0006793	BP	phosphorus metabolic process	207/1896	3839/45175	0.000207933	0.00801972		24	GO:0071669	BP	plant-type cell wall organization or biogenesis	24/1719	256/45175	5.11764e-05	0.00308499
217	GO:0016301	MF	kinase activity	217/1896	4063/45175	0.000219539	0.00842741		3	GO:0015513	MF	high-affinity secondary active nitrite transmembrane transporter activity	3/1719	3/45175	5.50052e-05	0.00326739
155	GO:0022857	MF	transmembrane transporter activity	155/1896	2757/45175	0.000229047	0.00870012		3	GO:0009671	MF	nitrate:proton symporter activity	3/1719	3/45175	5.50052e-05	0.00326739
90	GO:0016757	MF	transferase activity, transferring glycosyl groups	90/1896	1445/45175	0.000229851	0.00870012		18	GO:0010817	BP	regulation of hormone levels	18/1719	166/45175	6.79451e-05	0.00400679
44	GO:0004497	MF	monooxygenase activity	44/1896	588/45175	0.000250657	0.00935709		6	GO:0009772	BP	photosynthetic electron transport in photosystem II	6/1719	20/45175	7.36209e-05	0.00427948
18	GO:0009617	BP	response to bacterium	18/1896	168/45175	0.000265187	0.00980952		18	GO:0071949	MF	FAD binding	18/1719	167/45175	7.34818e-05	0.00427948
191	GO:0019219	BP	regulation of nucleobase-containing compound metabolic process	191/1896	3522/45175	0.000274103	0.010048		52	GO:0046394	BP	carboxylic acid biosynthetic process	52/1719	768/45175	8.02572e-05	0.00463215
5	GO:0016703	MF	oxidoreductase activity, acting on single donors with incorporation of molecular oxygen, incorporation of one atom of oxygen (internal monooxygenases or internal mixed function oxidases)	5/1896	15/45175	0.000273258	0.010048		52	GO:0016053	BP	organic acid biosynthetic process	52/1719	770/45175	8.26084e-05	0.00473124
6	GO:0015807	BP	L-amino acid transport	6/1896	23/45175	0.000295462	0.0105459		1232	GO:0008150	BP	biological_process	1232/1719	30415/45175	8.31368e-05	0.00473124
7	GO:1901071	BP	glucosamine-containing compound metabolic process	7/1896	32/45175	0.000302928	0.0106836		15	GO:0050662	MF	obsolete coenzyme binding	15/1719	125/45175	8.5285e-05	0.00481979
4	GO:0051091	BP	positive regulation of DNA-binding transcription factor activity	4/1896	9/45175	0.000328867	0.0113404		33	GO:0009259	BP	ribonucleotide metabolic process	33/1719	422/45175	0.000101214	0.00564162
4	GO:0006528	BP	asparagine metabolic process	4/1896	9/45175	0.000328867	0.0113404		8	GO:0016832	MF	aldehyde-lyase activity	8/1719	40/45175	0.00011206	0.00620369
9	GO:0042542	BP	response to hydrogen peroxide	9/1896	53/45175	0.0003306	0.011352		34	GO:0019693	BP	ribose phosphate metabolic process	34/1719	436/45175	0.000118048	0.00649103
162	GO:0005215	MF	transporter activity	162/1896	2929/45175	0.000342924	0.0117257		15	GO:0016125	BP	sterol metabolic process	15/1719	129/45175	0.000122152	0.00658619
11	GO:0010181	MF	FMN binding	11/1896	80/45175	0.000505191	0.016571		32	GO:0005773	CC	vacuole	32/1719	407/45175	0.000122206	0.00658619
7	GO:0008219	BP	cell death	7/1896	35/45175	0.00054219	0.0175972		4	GO:0034663	CC	endoplasmic reticulum chaperone complex	4/1719	8/45175	0.000129322	0.00678983
28	GO:0098542	BP	defense response to other organism	28/1896	335/45175	0.000542749	0.0175972		4	GO:0004420	MF	hydroxymethylglutaryl-CoA reductase (NADPH) activity	4/1719	8/45175	0.000129322	0.00678983
9	GO:0015116	MF	sulfate transmembrane transporter activity	9/1896	57/45175	0.000577517	0.0186501		4	GO:0042282	MF	hydroxymethylglutaryl-CoA reductase activity	4/1719	8/45175	0.000129322	0.00678983
24	GO:0005887	CC	integral component of plasma membrane	24/1896	271/45175	0.000628021	0.0200425		144	GO:0044281	BP	small molecule metabolic process	144/1719	2757/45175	0.000137717	0.00718424
306	GO:0140096	MF	catalytic activity, acting on a protein	306/1896	6076/45175	0.000655259	0.0206085		34	GO:0007017	BP	microtubule-based process	34/1719	447/45175	0.000150948	0.00777477
3	GO:0032441	MF	pheophorbide a oxygenase activity	3/1896	5/45175	0.000692555	0.021472		12	GO:0000278	BP	mitotic cell cycle	12/1719	90/45175	0.000156149	0.00799208
17	GO:0015698	BP	inorganic anion transport	17/1896	167/45175	0.000699102	0.0215503		31	GO:0006163	BP	purine nucleotide metabolic process	31/1719	394/45175	0.000159382	0.00803536
6	GO:0015179	MF	L-amino acid transmembrane transporter activity	6/1896	27/45175	0.000750286	0.0229501		9	GO:0009690	BP	cytokinin metabolic process	9/1719	53/45175	0.000159957	0.00803536
12	GO:0008171	MF	O-methyltransferase activity	12/1896	97/45175	0.000758681	0.0230379		6	GO:0019684	BP	photosynthesis, light reaction	6/1719	23/45175	0.000173829	0.00857346
336	GO:0050794	BP	regulation of cellular process	336/1896	6768/45175	0.000794777	0.0240442		30	GO:0004857	MF	enzyme inhibitor activity	30/1719	373/45175	0.000173669	0.00857346
6	GO:0008199	MF	ferric iron binding	6/1896	28/45175	0.000921245	0.0273231		13	GO:0045735	MF	nutrient reservoir activity	13/1719	106/45175	0.00019886	0.00974892
11	GO:0003993	MF	acid phosphatase activity	11/1896	86/45175	0.000938489	0.0276718		3	GO:0045181	MF	glutamate synthase activity, NAD(P)H as acceptor	3/1719	4/45175	0.000213752	0.0103543
8	GO:0019722	BP	calcium-mediated signaling	8/1896	50/45175	0.00105653	0.0302749		3	GO:0016040	MF	glutamate synthase (NADH) activity	3/1719	4/45175	0.000213752	0.0103543
241	GO:0003677	MF	DNA binding	241/1896	4704/45175	0.00108417	0.0309578		30	GO:0009150	BP	purine ribonucleotide metabolic process	30/1719	382/45175	0.000215328	0.0103689
220	GO:0031323	BP	regulation of cellular metabolic process	220/1896	4254/45175	0.00113158	0.0319749		18	GO:0015979	BP	photosynthesis	18/1719	182/45175	0.00021949	0.0105071
30	GO:0051707	BP	response to other organism	30/1896	383/45175	0.00117864	0.033075		4	GO:0015930	MF	glutamate synthase activity	4/1719	9/45175	0.000225746	0.0106226
30	GO:0043207	BP	response to external biotic stimulus	30/1896	383/45175	0.00117864	0.033075		17	GO:0009132	BP	nucleoside diphosphate metabolic process	17/1719	168/45175	0.000247318	0.011501
16	GO:0042742	BP	defense response to bacterium	16/1896	160/45175	0.00119585	0.0334427		29	GO:0009416	BP	response to light stimulus	29/1719	365/45175	0.000258685	0.0119612
7	GO:0005545	MF	1-phosphatidylinositol binding	7/1896	40/45175	0.00125216	0.0346602		16	GO:0006165	BP	nucleoside diphosphate phosphorylation	16/1719	155/45175	0.000296664	0.0134875
3	GO:0015811	BP	L-cystine transport	3/1896	6/45175	0.00134176	0.0356839		34	GO:0072521	BP	purine-containing compound metabolic process	34/1719	460/45175	0.000302427	0.0136731
3	GO:0000101	BP	sulfur amino acid transport	3/1896	6/45175	0.00134176	0.0356839		5	GO:0009638	BP	phototropism	5/1719	17/45175	0.000334522	0.0150405
3	GO:0000099	MF	sulfur amino acid transmembrane transporter activity	3/1896	6/45175	0.00134176	0.0356839		38	GO:0009117	BP	nucleotide metabolic process	38/1719	536/45175	0.00035752	0.0159862
3	GO:1990137	MF	plant seed peroxidase activity	3/1896	6/45175	0.00134176	0.0356839		16	GO:0046939	BP	nucleotide phosphorylation	16/1719	158/45175	0.000368322	0.0160289
3	GO:0015184	MF	L-cystine transmembrane transporter activity	3/1896	6/45175	0.00134176	0.0356839		62	GO:0004553	MF	hydrolase activity, hydrolyzing O-glycosyl compounds	62/1719	1026/45175	0.000367242	0.0160289
3	GO:0102751	MF	UDP-alpha-D-glucose:glucosyl-glycogenin alpha-D-glucosyltransferase activity	3/1896	6/45175	0.00134176	0.0356839		38	GO:0006753	BP	nucleoside phosphate metabolic process	38/1719	543/45175	0.000392209	0.0168878
3	GO:0008466	MF	glycogenin glucosyltransferase activity	3/1896	6/45175	0.00134176	0.0356839		8	GO:0047172	MF	shikimate O-hydroxycinnamoyltransferase activity	8/1719	48/45175	0.000419968	0.0179879
8	GO:0019932	BP	second-messenger-mediated signaling	8/1896	52/45175	0.00137532	0.0362212		5	GO:0015112	MF	nitrate transmembrane transporter activity	5/1719	18/45175	0.000448704	0.0191181
8	GO:0015748	BP	organophosphate ester transport	8/1896	52/45175	0.00137532	0.0362212		59	GO:1901135	BP	carbohydrate derivative metabolic process	59/1719	975/45175	0.000495092	0.0209093
617	GO:0043167	MF	ion binding	617/1896	13204/45175	0.00137441	0.0362212		88	GO:0019752	BP	carboxylic acid metabolic process	88/1719	1591/45175	0.00050137	0.0209093
29	GO:0016709	MF	oxidoreductase activity, acting on paired donors, with incorporation or reduction of molecular oxygen, NAD(P)H as one donor, and incorporation of one atom of oxygen	29/1896	369/45175	0.00148273	0.038551		15	GO:0046031	BP	ADP metabolic process	15/1719	147/45175	0.000511298	0.0209093
38	GO:0031226	CC	intrinsic component of plasma membrane	38/1896	532/45175	0.00149863	0.038717		15	GO:0006096	BP	glycolytic process	15/1719	147/45175	0.000511298	0.0209093
8	GO:0006040	BP	amino sugar metabolic process	8/1896	53/45175	0.00156105	0.0399491		15	GO:0009135	BP	purine nucleoside diphosphate metabolic process	15/1719	147/45175	0.000511298	0.0209093
24	GO:0035251	MF	UDP-glucosyltransferase activity	24/1896	287/45175	0.00155542	0.0399491		15	GO:0009179	BP	purine ribonucleoside diphosphate metabolic process	15/1719	147/45175	0.000511298	0.0209093
4	GO:0051090	BP	regulation of DNA-binding transcription factor activity	4/1896	13/45175	0.00163049	0.0414655		15	GO:0006757	BP	ATP generation from ADP	15/1719	147/45175	0.000511298	0.0209093
4	GO:0006152	BP	purine nucleoside catabolic process	4/1896	13/45175	0.00163049	0.0414655		3	GO:0004631	MF	phosphomevalonate kinase activity	3/1719	5/45175	0.000519185	0.0210205
50	GO:0006952	BP	defense response	50/1896	748/45175	0.00163911	0.0415549		3	GO:0015296	MF	anion:cation symporter activity	3/1719	5/45175	0.000519185	0.0210205
7	GO:0030136	CC	clathrin-coated vesicle	7/1896	42/45175	0.00168456	0.0425744		8	GO:0050737	MF	O-hydroxycinnamoyltransferase activity	8/1719	50/45175	0.000558691	0.022508
2	GO:0052317	BP	camalexin metabolic process	2/1896	2/45175	0.0017606	0.0435494		47	GO:0055086	BP	nucleobase-containing small molecule metabolic process	47/1719	729/45175	0.000564013	0.0226105
2	GO:0048281	BP	inflorescence morphogenesis	2/1896	2/45175	0.0017606	0.0435494		5	GO:0009615	BP	response to virus	5/1719	19/45175	0.000589938	0.0235339
2	GO:0090351	BP	seedling development	2/1896	2/45175	0.0017606	0.0435494		7	GO:0030968	BP	endoplasmic reticulum unfolded protein response	7/1719	39/45175	0.000602448	0.0239157
2	GO:0010120	BP	camalexin biosynthetic process	2/1896	2/45175	0.0017606	0.0435494		54	GO:0009628	BP	response to abiotic stimulus	54/1719	876/45175	0.000639407	0.0252597
2	GO:1902065	BP	response to L-glutamate	2/1896	2/45175	0.0017606	0.0435494		7	GO:0046470	BP	phosphatidylcholine metabolic process	7/1719	40/45175	0.000706469	0.0276406
2	GO:0080136	BP	priming of cellular response to stress	2/1896	2/45175	0.0017606	0.0435494		8	GO:0050734	MF	hydroxycinnamoyltransferase activity	8/1719	52/45175	0.000732282	0.0285134
2	GO:0045792	BP	negative regulation of cell size	2/1896	2/45175	0.0017606	0.0435494		17	GO:0009832	BP	plant-type cell wall biogenesis	17/1719	185/45175	0.000754519	0.0292394
43	GO:0034220	BP	ion transmembrane transport	43/1896	628/45175	0.0017812	0.0437995		89	GO:0043436	BP	oxoacid metabolic process	89/1719	1636/45175	0.000767556	0.0296037
5	GO:0009626	BP	plant-type hypersensitive response	5/1896	22/45175	0.00187542	0.0452883		16	GO:0009308	BP	amine metabolic process	16/1719	169/45175	0.000772885	0.0296686
5	GO:0034050	BP	host programmed cell death induced by symbiont	5/1896	22/45175	0.00187542	0.0452883		29	GO:0009314	BP	response to radiation	29/1719	394/45175	0.000789872	0.0301464
5	GO:0005310	MF	dicarboxylic acid transmembrane transporter activity	5/1896	22/45175	0.00187542	0.0452883		90	GO:0006082	BP	organic acid metabolic process	90/1719	1651/45175	0.000792743	0.0301464
7	GO:0008271	MF	secondary active sulfate transmembrane transporter activity	7/1896	43/45175	0.00194017	0.0466749		1437	GO:0003674	MF	molecular_function	1437/1719	36356/45175	0.000799936	0.0302785
49	GO:0038023	MF	signaling receptor activity	49/1896	739/45175	0.00211027	0.0502144		4	GO:0006537	BP	glutamate biosynthetic process	4/1719	12/45175	0.000809077	0.0304827
70	GO:0042221	BP	response to chemical	70/1896	1151/45175	0.00217983	0.0511224		23	GO:0016830	MF	carbon-carbon lyase activity	23/1719	285/45175	0.000825358	0.0308109
3	GO:0052315	BP	phytoalexin biosynthetic process	3/1896	7/45175	0.00227476	0.0512022		15	GO:0000160	BP	phosphorelay signal transduction system	15/1719	154/45175	0.000831542	0.0309
3	GO:0015800	BP	acidic amino acid transport	3/1896	7/45175	0.00227476	0.0512022		15	GO:0009185	BP	ribonucleoside diphosphate metabolic process	15/1719	155/45175	0.00088885	0.0327306
3	GO:0052314	BP	phytoalexin metabolic process	3/1896	7/45175	0.00227476	0.0512022		7	GO:0000910	BP	cytokinesis	7/1719	42/45175	0.000956894	0.0349202
3	GO:0051938	BP	L-glutamate import	3/1896	7/45175	0.00227476	0.0512022		5	GO:0072319	BP	vesicle uncoating	5/1719	21/45175	0.000969009	0.035048
3	GO:0043090	BP	amino acid import	3/1896	7/45175	0.00227476	0.0512022		5	GO:0072318	BP	clathrin coat disassembly	5/1719	21/45175	0.000969009	0.035048
3	GO:0015744	BP	succinate transport	3/1896	7/45175	0.00227476	0.0512022		3	GO:0090378	BP	seed trichome elongation	3/1719	6/45175	0.0010089	0.0358534
3	GO:0009403	BP	toxin biosynthetic process	3/1896	7/45175	0.00227476	0.0512022		3	GO:0042301	MF	phosphate ion binding	3/1719	6/45175	0.0010089	0.0358534
3	GO:0009404	BP	toxin metabolic process	3/1896	7/45175	0.00227476	0.0512022		16	GO:0008299	BP	isoprenoid biosynthetic process	16/1719	174/45175	0.00105583	0.0370361
4	GO:0010277	MF	chlorophyllide a oxygenase [overall] activity	4/1896	14/45175	0.00220722	0.0512022		57	GO:0016746	MF	transferase activity, transferring acyl groups	57/1719	956/45175	0.00108156	0.0376144
3	GO:0102721	MF	ubiquinol:oxygen oxidoreductase activity	3/1896	7/45175	0.00227476	0.0512022		4	GO:1905393	BP	plant organ formation	4/1719	13/45175	0.00113354	0.0389231
3	GO:0009916	MF	alternative oxidase activity	3/1896	7/45175	0.00227476	0.0512022		4	GO:0033559	BP	unsaturated fatty acid metabolic process	4/1719	13/45175	0.00113354	0.0389231
453	GO:0016740	MF	transferase activity	453/1896	9524/45175	0.00251694	0.0561175		4	GO:0006636	BP	unsaturated fatty acid biosynthetic process	4/1719	13/45175	0.00113354	0.0389231
13	GO:0015605	MF	organophosphate ester transmembrane transporter activity	13/1896	128/45175	0.00289135	0.0634226		8	GO:0016126	BP	sterol biosynthetic process	8/1719	56/45175	0.00120891	0.0413367
354	GO:0050789	BP	regulation of biological process	354/1896	7308/45175	0.00303375	0.0659428		57	GO:0016758	MF	transferase activity, transferring hexosyl groups	57/1719	969/45175	0.00121704	0.0414403
6	GO:0009691	BP	cytokinin biosynthetic process	6/1896	35/45175	0.00309021	0.0661792		12	GO:0016702	MF	oxidoreductase activity, acting on single donors with incorporation of molecular oxygen, incorporation of two atoms of oxygen	12/1719	113/45175	0.00126764	0.0426104
6	GO:0072523	BP	purine-containing compound catabolic process	6/1896	35/45175	0.00309021	0.0661792		7	GO:0005372	MF	water transmembrane transporter activity	7/1719	44/45175	0.00127234	0.0426104
12	GO:0005347	MF	ATP transmembrane transporter activity	12/1896	114/45175	0.00307007	0.0661792		7	GO:0015250	MF	water channel activity	7/1719	44/45175	0.00127234	0.0426104
7	GO:0080163	BP	regulation of protein serine/threonine phosphatase activity	7/1896	47/45175	0.00327435	0.0676312		19	GO:0046034	BP	ATP metabolic process	19/1719	227/45175	0.00132884	0.0441391
5	GO:0012501	BP	programmed cell death	5/1896	25/45175	0.00340856	0.0696957		12	GO:0034440	BP	lipid oxidation	12/1719	114/45175	0.00136861	0.0450921
5	GO:0006995	BP	cellular response to nitrogen starvation	5/1896	25/45175	0.00340856	0.0696957		18	GO:0015926	MF	glucosidase activity	18/1719	208/45175	0.00138513	0.0454522
3	GO:0072337	BP	modified amino acid transport	3/1896	8/45175	0.00352622	0.0710167		2	GO:0061157	BP	mRNA destabilization	2/1719	2/45175	0.00144715	0.0461285
3	GO:0015804	BP	neutral amino acid transport	3/1896	8/45175	0.00352622	0.0710167		2	GO:0048446	BP	petal morphogenesis	2/1719	2/45175	0.00144715	0.0461285
12	GO:0015893	BP	drug transport	12/1896	116/45175	0.00354298	0.0710167		2	GO:0050779	BP	RNA destabilization	2/1719	2/45175	0.00144715	0.0461285
12	GO:0006855	BP	drug transmembrane transport	12/1896	116/45175	0.00354298	0.0710167		2	GO:0042807	CC	central vacuole	2/1719	2/45175	0.00144715	0.0461285
3	GO:0072349	MF	modified amino acid transmembrane transporter activity	3/1896	8/45175	0.00352622	0.0710167		2	GO:0005775	CC	vacuolar lumen	2/1719	2/45175	0.00144715	0.0461285
17	GO:0006575	BP	cellular modified amino acid metabolic process	17/1896	193/45175	0.00358442	0.0714951		2	GO:0102241	MF	soyasaponin III rhamnosyltransferase activity	2/1719	2/45175	0.00144715	0.0461285
45	GO:0005506	MF	iron ion binding	45/1896	684/45175	0.00369438	0.0731506		27	GO:0015267	MF	channel activity	27/1719	371/45175	0.0014569	0.0461285
42	GO:0009605	BP	response to external stimulus	42/1896	635/45175	0.00373509	0.0734206		27	GO:0022803	MF	passive transmembrane transporter activity	27/1719	371/45175	0.0014569	0.0461285
9	GO:0043178	MF	alcohol binding	9/1896	74/45175	0.00376017	0.0735584		5	GO:0016639	MF	oxidoreductase activity, acting on the CH-NH2 group of donors, NAD or NADP as acceptor	5/1719	23/45175	0.00150417	0.0469002
21	GO:0016054	BP	organic acid catabolic process	21/1896	252/45175	0.00379953	0.0739727		79	GO:0016757	MF	transferase activity, transferring glycosyl groups	79/1719	1445/45175	0.00159035	0.0492102
21	GO:0046395	BP	carboxylic acid catabolic process	21/1896	252/45175	0.00379953	0.0739727		7	GO:0009813	BP	flavonoid biosynthetic process	7/1719	46/45175	0.00166375	0.0512863
30	GO:0015297	MF	antiporter activity	30/1896	409/45175	0.00392501	0.0762333		21	GO:0042546	BP	cell wall biogenesis	21/1719	264/45175	0.00167983	0.0515867
195	GO:0010468	BP	regulation of gene expression	195/1896	3815/45175	0.00408238	0.0783547		3	GO:0019676	BP	ammonia assimilation cycle	3/1719	7/45175	0.00171557	0.0522894
12	GO:0000295	MF	adenine nucleotide transmembrane transporter activity	12/1896	118/45175	0.00407291	0.0783547		3	GO:0051538	MF	3 iron, 4 sulfur cluster binding	3/1719	7/45175	0.00171557	0.0522894
12	GO:0005346	MF	purine ribonucleotide transmembrane transporter activity	12/1896	118/45175	0.00407291	0.0783547		11	GO:0030244	BP	cellulose biosynthetic process	11/1719	102/45175	0.00175597	0.0533213
12	GO:0015215	MF	nucleotide transmembrane transporter activity	12/1896	118/45175	0.00407291	0.0783547		48	GO:0016747	MF	transferase activity, transferring acyl groups other than amino-acyl groups	48/1719	786/45175	0.00176558	0.0534138
12	GO:0015216	MF	purine nucleotide transmembrane transporter activity	12/1896	118/45175	0.00407291	0.0783547		63	GO:0016798	MF	hydrolase activity, acting on glycosyl bonds	63/1719	1103/45175	0.00178416	0.0537759
48	GO:0015291	MF	secondary active transmembrane transporter activity	48/1896	749/45175	0.00417727	0.0794267		5	GO:1901072	BP	glucosamine-containing compound catabolic process	5/1719	24/45175	0.00184097	0.0538587
8	GO:0009611	BP	response to wounding	8/1896	62/45175	0.00427461	0.081088		5	GO:0006030	BP	chitin metabolic process	5/1719	24/45175	0.00184097	0.0538587
49	GO:0060089	MF	molecular transducer activity	49/1896	767/45175	0.00461875	0.0862155		5	GO:0046348	BP	amino sugar catabolic process	5/1719	24/45175	0.00184097	0.0538587
7	GO:1990748	BP	cellular detoxification	7/1896	50/45175	0.00466464	0.0867911		5	GO:0006032	BP	chitin catabolic process	5/1719	24/45175	0.00184097	0.0538587
4	GO:1902644	BP	tertiary alcohol metabolic process	4/1896	17/45175	0.00474589	0.0867911		5	GO:0006026	BP	aminoglycan catabolic process	5/1719	24/45175	0.00184097	0.0538587
4	GO:0009687	BP	abscisic acid metabolic process	4/1896	17/45175	0.00474589	0.0867911		12	GO:0016114	BP	terpenoid biosynthetic process	12/1719	118/45175	0.00184122	0.0538587
4	GO:0035435	BP	phosphate ion transmembrane transport	4/1896	17/45175	0.00474589	0.0867911		5	GO:0005788	CC	endoplasmic reticulum lumen	5/1719	24/45175	0.00184097	0.0538587
4	GO:0043288	BP	apocarotenoid metabolic process	4/1896	17/45175	0.00474589	0.0867911		8	GO:0034605	BP	cellular response to heat	8/1719	60/45175	0.00190503	0.0550731
6	GO:0070469	CC	respirasome	6/1896	38/45175	0.00472361	0.0867911		4	GO:0006722	BP	triterpenoid metabolic process	4/1719	15/45175	0.00203618	0.0577367
4	GO:0043295	MF	glutathione binding	4/1896	17/45175	0.00474589	0.0867911		4	GO:0016104	BP	triterpenoid biosynthetic process	4/1719	15/45175	0.00203618	0.0577367
4	GO:1900750	MF	oligopeptide binding	4/1896	17/45175	0.00474589	0.0867911		4	GO:0042300	MF	beta-amyrin synthase activity	4/1719	15/45175	0.00203618	0.0577367
795	GO:0016021	CC	integral component of membrane	795/1896	17543/45175	0.00485438	0.0881807		4	GO:0031559	MF	oxidosqualene cyclase activity	4/1719	15/45175	0.00203618	0.0577367
2	GO:0010229	BP	inflorescence development	2/1896	3/45175	0.00513417	0.0920305		4	GO:0000250	MF	lanosterol synthase activity	4/1719	15/45175	0.00203618	0.0577367
2	GO:0008892	MF	guanine deaminase activity	2/1896	3/45175	0.00513417	0.0920305		10	GO:0071310	BP	cellular response to organic substance	10/1719	89/45175	0.00205759	0.0580854
8	GO:0016799	MF	hydrolase activity, hydrolyzing N-glycosyl compounds	8/1896	64/45175	0.00519981	0.0930023		33	GO:0099080	CC	supramolecular complex	33/1719	498/45175	0.00206275	0.0580854
7	GO:0006635	BP	fatty acid beta-oxidation	7/1896	51/45175	0.00521463	0.0930628		15	GO:0030243	BP	cellulose metabolic process	15/1719	169/45175	0.00211282	0.0592095
15	GO:0140352	BP	export from cell	15/1896	167/45175	0.00545765	0.0969745		7	GO:0009812	BP	flavonoid metabolic process	7/1719	48/45175	0.00214281	0.0597112
798	GO:0031224	CC	intrinsic component of membrane	798/1896	17629/45175	0.00566529	0.100445		9	GO:0048367	BP	shoot system development	9/1719	75/45175	0.00214984	0.0597112
15	GO:0015103	MF	inorganic anion transmembrane transporter activity	15/1896	168/45175	0.00569052	0.100454		6	GO:0009147	BP	pyrimidine nucleoside triphosphate metabolic process	6/1719	37/45175	0.00254102	0.0693919
15	GO:0004724	MF	magnesium-dependent protein serine/threonine phosphatase activity	15/1896	168/45175	0.00569052	0.100454		8	GO:0009833	BP	plant-type primary cell wall biogenesis	8/1719	63/45175	0.002609	0.0703047
100	GO:0055085	BP	transmembrane transport	100/1896	1811/45175	0.00582685	0.102417		4	GO:0016621	MF	cinnamoyl-CoA reductase activity	4/1719	16/45175	0.00263365	0.0707349
4	GO:0034656	BP	nucleobase-containing small molecule catabolic process	4/1896	18/45175	0.00590136	0.102838		3	GO:0019685	BP	photosynthesis, dark reaction	3/1719	8/45175	0.00266731	0.0709366
4	GO:0009164	BP	nucleoside catabolic process	4/1896	18/45175	0.00590136	0.102838		3	GO:0019253	BP	reductive pentose-phosphate cycle	3/1719	8/45175	0.00266731	0.0709366
4	GO:0050664	MF	oxidoreductase activity, acting on NAD(P)H, oxygen as acceptor	4/1896	18/45175	0.00590136	0.102838		7	GO:0007389	BP	pattern specification process	7/1719	50/45175	0.00272191	0.0712668
4	GO:0016174	MF	NAD(P)H oxidase (H(2)O(2)-forming activity	4/1896	18/45175	0.00590136	0.102838		22	GO:0008374	MF	O-acyltransferase activity	22/1719	289/45175	0.00276879	0.0719884
205	GO:0051171	BP	regulation of nitrogen compound metabolic process	205/1896	4067/45175	0.00598609	0.104092		14	GO:0009064	BP	glutamine family amino acid metabolic process	14/1719	159/45175	0.00314291	0.0809399
6	GO:0008198	MF	ferrous iron binding	6/1896	40/45175	0.00611744	0.105923		49	GO:0010033	BP	response to organic substance	49/1719	832/45175	0.00321878	0.0824183
9	GO:0007166	BP	cell surface receptor signaling pathway	9/1896	80/45175	0.00631495	0.10911		57	GO:0019637	BP	organophosphate metabolic process	57/1719	1011/45175	0.00348116	0.0882543
38	GO:0030001	BP	metal ion transport	38/1896	577/45175	0.00635746	0.109612		180	GO:0006793	BP	phosphorus metabolic process	180/1719	3839/45175	0.00357594	0.090096
110	GO:0007165	BP	signal transduction	110/1896	2025/45175	0.006388	0.109906		9	GO:0042446	BP	hormone biosynthetic process	9/1719	81/45175	0.00364859	0.0913607
41	GO:0004888	MF	transmembrane signaling receptor activity	41/1896	632/45175	0.00663529	0.113441		5	GO:0009148	BP	pyrimidine nucleoside triphosphate biosynthetic process	5/1719	28/45175	0.00375317	0.0925555
9	GO:0009267	BP	cellular response to starvation	9/1896	81/45175	0.00684609	0.116555		5	GO:0046036	BP	CTP metabolic process	5/1719	28/45175	0.00375317	0.0925555
9	GO:0042446	BP	hormone biosynthetic process	9/1896	81/45175	0.00684609	0.116555		5	GO:0009209	BP	pyrimidine ribonucleoside triphosphate biosynthetic process	5/1719	28/45175	0.00375317	0.0925555
206	GO:0080090	BP	regulation of primary metabolic process	206/1896	4103/45175	0.00700075	0.117343		5	GO:0009208	BP	pyrimidine ribonucleoside triphosphate metabolic process	5/1719	28/45175	0.00375317	0.0925555
10	GO:0042594	BP	response to starvation	10/1896	96/45175	0.007069	0.117343		5	GO:0006241	BP	CTP biosynthetic process	5/1719	28/45175	0.00375317	0.0925555
3	GO:0042436	BP	indole-containing compound catabolic process	3/1896	10/45175	0.0070942	0.117343		6	GO:0006022	BP	aminoglycan metabolic process	6/1719	40/45175	0.00380865	0.0933578
3	GO:0106035	BP	protein maturation by [4Fe-4S] cluster transfer	3/1896	10/45175	0.0070942	0.117343		8	GO:0009084	BP	glutamine family amino acid biosynthetic process	8/1719	67/45175	0.00384611	0.0939929
3	GO:0046218	BP	indolalkylamine catabolic process	3/1896	10/45175	0.0070942	0.117343		30	GO:0016051	BP	carbohydrate biosynthetic process	30/1719	450/45175	0.00394101	0.0957372
3	GO:0006569	BP	tryptophan catabolic process	3/1896	10/45175	0.0070942	0.117343		9	GO:0016638	MF	oxidoreductase activity, acting on the CH-NH2 group of donors	9/1719	82/45175	0.00396293	0.095983
3	GO:0070189	BP	kynurenine metabolic process	3/1896	10/45175	0.0070942	0.117343		16	GO:0070887	BP	cellular response to chemical stimulus	16/1719	196/45175	0.00404467	0.0976722
3	GO:0019441	BP	tryptophan catabolic process to kynurenine	3/1896	10/45175	0.0070942	0.117343		4	GO:0010051	BP	xylem and phloem pattern formation	4/1719	18/45175	0.00416747	0.100044
22	GO:0010035	BP	response to inorganic substance	22/1896	288/45175	0.00715034	0.118031		4	GO:0009853	BP	photorespiration	4/1719	18/45175	0.00416747	0.100044
71	GO:0022804	MF	active transmembrane transporter activity	71/1896	1228/45175	0.00740166	0.120862		2	GO:0040009	BP	regulation of growth rate	2/1719	3/45175	0.00423143	0.100688
321	GO:0005634	CC	nucleus	321/1896	6682/45175	0.0081818	0.131848		2	GO:0050004	MF	isoflavone 7-O-glucosyltransferase activity	2/1719	3/45175	0.00423143	0.100688
325	GO:0016020	CC	membrane	325/1896	6776/45175	0.00855088	0.136982		2	GO:0102240	MF	soyasapogenol B glucuronide galactosyltransferase activity	2/1719	3/45175	0.00423143	0.100688
10	GO:0045087	BP	innate immune response	10/1896	99/45175	0.00872932	0.138129		9	GO:0043094	BP	cellular metabolic compound salvage	9/1719	83/45175	0.00429804	0.101679
10	GO:0006955	BP	immune response	10/1896	99/45175	0.00872932	0.138129		132	GO:0016310	BP	phosphorylation	132/1719	2714/45175	0.0043541	0.102706
7	GO:0010427	MF	abscisic acid binding	7/1896	56/45175	0.00872116	0.138129		177	GO:0006796	BP	phosphate-containing compound metabolic process	177/1719	3789/45175	0.00449045	0.105616
4	GO:0016730	MF	oxidoreductase activity, acting on iron-sulfur proteins as donors	4/1896	20/45175	0.00874129	0.138129		41	GO:0008194	MF	UDP-glycosyltransferase activity	41/1719	686/45175	0.0046635	0.109308
3	GO:0006862	BP	nucleotide transport	3/1896	11/45175	0.00945264	0.14765		4	GO:0008061	MF	chitin binding	4/1719	19/45175	0.00512148	0.116748
3	GO:0009870	BP	defense response signaling pathway, resistance gene-dependent	3/1896	11/45175	0.00945264	0.14765		7	GO:0009908	BP	flower development	7/1719	56/45175	0.00519133	0.11768
3	GO:0005313	MF	L-glutamate transmembrane transporter activity	3/1896	11/45175	0.00945264	0.14765		3	GO:0032262	BP	pyrimidine nucleotide salvage	3/1719	10/45175	0.00539804	0.119049
3	GO:0015189	MF	L-lysine transmembrane transporter activity	3/1896	11/45175	0.00945264	0.14765		3	GO:0044211	BP	CTP salvage	3/1719	10/45175	0.00539804	0.119049
3	GO:0015174	MF	basic amino acid transmembrane transporter activity	3/1896	11/45175	0.00945264	0.14765		3	GO:0010138	BP	pyrimidine ribonucleotide salvage	3/1719	10/45175	0.00539804	0.119049
3	GO:0015172	MF	acidic amino acid transmembrane transporter activity	3/1896	11/45175	0.00945264	0.14765		3	GO:0044206	BP	UMP salvage	3/1719	10/45175	0.00539804	0.119049
14	GO:0019829	MF	ATPase-coupled cation transmembrane transporter activity	14/1896	162/45175	0.00952231	0.148453		29	GO:0051213	MF	dioxygenase activity	29/1719	441/45175	0.00535801	0.119049
7	GO:0098754	BP	detoxification	7/1896	57/45175	0.00959058	0.148947		3	GO:0004748	MF	ribonucleoside-diphosphate reductase activity, thioredoxin disulfide as acceptor	3/1719	10/45175	0.00539804	0.119049
7	GO:0019395	BP	fatty acid oxidation	7/1896	57/45175	0.00959058	0.148947		3	GO:0061731	MF	ribonucleoside-diphosphate reductase activity	3/1719	10/45175	0.00539804	0.119049
2	GO:0009700	BP	indole phytoalexin biosynthetic process	2/1896	4/45175	0.00998234	0.152128		3	GO:0052635	MF	C-20 gibberellin 2-beta-dioxygenase activity	3/1719	10/45175	0.00539804	0.119049
2	GO:0046217	BP	indole phytoalexin metabolic process	2/1896	4/45175	0.00998234	0.152128		3	GO:0016728	MF	oxidoreductase activity, acting on CH or CH2 groups, disulfide as acceptor	3/1719	10/45175	0.00539804	0.119049
2	GO:0008477	MF	purine nucleosidase activity	2/1896	4/45175	0.00998234	0.152128		6	GO:0005811	CC	lipid droplet	6/1719	43/45175	0.005493	0.119533
2	GO:0050589	MF	leucocyanidin oxygenase activity	2/1896	4/45175	0.00998234	0.152128		9	GO:0016645	MF	oxidoreductase activity, acting on the CH-NH group of donors	9/1719	86/45175	0.00543715	0.119533
2	GO:0008948	MF	oxaloacetate decarboxylase activity	2/1896	4/45175	0.00998234	0.152128		8	GO:0016759	MF	cellulose synthase activity	8/1719	71/45175	0.00549342	0.119533
2	GO:0008428	MF	ribonuclease inhibitor activity	2/1896	4/45175	0.00998234	0.152128		8	GO:0016760	MF	cellulose synthase (UDP-forming) activity	8/1719	71/45175	0.00549342	0.119533
2	GO:0047443	MF	4-hydroxy-4-methyl-2-oxoglutarate aldolase activity	2/1896	4/45175	0.00998234	0.152128		23	GO:0008017	MF	microtubule binding	23/1719	331/45175	0.00558318	0.121162
2	GO:0047292	MF	trihydroxypterocarpan dimethylallyltransferase activity	2/1896	4/45175	0.00998234	0.152128		62	GO:0042221	BP	response to chemical	62/1719	1151/45175	0.00622327	0.134337
5	GO:0009074	BP	aromatic amino acid family catabolic process	5/1896	32/45175	0.0101407	0.153964		4	GO:0016985	MF	mannan endo-1,4-beta-mannosidase activity	4/1719	20/45175	0.00621134	0.134337
13	GO:0002376	BP	immune system process	13/1896	145/45175	0.0102226	0.154134		14	GO:0008422	MF	beta-glucosidase activity	14/1719	167/45175	0.00638881	0.137545
7	GO:0015301	MF	anion:anion antiporter activity	7/1896	58/45175	0.0105216	0.155965		34	GO:0009725	BP	response to hormone	34/1719	550/45175	0.00662354	0.141848
7	GO:0140323	MF	solute:anion antiporter activity	7/1896	58/45175	0.0105216	0.155965		5	GO:1901071	BP	glucosamine-containing compound metabolic process	5/1719	32/45175	0.00678416	0.144907
9	GO:0016762	MF	xyloglucan:xyloglucosyl transferase activity	9/1896	87/45175	0.0107837	0.158694		6	GO:0005253	MF	anion channel activity	6/1719	45/45175	0.00688274	0.146245
50	GO:0010033	BP	response to organic substance	50/1896	832/45175	0.0112241	0.16253		6	GO:0008308	MF	voltage-gated anion channel activity	6/1719	45/45175	0.00688274	0.146245
5	GO:1901699	BP	cellular response to nitrogen compound	5/1896	33/45175	0.0115471	0.165733		17	GO:0006720	BP	isoprenoid metabolic process	17/1719	222/45175	0.00692094	0.146343
227	GO:0019222	BP	regulation of metabolic process	227/1896	4621/45175	0.0118152	0.168689		7	GO:0090567	BP	reproductive shoot system development	7/1719	59/45175	0.00692333	0.146343
6	GO:0006817	BP	phosphate ion transport	6/1896	46/45175	0.0120747	0.172091		12	GO:0016701	MF	oxidoreductase activity, acting on single donors with incorporation of molecular oxygen	12/1719	139/45175	0.00698243	0.14721
10	GO:0033293	MF	monocarboxylic acid binding	10/1896	104/45175	0.0121406	0.172727		3	GO:0042549	BP	photosystem II stabilization	3/1719	11/45175	0.00721376	0.150527
3	GO:0010295	MF	(+)-abscisic acid 8'-hydroxylase activity	3/1896	12/45175	0.0122144	0.17287		3	GO:0033095	CC	aleurone grain	3/1719	11/45175	0.00721376	0.150527
3	GO:0047215	MF	indole-3-acetate beta-glucosyltransferase activity	3/1896	12/45175	0.0122144	0.17287		4	GO:0009174	BP	pyrimidine ribonucleoside monophosphate biosynthetic process	4/1719	21/45175	0.00744483	0.152995
3	GO:0004016	MF	adenylate cyclase activity	3/1896	12/45175	0.0122144	0.17287		4	GO:0009173	BP	pyrimidine ribonucleoside monophosphate metabolic process	4/1719	21/45175	0.00744483	0.152995
30	GO:0044419	BP	interspecies interaction between organisms	30/1896	449/45175	0.0124798	0.17632		4	GO:0046049	BP	UMP metabolic process	4/1719	21/45175	0.00744483	0.152995
7	GO:0009062	BP	fatty acid catabolic process	7/1896	60/45175	0.0125778	0.177065		4	GO:0006222	BP	UMP biosynthetic process	4/1719	21/45175	0.00744483	0.152995
5	GO:0005388	MF	calcium transmembrane transporter activity, phosphorylative mechanism	5/1896	34/45175	0.0130805	0.182903		24	GO:1901615	BP	organic hydroxy compound metabolic process	24/1719	357/45175	0.00756391	0.155051
9	GO:0031669	BP	cellular response to nutrient levels	9/1896	90/45175	0.0132948	0.18558		6	GO:0048646	BP	anatomical structure formation involved in morphogenesis	6/1719	46/45175	0.00766558	0.15674
7	GO:0043666	BP	regulation of phosphoprotein phosphatase activity	7/1896	61/45175	0.0137076	0.190373		10	GO:0033865	BP	nucleoside bisphosphate metabolic process	10/1719	108/45175	0.00822905	0.16208
7	GO:0034754	BP	cellular hormone metabolic process	7/1896	61/45175	0.0137076	0.190373		10	GO:0033875	BP	ribonucleoside bisphosphate metabolic process	10/1719	108/45175	0.00822905	0.16208
41	GO:0022853	MF	active ion transmembrane transporter activity	41/1896	657/45175	0.0137084	0.190373		10	GO:0034032	BP	purine nucleoside bisphosphate metabolic process	10/1719	108/45175	0.00822905	0.16208
12	GO:0042910	MF	xenobiotic transmembrane transporter activity	12/1896	134/45175	0.0141396	0.196028		2	GO:0035265	BP	organ growth	2/1719	4/45175	0.0082491	0.16208
4	GO:0042402	BP	cellular biogenic amine catabolic process	4/1896	23/45175	0.014462	0.199112		2	GO:0036071	BP	N-glycan fucosylation	2/1719	4/45175	0.0082491	0.16208
4	GO:0009310	BP	amine catabolic process	4/1896	23/45175	0.014462	0.199112		2	GO:0052837	BP	thiazole biosynthetic process	2/1719	4/45175	0.0082491	0.16208
4	GO:0006714	BP	sesquiterpenoid metabolic process	4/1896	23/45175	0.014462	0.199112		2	GO:0052838	BP	thiazole metabolic process	2/1719	4/45175	0.0082491	0.16208
6	GO:0004839	MF	ubiquitin activating enzyme activity	6/1896	48/45175	0.0147434	0.201989		2	GO:0018131	BP	oxazole or thiazole biosynthetic process	2/1719	4/45175	0.0082491	0.16208
7	GO:0019840	MF	isoprenoid binding	7/1896	62/45175	0.0149082	0.203561		2	GO:0046484	BP	oxazole or thiazole metabolic process	2/1719	4/45175	0.0082491	0.16208
7	GO:0004864	MF	protein phosphatase inhibitor activity	7/1896	62/45175	0.0149082	0.203561		2	GO:0010495	BP	long-distance posttranscriptional gene silencing	2/1719	4/45175	0.0082491	0.16208
8	GO:0006541	BP	glutamine metabolic process	8/1896	77/45175	0.0153795	0.208121		2	GO:0032450	MF	maltose alpha-glucosidase activity	2/1719	4/45175	0.0082491	0.16208
3	GO:0046487	BP	glyoxylate metabolic process	3/1896	13/45175	0.0153895	0.208121		2	GO:0010242	MF	oxygen evolving activity	2/1719	4/45175	0.0082491	0.16208
253	GO:0043412	BP	macromolecule modification	253/1896	5227/45175	0.0154351	0.208121		2	GO:0046921	MF	alpha-(1->6)-fucosyltransferase activity	2/1719	4/45175	0.0082491	0.16208
2	GO:0006935	BP	chemotaxis	2/1896	5/45175	0.0161755	0.208695		2	GO:0004558	MF	alpha-1,4-glucosidase activity	2/1719	4/45175	0.0082491	0.16208
2	GO:0051503	BP	adenine nucleotide transport	2/1896	5/45175	0.0161755	0.208695		2	GO:0004512	MF	inositol-3-phosphate synthase activity	2/1719	4/45175	0.0082491	0.16208
2	GO:0015729	BP	oxaloacetate transport	2/1896	5/45175	0.0161755	0.208695		40	GO:0005506	MF	iron ion binding	40/1719	684/45175	0.00839703	0.164267
2	GO:0015709	BP	thiosulfate transport	2/1896	5/45175	0.0161755	0.208695		6	GO:0009220	BP	pyrimidine ribonucleotide biosynthetic process	6/1719	47/45175	0.00851056	0.165691
2	GO:0015868	BP	purine ribonucleotide transport	2/1896	5/45175	0.0161755	0.208695		6	GO:0009218	BP	pyrimidine ribonucleotide metabolic process	6/1719	47/45175	0.00851056	0.165691
2	GO:0015866	BP	ADP transport	2/1896	5/45175	0.0161755	0.208695		8	GO:0006541	BP	glutamine metabolic process	8/1719	77/45175	0.00890796	0.17266
2	GO:0015867	BP	ATP transport	2/1896	5/45175	0.0161755	0.208695		3	GO:0008655	BP	pyrimidine-containing compound salvage	3/1719	12/45175	0.00934866	0.17859
2	GO:0015865	BP	purine nucleotide transport	2/1896	5/45175	0.0161755	0.208695		3	GO:0009718	BP	anthocyanin-containing compound biosynthetic process	3/1719	12/45175	0.00934866	0.17859
2	GO:0071422	BP	succinate transmembrane transport	2/1896	5/45175	0.0161755	0.208695		3	GO:0009317	CC	acetyl-CoA carboxylase complex	3/1719	12/45175	0.00934866	0.17859
2	GO:0071423	BP	malate transmembrane transport	2/1896	5/45175	0.0161755	0.208695		3	GO:0010295	MF	(+)-abscisic acid 8'-hydroxylase activity	3/1719	12/45175	0.00934866	0.17859
2	GO:1901002	BP	positive regulation of response to salt stress	2/1896	5/45175	0.0161755	0.208695		9	GO:0016854	MF	racemase and epimerase activity	9/1719	94/45175	0.00962273	0.182967
2	GO:0050918	BP	positive chemotaxis	2/1896	5/45175	0.0161755	0.208695		5	GO:0070290	MF	N-acylphosphatidylethanolamine-specific phospholipase D activity	5/1719	35/45175	0.00995881	0.188039
2	GO:0042330	BP	taxis	2/1896	5/45175	0.0161755	0.208695		5	GO:0004630	MF	phospholipase D activity	5/1719	35/45175	0.00995881	0.188039
2	GO:0010183	BP	pollen tube guidance	2/1896	5/45175	0.0161755	0.208695		13	GO:0022900	BP	electron transport chain	13/1719	160/45175	0.0103928	0.19451
2	GO:0010230	BP	alternative respiration	2/1896	5/45175	0.0161755	0.208695		6	GO:0006536	BP	glutamate metabolic process	6/1719	49/45175	0.0103971	0.19451
2	GO:0015141	MF	succinate transmembrane transporter activity	2/1896	5/45175	0.0161755	0.208695		6	GO:0004806	MF	triglyceride lipase activity	6/1719	49/45175	0.0103971	0.19451
2	GO:0015117	MF	thiosulfate transmembrane transporter activity	2/1896	5/45175	0.0161755	0.208695		7	GO:0015923	MF	mannosidase activity	7/1719	64/45175	0.010712	0.198574
7	GO:0042562	MF	hormone binding	7/1896	63/45175	0.0161817	0.208695		25	GO:0005774	CC	vacuolar membrane	25/1719	390/45175	0.0109996	0.203443
6	GO:0042430	BP	indole-containing compound metabolic process	6/1896	49/45175	0.0162202	0.208861		34	GO:0009719	BP	response to endogenous stimulus	34/1719	574/45175	0.0111828	0.205339
5	GO:0043562	BP	cellular response to nitrogen levels	5/1896	36/45175	0.0165467	0.211059		5	GO:0016129	BP	phytosteroid biosynthetic process	5/1719	36/45175	0.0112104	0.205339
5	GO:2000022	BP	regulation of jasmonic acid mediated signaling pathway	5/1896	36/45175	0.0165467	0.211059		5	GO:0016132	BP	brassinosteroid biosynthetic process	5/1719	36/45175	0.0112104	0.205339
37	GO:0019199	MF	transmembrane receptor protein kinase activity	37/1896	587/45175	0.0164692	0.211059		5	GO:0120178	BP	steroid hormone biosynthetic process	5/1719	36/45175	0.0112104	0.205339
5	GO:0004022	MF	alcohol dehydrogenase (NAD+) activity	5/1896	36/45175	0.0165467	0.211059		9	GO:0008171	MF	O-methyltransferase activity	9/1719	97/45175	0.0116977	0.212491
5	GO:0018455	MF	alcohol dehydrogenase [NAD(P)+] activity	5/1896	36/45175	0.0165467	0.211059		3	GO:0010305	BP	leaf vascular tissue pattern formation	3/1719	13/45175	0.0118132	0.213161
37	GO:0016567	BP	protein ubiquitination	37/1896	590/45175	0.0168116	0.213344		3	GO:0005199	MF	structural constituent of cell wall	3/1719	13/45175	0.0118132	0.213161
260	GO:0044267	BP	cellular protein metabolic process	260/1896	5389/45175	0.0168306	0.213344		8	GO:0048608	BP	reproductive structure development	8/1719	81/45175	0.0119331	0.214374
4	GO:0003955	MF	NAD(P)H dehydrogenase (quinone) activity	4/1896	24/45175	0.0167897	0.213344		4	GO:0043067	BP	regulation of programmed cell death	4/1719	24/45175	0.0120774	0.216014
12	GO:0032940	BP	secretion by cell	12/1896	139/45175	0.016924	0.213531		9	GO:0009201	BP	ribonucleoside triphosphate biosynthetic process	9/1719	98/45175	0.0124585	0.221855
357	GO:0043168	MF	anion binding	357/1896	7591/45175	0.0170753	0.215107		9	GO:0009199	BP	ribonucleoside triphosphate metabolic process	9/1719	98/45175	0.0124585	0.221855
7	GO:0002229	BP	defense response to oomycetes	7/1896	64/45175	0.0175304	0.219818		5	GO:0009637	BP	response to blue light	5/1719	37/45175	0.012565	0.223262
7	GO:0019212	MF	phosphatase inhibitor activity	7/1896	64/45175	0.0175304	0.219818		24	GO:0015631	MF	tubulin binding	24/1719	369/45175	0.0127776	0.226082
14	GO:0006970	BP	response to osmotic stress	14/1896	169/45175	0.0180883	0.226465		10	GO:0015893	BP	drug transport	10/1719	116/45175	0.0132414	0.232061
14	GO:0042625	MF	ATPase-coupled ion transmembrane transporter activity	14/1896	171/45175	0.0188695	0.235161		10	GO:0006855	BP	drug transmembrane transport	10/1719	116/45175	0.0132414	0.232061
7	GO:0035304	BP	regulation of protein dephosphorylation	7/1896	65/45175	0.0189562	0.235749		9	GO:0048731	BP	system development	9/1719	99/45175	0.0132555	0.232061
8	GO:0002682	BP	regulation of immune system process	8/1896	80/45175	0.0190013	0.235749		2	GO:0051555	BP	flavonol biosynthetic process	2/1719	5/45175	0.0134024	0.232061
4	GO:0098661	BP	inorganic anion transmembrane transport	4/1896	25/45175	0.0193385	0.238449		2	GO:0051553	BP	flavone biosynthetic process	2/1719	5/45175	0.0134024	0.232061
4	GO:0052793	MF	pectin acetylesterase activity	4/1896	25/45175	0.0193385	0.238449		2	GO:0061014	BP	positive regulation of mRNA catabolic process	2/1719	5/45175	0.0134024	0.232061
8	GO:0072329	BP	monocarboxylic acid catabolic process	8/1896	81/45175	0.0203334	0.249582		2	GO:0051554	BP	flavonol metabolic process	2/1719	5/45175	0.0134024	0.232061
7	GO:0002239	BP	response to oomycetes	7/1896	66/45175	0.0204613	0.250397		2	GO:0051552	BP	flavone metabolic process	2/1719	5/45175	0.0134024	0.232061
11	GO:0044242	BP	cellular lipid catabolic process	11/1896	125/45175	0.0210002	0.256606		2	GO:0046863	MF	ribulose-1,5-bisphosphate carboxylase/oxygenase activator activity	2/1719	5/45175	0.0134024	0.232061
28	GO:0006790	BP	sulfur compound metabolic process	28/1896	430/45175	0.021187	0.2585		2	GO:0017096	MF	acetylserotonin O-methyltransferase activity	2/1719	5/45175	0.0134024	0.232061
6	GO:0006835	BP	dicarboxylic acid transport	6/1896	52/45175	0.0212554	0.258947		6	GO:0017048	MF	Rho GTPase binding	6/1719	52/45175	0.0137558	0.23667
8	GO:0032101	BP	regulation of response to external stimulus	8/1896	82/45175	0.0217304	0.263943		4	GO:0004567	MF	beta-mannosidase activity	4/1719	25/45175	0.0139532	0.239559
8	GO:0002831	BP	regulation of response to biotic stimulus	8/1896	82/45175	0.0217304	0.263943		10	GO:0009141	BP	nucleoside triphosphate metabolic process	10/1719	117/45175	0.0140006	0.2398
7	GO:0010921	BP	regulation of phosphatase activity	7/1896	67/45175	0.0220475	0.267396		5	GO:0010268	BP	brassinosteroid homeostasis	5/1719	38/45175	0.0140261	0.2398
6	GO:0009690	BP	cytokinin metabolic process	6/1896	53/45175	0.0231444	0.275443		9	GO:0009142	BP	nucleoside triphosphate biosynthetic process	9/1719	100/45175	0.0140897	0.240382
8	GO:0030135	CC	coated vesicle	8/1896	83/45175	0.0231939	0.275443		3	GO:0046283	BP	anthocyanin-containing compound metabolic process	3/1719	14/45175	0.0146152	0.247788
6	GO:0140103	MF	catalytic activity, acting on a glycoprotein	6/1896	53/45175	0.0231444	0.275443		3	GO:0004849	MF	uridine kinase activity	3/1719	14/45175	0.0146152	0.247788
2	GO:0010016	BP	shoot system morphogenesis	2/1896	6/45175	0.0235924	0.277851		15	GO:0006090	BP	pyruvate metabolic process	15/1719	203/45175	0.0146631	0.248085
2	GO:0030744	MF	luteolin O-methyltransferase activity	2/1896	6/45175	0.0235924	0.277851		12	GO:0006721	BP	terpenoid metabolic process	12/1719	149/45175	0.0148654	0.250984
2	GO:0003839	MF	gamma-glutamylcyclotransferase activity	2/1896	6/45175	0.0235924	0.277851		6	GO:0006040	BP	amino sugar metabolic process	6/1719	53/45175	0.0150259	0.252126
2	GO:0004174	MF	electron-transferring-flavoprotein dehydrogenase activity	2/1896	6/45175	0.0235924	0.277851		6	GO:0051261	BP	protein depolymerization	6/1719	53/45175	0.0150259	0.252126
2	GO:0016649	MF	oxidoreductase activity, acting on the CH-NH group of donors, quinone or similar compound as acceptor	2/1896	6/45175	0.0235924	0.277851		5	GO:0016128	BP	phytosteroid metabolic process	5/1719	39/45175	0.0155971	0.25654
283	GO:0032559	MF	adenyl ribonucleotide binding	283/1896	5953/45175	0.0240941	0.283349		5	GO:0016131	BP	brassinosteroid metabolic process	5/1719	39/45175	0.0155971	0.25654
5	GO:0006022	BP	aminoglycan metabolic process	5/1896	40/45175	0.0251911	0.293284		8	GO:0048589	BP	developmental growth	8/1719	85/45175	0.0156526	0.25654
47	GO:0016705	MF	oxidoreductase activity, acting on paired donors, with incorporation or reduction of molecular oxygen	47/1896	804/45175	0.0258807	0.300217		12	GO:0016620	MF	oxidoreductase activity, acting on the aldehyde or oxo group of donors, NAD or NADP as acceptor	12/1719	151/45175	0.0158516	0.257485
283	GO:0030554	MF	adenyl nucleotide binding	283/1896	5963/45175	0.0264631	0.305784		4	GO:0090599	MF	alpha-glucosidase activity	4/1719	26/45175	0.0160037	0.259439
10	GO:0031667	BP	response to nutrient levels	10/1896	111/45175	0.0270109	0.310912		34	GO:0019199	MF	transmembrane receptor protein kinase activity	34/1719	587/45175	0.0162869	0.261716
7	GO:0009738	BP	abscisic acid-activated signaling pathway	7/1896	70/45175	0.0273118	0.313698		7	GO:0016857	MF	racemase and epimerase activity, acting on carbohydrates and derivatives	7/1719	70/45175	0.0170151	0.272041
3	GO:0098869	BP	cellular oxidant detoxification	3/1896	16/45175	0.0274457	0.313698		3	GO:0015976	BP	carbon utilization	3/1719	15/45175	0.0177599	0.280816
3	GO:0016621	MF	cinnamoyl-CoA reductase activity	3/1896	16/45175	0.0274457	0.313698		8	GO:0009664	BP	plant-type cell wall organization	8/1719	87/45175	0.0177976	0.280816
3	GO:0016849	MF	phosphorus-oxygen lyase activity	3/1896	16/45175	0.0274457	0.313698		6	GO:0005985	BP	sucrose metabolic process	6/1719	55/45175	0.0178055	0.280816
10	GO:0046323	BP	glucose import	10/1896	112/45175	0.0277273	0.316473		3	GO:0008239	MF	dipeptidyl-peptidase activity	3/1719	15/45175	0.0177599	0.280816
4	GO:0004024	MF	alcohol dehydrogenase activity, zinc-dependent	4/1896	28/45175	0.0283584	0.320974		3	GO:0005254	MF	chloride channel activity	3/1719	15/45175	0.0177599	0.280816
55	GO:0008324	MF	cation transmembrane transporter activity	55/1896	976/45175	0.0288975	0.326169		3	GO:0005247	MF	voltage-gated chloride channel activity	3/1719	15/45175	0.0177599	0.280816
11	GO:0046915	MF	transition metal ion transmembrane transporter activity	11/1896	134/45175	0.0290548	0.32749		6	GO:0004871	MF	obsolete signal transducer activity	6/1719	55/45175	0.0178055	0.280816
10	GO:0008645	BP	hexose transmembrane transport	10/1896	114/45175	0.0293407	0.328891		4	GO:0061817	BP	endoplasmic reticulum-plasma membrane tethering	4/1719	27/45175	0.0182337	0.28391
10	GO:1904659	BP	glucose transmembrane transport	10/1896	114/45175	0.0293407	0.328891		4	GO:0009130	BP	pyrimidine nucleoside monophosphate biosynthetic process	4/1719	27/45175	0.0182337	0.28391
10	GO:0015749	BP	monosaccharide transmembrane transport	10/1896	114/45175	0.0293407	0.328891		4	GO:0090158	BP	endoplasmic reticulum membrane organization	4/1719	27/45175	0.0182337	0.28391
10	GO:0034219	BP	carbohydrate transmembrane transport	10/1896	114/45175	0.0293407	0.328891		4	GO:0051643	BP	endoplasmic reticulum localization	4/1719	27/45175	0.0182337	0.28391
387	GO:0065007	BP	biological regulation	387/1896	8357/45175	0.0295943	0.331277		4	GO:0009129	BP	pyrimidine nucleoside monophosphate metabolic process	4/1719	27/45175	0.0182337	0.28391
17	GO:0004722	MF	protein serine/threonine phosphatase activity	17/1896	232/45175	0.0302104	0.337709		4	GO:0016717	MF	oxidoreductase activity, acting on paired donors, with oxidation of a pair of donors resulting in the reduction of molecular oxygen to two molecules of water	4/1719	27/45175	0.0182337	0.28391
10	GO:0006887	BP	exocytosis	10/1896	116/45175	0.0311972	0.34589		15	GO:0051273	BP	beta-glucan metabolic process	15/1719	212/45175	0.0186798	0.289554
4	GO:0071577	BP	zinc ion transmembrane transport	4/1896	29/45175	0.0318345	0.351519		2	GO:0043488	BP	regulation of mRNA stability	2/1719	6/45175	0.0195991	0.29757
4	GO:0006829	BP	zinc ion transport	4/1896	29/45175	0.0318345	0.351519		2	GO:0043487	BP	regulation of RNA stability	2/1719	6/45175	0.0195991	0.29757
4	GO:0030574	BP	collagen catabolic process	4/1896	29/45175	0.0318345	0.351519		2	GO:0046622	BP	positive regulation of organ growth	2/1719	6/45175	0.0195991	0.29757
2	GO:0071249	BP	cellular response to nitrate	2/1896	7/45175	0.0321195	0.351801		2	GO:0048639	BP	positive regulation of developmental growth	2/1719	6/45175	0.0195991	0.29757
2	GO:1902170	BP	cellular response to reactive nitrogen species	2/1896	7/45175	0.0321195	0.351801		2	GO:2000379	BP	positive regulation of reactive oxygen species metabolic process	2/1719	6/45175	0.0195991	0.29757
2	GO:0009816	BP	defense response to bacterium, incompatible interaction	2/1896	7/45175	0.0321195	0.351801		2	GO:0009341	CC	beta-galactosidase complex	2/1719	6/45175	0.0195991	0.29757
2	GO:0010154	BP	fruit development	2/1896	7/45175	0.0321195	0.351801		44	GO:0016705	MF	oxidoreductase activity, acting on paired donors, with incorporation or reduction of molecular oxygen	44/1719	804/45175	0.0194468	0.29757
2	GO:0047974	MF	guanosine deaminase activity	2/1896	7/45175	0.0321195	0.351801		2	GO:0004067	MF	asparaginase activity	2/1719	6/45175	0.0195991	0.29757
2	GO:0015131	MF	oxaloacetate transmembrane transporter activity	2/1896	7/45175	0.0321195	0.351801		2	GO:0030744	MF	luteolin O-methyltransferase activity	2/1719	6/45175	0.0195991	0.29757
3	GO:0010112	BP	regulation of systemic acquired resistance	3/1896	17/45175	0.0323099	0.352937		2	GO:0004807	MF	triose-phosphate isomerase activity	2/1719	6/45175	0.0195991	0.29757
3	GO:0047631	MF	ADP-ribose diphosphatase activity	3/1896	17/45175	0.0323099	0.352937		2	GO:0008798	MF	beta-aspartyl-peptidase activity	2/1719	6/45175	0.0195991	0.29757
12	GO:0046903	BP	secretion	12/1896	147/45175	0.0349135	0.374049		33	GO:0005618	CC	cell wall	33/1719	574/45175	0.0203542	0.306745
4	GO:0046292	BP	formaldehyde metabolic process	4/1896	30/45175	0.0355493	0.375962		33	GO:0030312	CC	external encapsulating structure	33/1719	574/45175	0.0203542	0.306745
4	GO:0046294	BP	formaldehyde catabolic process	4/1896	30/45175	0.0355493	0.375962		4	GO:0015936	BP	coenzyme A metabolic process	4/1719	28/45175	0.0206471	0.310012
4	GO:0110095	BP	cellular detoxification of aldehyde	4/1896	30/45175	0.0355493	0.375962		4	GO:0043467	BP	regulation of generation of precursor metabolites and energy	4/1719	28/45175	0.0206471	0.310012
7	GO:0050776	BP	regulation of immune response	7/1896	74/45175	0.0355727	0.375962		54	GO:0005576	CC	extracellular region	54/1719	1033/45175	0.0208058	0.311819
7	GO:0045088	BP	regulation of innate immune response	7/1896	74/45175	0.0355727	0.375962		9	GO:0009705	CC	plant-type vacuole membrane	9/1719	107/45175	0.0210498	0.314318
4	GO:0031012	CC	extracellular matrix	4/1896	30/45175	0.0355493	0.375962		3	GO:0045041	BP	protein import into mitochondrial intermembrane space	3/1719	16/45175	0.0212506	0.314905
4	GO:0051903	MF	S-(hydroxymethyl)glutathione dehydrogenase activity	4/1896	30/45175	0.0355493	0.375962		3	GO:0047938	MF	glucose-6-phosphate 1-epimerase activity	3/1719	16/45175	0.0212506	0.314905
10	GO:0016877	MF	ligase activity, forming carbon-sulfur bonds	10/1896	120/45175	0.0356518	0.376309		3	GO:0004301	MF	epoxide hydrolase activity	3/1719	16/45175	0.0212506	0.314905
3	GO:0072488	BP	ammonium transmembrane transport	3/1896	18/45175	0.0375917	0.390704		42	GO:0060089	MF	molecular transducer activity	42/1719	767/45175	0.0216602	0.31991
3	GO:0015696	BP	ammonium transport	3/1896	18/45175	0.0375917	0.390704		20	GO:0009733	BP	response to auxin	20/1719	305/45175	0.0224169	0.330487
9	GO:0000302	BP	response to reactive oxygen species	9/1896	99/45175	0.037693	0.391025		4	GO:0009809	BP	lignin biosynthetic process	4/1719	29/45175	0.0232475	0.336943
7	GO:0035303	BP	regulation of dephosphorylation	7/1896	75/45175	0.0378695	0.391025		4	GO:0009686	BP	gibberellin biosynthetic process	4/1719	29/45175	0.0232475	0.336943
7	GO:0015085	MF	calcium ion transmembrane transporter activity	7/1896	75/45175	0.0378695	0.391025		6	GO:0009699	BP	phenylpropanoid biosynthetic process	6/1719	59/45175	0.0243796	0.346856
12	GO:0005777	CC	peroxisome	12/1896	152/45175	0.0381389	0.392146		3	GO:0006821	BP	chloride transport	3/1719	17/45175	0.0250883	0.350204
306	GO:0032553	MF	ribonucleotide binding	306/1896	6543/45175	0.038701	0.396661		3	GO:1903313	BP	positive regulation of mRNA metabolic process	3/1719	17/45175	0.0250883	0.350204
308	GO:0097367	MF	carbohydrate derivative binding	308/1896	6592/45175	0.0393204	0.402503		3	GO:0019740	BP	nitrogen utilization	3/1719	17/45175	0.0250883	0.350204
4	GO:0032963	BP	collagen metabolic process	4/1896	31/45175	0.0395038	0.403872		3	GO:0047259	MF	glucomannan 4-beta-mannosyltransferase activity	3/1719	17/45175	0.0250883	0.350204
10	GO:0005351	MF	carbohydrate:proton symporter activity	10/1896	123/45175	0.0396534	0.404317		3	GO:0031956	MF	medium-chain fatty acid-CoA ligase activity	3/1719	17/45175	0.0250883	0.350204
10	GO:0005402	MF	carbohydrate:cation symporter activity	10/1896	123/45175	0.0396534	0.404317		3	GO:0045552	MF	dihydrokaempferol 4-reductase activity	3/1719	17/45175	0.0250883	0.350204
18	GO:0006470	BP	protein dephosphorylation	18/1896	258/45175	0.0403047	0.409488		3	GO:0015108	MF	chloride transmembrane transporter activity	3/1719	17/45175	0.0250883	0.350204
10	GO:1901606	BP	alpha-amino acid catabolic process	10/1896	124/45175	0.0411151	0.4172		3	GO:0003996	MF	acyl-CoA ligase activity	3/1719	17/45175	0.0250883	0.350204
2	GO:0046391	BP	5-phosphoribose 1-diphosphate metabolic process	2/1896	8/45175	0.0416506	0.420536		3	GO:0003989	MF	acetyl-CoA carboxylase activity	3/1719	17/45175	0.0250883	0.350204
2	GO:0006015	BP	5-phosphoribose 1-diphosphate biosynthetic process	2/1896	8/45175	0.0416506	0.420536		3	GO:0102391	MF	decanoate-CoA ligase activity	3/1719	17/45175	0.0250883	0.350204
2	GO:0002189	CC	ribose phosphate diphosphokinase complex	2/1896	8/45175	0.0416506	0.420536		5	GO:0043650	BP	dicarboxylic acid biosynthetic process	5/1719	44/45175	0.025205	0.35123
2	GO:0004749	MF	ribose phosphate diphosphokinase activity	2/1896	8/45175	0.0416506	0.420536		4	GO:0016102	BP	diterpenoid biosynthetic process	4/1719	30/45175	0.0260377	0.361596
1	GO:0034020	MF	neoxanthin synthase activity	1/1896	1/45175	0.0419701	0.42167		11	GO:0051274	BP	beta-glucan biosynthetic process	11/1719	145/45175	0.0266685	0.369004
1	GO:0033741	MF	adenylyl-sulfate reductase (glutathione) activity	1/1896	1/45175	0.0419701	0.42167		2	GO:0065001	BP	specification of axis polarity	2/1719	7/45175	0.0267525	0.369004
1	GO:0018580	MF	nitronate monooxygenase activity	1/1896	1/45175	0.0419701	0.42167		2	GO:0009944	BP	polarity specification of adaxial/abaxial axis	2/1719	7/45175	0.0267525	0.369004
1	GO:0102822	MF	quercetin 3'-O-methyltransferase activity	1/1896	1/45175	0.0419701	0.42167		2	GO:0000234	MF	phosphoethanolamine N-methyltransferase activity	2/1719	7/45175	0.0267525	0.369004
3	GO:0003978	MF	UDP-glucose 4-epimerase activity	3/1896	19/45175	0.0432845	0.432739		35	GO:0004888	MF	transmembrane signaling receptor activity	35/1719	632/45175	0.0273394	0.37456
3	GO:0035529	MF	NADH pyrophosphatase activity	3/1896	19/45175	0.0432845	0.432739		5	GO:0004568	MF	chitinase activity	5/1719	45/45175	0.0274953	0.376062
3	GO:0004602	MF	glutathione peroxidase activity	3/1896	19/45175	0.0432845	0.432739		11	GO:0009653	BP	anatomical structure morphogenesis	11/1719	147/45175	0.0285451	0.387561
4	GO:0009975	MF	cyclase activity	4/1896	32/45175	0.0436985	0.436342		23	GO:0009055	MF	electron transfer activity	23/1719	379/45175	0.0295137	0.398139
14	GO:0009408	BP	response to heat	14/1896	192/45175	0.0441739	0.440548		45	GO:0016829	MF	lyase activity	45/1719	853/45175	0.0295498	0.398139
44	GO:0016791	MF	phosphatase activity	44/1896	770/45175	0.0452762	0.450988		5	GO:0022412	BP	cellular process involved in reproduction in multicellular organism	5/1719	46/45175	0.0299136	0.402374
47	GO:0020037	MF	heme binding	47/1896	842/45175	0.0460057	0.457695		8	GO:0051087	MF	chaperone binding	8/1719	97/45175	0.0317419	0.424861
5	GO:0016998	BP	cell wall macromolecule catabolic process	5/1896	47/45175	0.0463152	0.458774		43	GO:0030234	MF	enzyme regulator activity	43/1719	813/45175	0.0326783	0.436677
5	GO:0042537	BP	benzene-containing compound metabolic process	5/1896	47/45175	0.0463152	0.458774		10	GO:0040007	BP	growth	10/1719	130/45175	0.0334677	0.445099
9	GO:0010411	BP	xyloglucan metabolic process	9/1896	108/45175	0.0478101	0.46905		3	GO:0042548	BP	regulation of photosynthesis, light reaction	3/1719	19/45175	0.0338008	0.445099
300	GO:0046872	MF	metal ion binding	300/1896	6442/45175	0.0477783	0.46905		3	GO:0004467	MF	long-chain fatty acid-CoA ligase activity	3/1719	19/45175	0.0338008	0.445099
52	GO:0022890	MF	inorganic cation transmembrane transporter activity	52/1896	940/45175	0.0478388	0.46905		3	GO:0015645	MF	fatty acid ligase activity	3/1719	19/45175	0.0338008	0.445099
4	GO:0045332	BP	phospholipid translocation	4/1896	33/45175	0.0481332	0.470803		3	GO:0016885	MF	ligase activity, forming carbon-carbon bonds	3/1719	19/45175	0.0338008	0.445099
4	GO:0140326	MF	ATPase-coupled intramembrane lipid transporter activity	4/1896	33/45175	0.0481332	0.470803		3	GO:0008169	MF	C-methyltransferase activity	3/1719	19/45175	0.0338008	0.445099
3	GO:0090698	BP	post-embryonic plant morphogenesis	3/1896	20/45175	0.0493804	0.480116		3	GO:0016421	MF	CoA carboxylase activity	3/1719	19/45175	0.0338008	0.445099
3	GO:0003997	MF	acyl-CoA oxidase activity	3/1896	20/45175	0.0493804	0.480116		6	GO:0009826	BP	unidimensional cell growth	6/1719	64/45175	0.0346473	0.449282
3	GO:0004124	MF	cysteine synthase activity	3/1896	20/45175	0.0493804	0.480116		2	GO:0030186	BP	melatonin metabolic process	2/1719	8/45175	0.034781	0.449282
3	GO:0008519	MF	ammonium transmembrane transporter activity	3/1896	20/45175	0.0493804	0.480116		2	GO:0030187	BP	melatonin biosynthetic process	2/1719	8/45175	0.034781	0.449282
5	GO:0031305	CC	integral component of mitochondrial inner membrane	5/1896	48/45175	0.0499863	0.483697		2	GO:1902767	BP	isoprenoid biosynthetic process via mevalonate	2/1719	8/45175	0.034781	0.449282
5	GO:0031304	CC	intrinsic component of mitochondrial inner membrane	5/1896	48/45175	0.0499863	0.483697		2	GO:0006021	BP	inositol biosynthetic process	2/1719	8/45175	0.034781	0.449282
									2	GO:0010142	BP	farnesyl diphosphate biosynthetic process, mevalonate pathway	2/1719	8/45175	0.034781	0.449282
									6	GO:0042973	MF	glucan endo-1,3-beta-D-glucosidase activity	6/1719	64/45175	0.0346473	0.449282
									2	GO:0050328	MF	tetrahydroberberine oxidase activity	2/1719	8/45175	0.034781	0.449282
									2	GO:0003848	MF	2-amino-4-hydroxy-6-hydroxymethyldihydropteridine diphosphokinase activity	2/1719	8/45175	0.034781	0.449282
									2	GO:0016688	MF	L-ascorbate peroxidase activity	2/1719	8/45175	0.034781	0.449282
									15	GO:0030258	BP	lipid modification	15/1719	227/45175	0.0352784	0.452833
									4	GO:0010941	BP	regulation of cell death	4/1719	33/45175	0.0355688	0.453697
									4	GO:0031903	CC	microbody membrane	4/1719	33/45175	0.0355688	0.453697
									4	GO:0005778	CC	peroxisomal membrane	4/1719	33/45175	0.0355688	0.453697
									4	GO:0005089	MF	Rho guanyl-nucleotide exchange factor activity	4/1719	33/45175	0.0355688	0.453697
									38	GO:0071554	BP	cell wall organization or biogenesis	38/1719	709/45175	0.0369037	0.467064
									1	GO:0019742	BP	pentacyclic triterpenoid metabolic process	1/1719	1/45175	0.038052	0.47495
									1	GO:0019745	BP	pentacyclic triterpenoid biosynthetic process	1/1719	1/45175	0.038052	0.47495
									10	GO:0042910	MF	xenobiotic transmembrane transporter activity	10/1719	134/45175	0.0379032	0.47495
									9	GO:0015333	MF	peptide:proton symporter activity	9/1719	109/45175	0.0379234	0.47495
									1	GO:0102375	MF	11-oxo-beta-amyrin 30-oxidase activity	1/1719	1/45175	0.038052	0.47495
									1	GO:0050285	MF	sinapine esterase activity	1/1719	1/45175	0.038052	0.47495
									1	GO:0046555	MF	acetylxylan esterase activity	1/1719	1/45175	0.038052	0.47495
									1	GO:0042299	MF	lupeol synthase activity	1/1719	1/45175	0.038052	0.47495
									3	GO:0016803	MF	ether hydrolase activity	3/1719	20/45175	0.0386695	0.478984
									7	GO:0006220	BP	pyrimidine nucleotide metabolic process	7/1719	83/45175	0.0387816	0.479642
									22	GO:0016709	MF	oxidoreductase activity, acting on paired donors, with incorporation or reduction of molecular oxygen, NAD(P)H as one donor, and incorporation of one atom of oxygen	22/1719	369/45175	0.0388795	0.480123
									9	GO:0009579	CC	thylakoid	9/1719	111/45175	0.0394004	0.483978
									6	GO:0003854	MF	3-beta-hydroxy-delta5-steroid dehydrogenase activity	6/1719	66/45175	0.0394295	0.483978
									6	GO:0033764	MF	steroid dehydrogenase activity, acting on the CH-OH group of donors, NAD or NADP as acceptor	6/1719	66/45175	0.0394295	0.483978
									18	GO:0009266	BP	response to temperature stimulus	18/1719	282/45175	0.0397897	0.487663
									39	GO:0038023	MF	signaling receptor activity	39/1719	739/45175	0.0411543	0.503629
									9	GO:1901136	BP	carbohydrate derivative catabolic process	9/1719	114/45175	0.0421278	0.514769
									4	GO:1905392	BP	plant organ morphogenesis	4/1719	35/45175	0.042902	0.519714
									4	GO:0046173	BP	polyol biosynthetic process	4/1719	35/45175	0.042902	0.519714
									7	GO:0006898	BP	receptor-mediated endocytosis	7/1719	85/45175	0.0432476	0.519714
									2	GO:1902292	BP	cell cycle DNA replication initiation	2/1719	9/45175	0.0436075	0.519714
									2	GO:1902315	BP	nuclear cell cycle DNA replication initiation	2/1719	9/45175	0.0436075	0.519714
									2	GO:0061013	BP	regulation of mRNA catabolic process	2/1719	9/45175	0.0436075	0.519714
									2	GO:0010191	BP	mucilage metabolic process	2/1719	9/45175	0.0436075	0.519714
									2	GO:0010192	BP	mucilage biosynthetic process	2/1719	9/45175	0.0436075	0.519714
									2	GO:0048359	BP	mucilage metabolic process involved in seed coat development	2/1719	9/45175	0.0436075	0.519714
									2	GO:1902975	BP	mitotic DNA replication initiation	2/1719	9/45175	0.0436075	0.519714
									3	GO:0010143	BP	cutin biosynthetic process	3/1719	21/45175	0.0438736	0.519714
									2	GO:0004028	MF	3-chloroallyl aldehyde dehydrogenase activity	2/1719	9/45175	0.0436075	0.519714
									2	GO:0003878	MF	ATP citrate synthase activity	2/1719	9/45175	0.0436075	0.519714
									2	GO:0034009	MF	isoprene synthase activity	2/1719	9/45175	0.0436075	0.519714
									2	GO:0046577	MF	long-chain-alcohol oxidase activity	2/1719	9/45175	0.0436075	0.519714
									2	GO:0045158	MF	electron transporter, transferring electrons within cytochrome b6/f complex of photosystem II activity	2/1719	9/45175	0.0436075	0.519714
									3	GO:0090447	MF	glycerol-3-phosphate 2-O-acyltransferase activity	3/1719	21/45175	0.0438736	0.519714
									3	GO:0016725	MF	oxidoreductase activity, acting on CH or CH2 groups	3/1719	21/45175	0.0438736	0.519714
									3	GO:0016778	MF	diphosphotransferase activity	3/1719	21/45175	0.0438736	0.519714
									3	GO:0004869	MF	cysteine-type endopeptidase inhibitor activity	3/1719	21/45175	0.0438736	0.519714
									112	GO:0006468	BP	protein phosphorylation	112/1719	2448/45175	0.0443017	0.523277
									34	GO:0098805	CC	whole membrane	34/1719	625/45175	0.044303	0.523277
									16	GO:0015295	MF	solute:proton symporter activity	16/1719	251/45175	0.0444967	0.524803
									37	GO:0044262	BP	cellular carbohydrate metabolic process	37/1719	695/45175	0.0446676	0.526057
									12	GO:0016831	MF	carboxy-lyase activity	12/1719	175/45175	0.0449075	0.528117
									7	GO:0003993	MF	acid phosphatase activity	7/1719	86/45175	0.0455999	0.535486
									4	GO:0004022	MF	alcohol dehydrogenase (NAD+) activity	4/1719	36/45175	0.0468635	0.545643
									4	GO:0018455	MF	alcohol dehydrogenase [NAD(P)+] activity	4/1719	36/45175	0.0468635	0.545643
									16	GO:0015294	MF	solute:cation symporter activity	16/1719	255/45175	0.047253	0.546228
									6	GO:0044550	BP	secondary metabolite biosynthetic process	6/1719	69/45175	0.0473528	0.546606
									31	GO:0016052	BP	carbohydrate catabolic process	31/1719	573/45175	0.0476878	0.548916
									9	GO:0035673	MF	oligopeptide transmembrane transporter activity	9/1719	119/45175	0.0480406	0.551416
									21	GO:0004713	MF	protein tyrosine kinase activity	21/1719	354/45175	0.0487123	0.55834
									3	GO:1901568	BP	fatty acid derivative metabolic process	3/1719	22/45175	0.049407	0.56471
									3	GO:0016602	CC	CCAAT-binding factor complex	3/1719	22/45175	0.049407	0.56471
									32	GO:0004497	MF	monooxygenase activity	32/1719	588/45175	0.049507	0.56506
									16	GO:0015293	MF	symporter activity	16/1719	258/45175	0.0496624	0.56604

## Sheet: CK vs M
CK vs M upregulated genes									CK vs M downregulated genes
Number	GO ID	Term Type	Description	Ratio_in_study	Ratio_in_pop	Pvalue	Padjust		Number	GO ID	Term Type	Description	Ratio_in_study	Ratio_in_pop	Pvalue	Padjust
11	GO:0080142	BP	regulation of salicylic acid biosynthetic process	11/3570	22/45175	2.29394e-07	0.00034859		12	GO:0019252	BP	starch biosynthetic process	12/2546	34/45175	1.71229e-07	0.000437566
11	GO:0010337	BP	regulation of salicylic acid metabolic process	11/3570	22/45175	2.29394e-07	0.00034859		14	GO:0009768	BP	photosynthesis, light harvesting in photosystem I	14/2546	35/45175	2.47168e-07	0.000437566
19	GO:0019932	BP	second-messenger-mediated signaling	19/3570	52/45175	2.6284e-07	0.00034859		21	GO:0018298	BP	protein-chromophore linkage	21/2546	78/45175	2.55052e-07	0.000437566
19	GO:0042542	BP	response to hydrogen peroxide	19/3570	53/45175	3.5847e-07	0.00034859		14	GO:0009765	BP	photosynthesis, light harvesting	14/2546	38/45175	6.84593e-07	0.000437566
33	GO:0010200	BP	response to chitin	33/3570	59/45175	3.815e-07	0.00034859		14	GO:0005982	BP	starch metabolic process	14/2546	45/45175	7.46907e-07	0.000437566
21	GO:0051259	BP	protein complex oligomerization	21/3570	59/45175	3.815e-07	0.00034859		14	GO:0006112	BP	energy reserve metabolic process	14/2546	46/45175	9.87426e-07	0.000437566
29	GO:0006749	BP	glutathione metabolic process	29/3570	105/45175	4.84614e-07	0.00034859		14	GO:0005977	BP	glycogen metabolic process	14/2546	46/45175	9.87426e-07	0.000437566
19	GO:0019722	BP	calcium-mediated signaling	19/3570	50/45175	8.17156e-07	0.00034859		16	GO:0031408	BP	oxylipin biosynthetic process	16/2546	61/45175	1.05454e-06	0.000437566
19	GO:0009611	BP	response to wounding	19/3570	62/45175	8.65689e-07	0.00034859		16	GO:0031407	BP	oxylipin metabolic process	16/2546	61/45175	1.05454e-06	0.000437566
36	GO:0009408	BP	response to heat	36/3570	192/45175	1.15807e-06	0.00034859		45	GO:0006631	BP	fatty acid metabolic process	45/2546	356/45175	1.23168e-06	0.000437566
54	GO:0015711	BP	organic anion transport	54/3570	326/45175	1.35662e-06	0.00034859		44	GO:0072330	BP	monocarboxylic acid biosynthetic process	44/2546	324/45175	1.3672e-06	0.000437566
42	GO:0010243	BP	response to organonitrogen compound	42/3570	185/45175	1.39428e-06	0.00034859		60	GO:0006091	BP	generation of precursor metabolites and energy	60/2546	487/45175	1.38178e-06	0.000437566
46	GO:0008037	BP	cell recognition	46/3570	186/45175	1.5367e-06	0.00034859		58	GO:0016051	BP	carbohydrate biosynthetic process	58/2546	450/45175	1.4595e-06	0.000437566
46	GO:0048544	BP	recognition of pollen	46/3570	186/45175	1.5367e-06	0.00034859		32	GO:0009250	BP	glucan biosynthetic process	32/2546	216/45175	1.73101e-06	0.000437566
43	GO:1901698	BP	response to nitrogen compound	43/3570	205/45175	1.54382e-06	0.00034859		39	GO:0006633	BP	fatty acid biosynthetic process	39/2546	270/45175	1.73497e-06	0.000437566
24	GO:0032482	BP	Rab protein signal transduction	24/3570	98/45175	1.78823e-06	0.00034859		44	GO:0034637	BP	cellular carbohydrate biosynthetic process	44/2546	353/45175	2.19634e-06	0.000437566
76	GO:1901700	BP	response to oxygen-containing compound	76/3570	492/45175	1.91577e-06	0.00034859		83	GO:0046394	BP	carboxylic acid biosynthetic process	83/2546	768/45175	2.54271e-06	0.000437566
33	GO:0006970	BP	response to osmotic stress	33/3570	169/45175	1.99487e-06	0.00034859		83	GO:0016053	BP	organic acid biosynthetic process	83/2546	770/45175	2.64047e-06	0.000437566
28	GO:0004364	MF	glutathione transferase activity	28/3570	91/45175	4.40922e-07	0.00034859		109	GO:0044283	BP	small molecule biosynthetic process	109/2546	1056/45175	2.71448e-06	0.000437566
46	GO:0005516	MF	calmodulin binding	46/3570	189/45175	8.62865e-07	0.00034859		91	GO:0008610	BP	lipid biosynthetic process	91/2546	852/45175	2.73995e-06	0.000437566
45	GO:0030247	MF	polysaccharide binding	45/3570	163/45175	1.41953e-06	0.00034859		47	GO:0006073	BP	cellular glucan metabolic process	47/2546	397/45175	2.89639e-06	0.000437566
20	GO:0043621	MF	protein self-association	20/3570	77/45175	1.53516e-06	0.00034859		48	GO:0044042	BP	glucan metabolic process	48/2546	416/45175	2.9119e-06	0.000437566
43	GO:0004714	MF	transmembrane receptor protein tyrosine kinase activity	43/3570	232/45175	2.02658e-06	0.00034859		12	GO:0010287	CC	plastoglobule	12/2546	34/45175	1.71229e-07	0.000437566
117	GO:0005509	MF	calcium ion binding	117/3570	571/45175	2.28563e-06	0.00034859		29	GO:0009523	CC	photosystem II	29/2546	123/45175	3.58333e-07	0.000437566
58	GO:0004713	MF	protein tyrosine kinase activity	58/3570	354/45175	2.3537e-06	0.00034859		20	GO:0009522	CC	photosystem I	20/2546	82/45175	5.65859e-07	0.000437566
106	GO:0030246	MF	carbohydrate binding	106/3570	772/45175	3.01916e-06	0.00034859		36	GO:0009521	CC	photosystem	36/2546	171/45175	1.23076e-06	0.000437566
58	GO:0008514	MF	organic anion transmembrane transporter activity	58/3570	383/45175	3.77687e-06	0.00034859		21	GO:0016168	MF	chlorophyll binding	21/2546	67/45175	7.12512e-07	0.000437566
222	GO:0007165	BP	signal transduction	222/3570	2025/45175	5.0444e-06	0.000381592		12	GO:0005200	MF	structural constituent of cytoskeleton	12/2546	39/45175	9.38087e-07	0.000437566
329	GO:0016310	BP	phosphorylation	329/3570	2714/45175	5.14041e-06	0.000381592		51	GO:0004675	MF	transmembrane receptor protein serine/threonine kinase activity	51/2546	395/45175	1.52327e-06	0.000437566
324	GO:0006468	BP	protein phosphorylation	324/3570	2448/45175	5.24697e-06	0.000381592		74	GO:0004888	MF	transmembrane signaling receptor activity	74/2546	632/45175	2.01142e-06	0.000437566
103	GO:0035556	BP	intracellular signal transduction	103/3570	817/45175	5.48614e-06	0.000381592		70	GO:0019199	MF	transmembrane receptor protein kinase activity	70/2546	587/45175	2.20031e-06	0.000437566
267	GO:0003700	MF	DNA-binding transcription factor activity	267/3570	1967/45175	4.5651e-06	0.000381592		75	GO:0008194	MF	UDP-glycosyltransferase activity	75/2546	686/45175	2.27377e-06	0.000437566
210	GO:0043565	MF	sequence-specific DNA binding	210/3570	1868/45175	4.99699e-06	0.000381592		80	GO:0038023	MF	signaling receptor activity	80/2546	739/45175	2.4108e-06	0.000437566
247	GO:0004674	MF	protein serine/threonine kinase activity	247/3570	1949/45175	5.08252e-06	0.000381592		82	GO:0060089	MF	molecular transducer activity	82/2546	767/45175	2.50124e-06	0.000437566
277	GO:0140110	MF	transcription regulator activity	277/3570	2197/45175	5.37773e-06	0.000381592		8	GO:0019139	MF	cytokinin dehydrogenase activity	8/2546	18/45175	2.64467e-06	0.000437566
332	GO:0006355	BP	regulation of transcription, DNA-templated	332/3570	3201/45175	5.96899e-06	0.000398161		97	GO:0016758	MF	transferase activity, transferring hexosyl groups	97/2546	969/45175	2.81717e-06	0.000437566
332	GO:1903506	BP	regulation of nucleic acid-templated transcription	332/3570	3201/45175	5.96899e-06	0.000398161		187	GO:0005975	BP	carbohydrate metabolic process	187/2546	2194/45175	3.85554e-06	0.000441962
332	GO:2001141	BP	regulation of RNA biosynthetic process	332/3570	3201/45175	5.96899e-06	0.000398161		213	GO:0055114	BP	oxidation-reduction process	213/2546	2391/45175	3.91281e-06	0.000441962
362	GO:0004672	MF	protein kinase activity	362/3570	2949/45175	6.02136e-06	0.000398389		137	GO:0019752	BP	carboxylic acid metabolic process	137/2546	1591/45175	3.94563e-06	0.000441962
341	GO:0005886	CC	plasma membrane	341/3570	3112/45175	6.23803e-06	0.000406121		215	GO:0006468	BP	protein phosphorylation	215/2546	2448/45175	4.02304e-06	0.000441962
379	GO:0016773	MF	phosphotransferase activity, alcohol group as acceptor	379/3570	3328/45175	6.37578e-06	0.000411794		144	GO:0006629	BP	lipid metabolic process	144/2546	1593/45175	4.03077e-06	0.000441962
403	GO:0006793	BP	phosphorus metabolic process	403/3570	3839/45175	6.5063e-06	0.000412737		71	GO:0044262	BP	cellular carbohydrate metabolic process	71/2546	695/45175	4.06647e-06	0.000441962
356	GO:0009889	BP	regulation of biosynthetic process	356/3570	3499/45175	6.52701e-06	0.000412737		141	GO:0043436	BP	oxoacid metabolic process	141/2546	1636/45175	4.09229e-06	0.000441962
398	GO:0006796	BP	phosphate-containing compound metabolic process	398/3570	3789/45175	6.70158e-06	0.000412958		41	GO:0005874	CC	microtubule	41/2546	336/45175	3.83884e-06	0.000441962
469	GO:0006464	BP	cellular protein modification process	469/3570	4476/45175	6.79975e-06	0.000412958		135	GO:0016757	MF	transferase activity, transferring glycosyl groups	135/2546	1445/45175	4.14502e-06	0.000441962
469	GO:0036211	BP	protein modification process	469/3570	4476/45175	6.79975e-06	0.000412958		43	GO:0099512	CC	supramolecular fiber	43/2546	358/45175	4.42863e-06	0.000450503
423	GO:0016301	MF	kinase activity	423/3570	4063/45175	7.24637e-06	0.000424251		43	GO:0099513	CC	polymeric cytoskeletal fiber	43/2546	358/45175	4.42863e-06	0.000450503
356	GO:0031326	BP	regulation of cellular biosynthetic process	356/3570	3490/45175	7.4334e-06	0.000429028		43	GO:0099081	CC	supramolecular polymer	43/2546	358/45175	4.42863e-06	0.000450503
69	GO:0006820	BP	anion transport	69/3570	499/45175	7.92928e-06	0.000441976		142	GO:0006082	BP	organic acid metabolic process	142/2546	1651/45175	4.48749e-06	0.000450854
34	GO:0006575	BP	cellular modified amino acid metabolic process	34/3570	193/45175	1.04976e-05	0.000554738		239	GO:0016310	BP	phosphorylation	239/2546	2714/45175	5.0614e-06	0.000476563
635	GO:0050794	BP	regulation of cellular process	635/3570	6768/45175	1.07561e-05	0.000564731		265	GO:0005886	CC	plasma membrane	265/2546	3112/45175	5.09474e-06	0.000476563
27	GO:0007265	BP	Ras protein signal transduction	27/3570	139/45175	1.11544e-05	0.00057383		228	GO:0004672	MF	protein kinase activity	228/2546	2949/45175	5.2578e-06	0.000486227
43	GO:0046942	BP	carboxylic acid transport	43/3570	270/45175	1.16345e-05	0.00057383		296	GO:0006793	BP	phosphorus metabolic process	296/2546	3839/45175	5.49034e-06	0.000497998
43	GO:0015849	BP	organic acid transport	43/3570	270/45175	1.16345e-05	0.00057383		40	GO:0000271	BP	polysaccharide biosynthetic process	40/2546	329/45175	5.50748e-06	0.000497998
344	GO:2000112	BP	regulation of cellular macromolecule biosynthetic process	344/3570	3442/45175	1.19884e-05	0.000584199		292	GO:0006796	BP	phosphate-containing compound metabolic process	292/2546	3789/45175	5.77611e-06	0.000502876
344	GO:0010556	BP	regulation of macromolecule biosynthetic process	344/3570	3446/45175	1.21482e-05	0.000588466		217	GO:0044281	BP	small molecule metabolic process	217/2546	2757/45175	5.93218e-06	0.000502876
43	GO:0016765	MF	transferase activity, transferring alkyl or aryl (other than methyl) groups	43/3570	272/45175	1.30379e-05	0.000616874		307	GO:0016301	MF	kinase activity	307/2546	4063/45175	5.71699e-06	0.000502876
93	GO:0006952	BP	defense response	93/3570	748/45175	1.48496e-05	0.000686627		86	GO:0046906	MF	tetrapyrrole binding	86/2546	911/45175	5.9029e-06	0.000502876
1526	GO:0031224	CC	intrinsic component of membrane	1526/3570	17629/45175	1.50794e-05	0.00069331		72	GO:0032787	BP	monocarboxylic acid metabolic process	72/2546	722/45175	6.256e-06	0.000514256
44	GO:0009266	BP	response to temperature stimulus	44/3570	282/45175	1.82144e-05	0.000801239		287	GO:0016491	MF	oxidoreductase activity	287/2546	3864/45175	6.96223e-06	0.000550084
1513	GO:0016021	CC	integral component of membrane	1513/3570	17543/45175	1.88913e-05	0.000823281		527	GO:0043168	MF	anion binding	527/2546	7591/45175	7.499e-06	0.000575725
24	GO:0031347	BP	regulation of defense response	24/3570	120/45175	2.0232e-05	0.000866567		36	GO:0033692	BP	cellular polysaccharide biosynthetic process	36/2546	288/45175	8.00997e-06	0.000599916
39	GO:0098656	BP	anion transmembrane transport	39/3570	243/45175	2.18388e-05	0.000917116		517	GO:0016020	CC	membrane	517/2546	6776/45175	8.13281e-06	0.000599916
567	GO:0140096	MF	catalytic activity, acting on a protein	567/3570	6076/45175	2.17844e-05	0.000917116		44	GO:0009535	CC	chloroplast thylakoid membrane	44/2546	376/45175	8.18338e-06	0.000599916
16	GO:0072348	BP	sulfur compound transport	16/3570	63/45175	2.26476e-05	0.000945159		44	GO:0055035	CC	plastid thylakoid membrane	44/2546	376/45175	8.18338e-06	0.000599916
32	GO:0007264	BP	small GTPase mediated signal transduction	32/3570	186/45175	2.84511e-05	0.00115192		2198	GO:0003674	MF	molecular_function	2198/2546	36356/45175	8.38345e-06	0.000599916
91	GO:0038023	MF	signaling receptor activity	91/3570	739/45175	3.33058e-05	0.00132216		663	GO:0016740	MF	transferase activity	663/2546	9524/45175	8.39468e-06	0.000599916
337	GO:0051252	BP	regulation of RNA metabolic process	337/3570	3441/45175	3.3645e-05	0.00132914		10	GO:0005978	BP	glycogen biosynthetic process	10/2546	33/45175	8.87361e-06	0.000617209
34	GO:0006865	BP	amino acid transport	34/3570	205/45175	3.86964e-05	0.00150675		1835	GO:0008150	BP	biological_process	1835/2546	30415/45175	9.98427e-06	0.000677029
34	GO:1903825	BP	organic acid transmembrane transport	34/3570	207/45175	4.46041e-05	0.0017117		4	GO:0045181	MF	glutamate synthase activity, NAD(P)H as acceptor	4/2546	4/45175	1.00664e-05	0.000677029
34	GO:1905039	BP	carboxylic acid transmembrane transport	34/3570	207/45175	4.46041e-05	0.0017117		4	GO:0016040	MF	glutamate synthase (NADH) activity	4/2546	4/45175	1.00664e-05	0.000677029
27	GO:0009651	BP	response to salt stress	27/3570	149/45175	4.53233e-05	0.0017117		1412	GO:0003824	MF	catalytic activity	1412/2546	21716/45175	1.12318e-05	0.000743126
23	GO:0000295	MF	adenine nucleotide transmembrane transporter activity	23/3570	118/45175	4.56425e-05	0.0017117		1163	GO:0008152	BP	metabolic process	1163/2546	18463/45175	1.18247e-05	0.000776041
23	GO:0005346	MF	purine ribonucleotide transmembrane transporter activity	23/3570	118/45175	4.56425e-05	0.0017117		10	GO:0016774	MF	phosphotransferase activity, carboxyl group as acceptor	10/2546	34/45175	1.19362e-05	0.000777092
23	GO:0015215	MF	nucleotide transmembrane transporter activity	23/3570	118/45175	4.56425e-05	0.0017117		851	GO:0043167	MF	ion binding	851/2546	13204/45175	1.20678e-05	0.000779425
23	GO:0015216	MF	purine nucleotide transmembrane transporter activity	23/3570	118/45175	4.56425e-05	0.0017117		44	GO:0042651	CC	thylakoid membrane	44/2546	391/45175	1.33197e-05	0.000840278
79	GO:0004888	MF	transmembrane signaling receptor activity	79/3570	632/45175	5.48296e-05	0.00201902		44	GO:0034357	CC	photosynthetic membrane	44/2546	391/45175	1.33197e-05	0.000840278
665	GO:0050789	BP	regulation of biological process	665/3570	7308/45175	5.63143e-05	0.00204733		38	GO:0050660	MF	flavin adenine dinucleotide binding	38/2546	318/45175	1.32367e-05	0.000840278
5	GO:0015744	BP	succinate transport	5/3570	7/45175	5.6353e-05	0.00204733		342	GO:0016772	MF	transferase activity, transferring phosphorus-containing groups	342/2546	4832/45175	1.49216e-05	0.000934091
38	GO:0046943	MF	carboxylic acid transmembrane transporter activity	38/3570	243/45175	6.06533e-05	0.00218405		42	GO:0009416	BP	response to light stimulus	42/2546	365/45175	1.71385e-05	0.00105662
38	GO:0005342	MF	organic acid transmembrane transporter activity	38/3570	243/45175	6.06533e-05	0.00218405		245	GO:0016773	MF	phosphotransferase activity, alcohol group as acceptor	245/2546	3328/45175	2.38203e-05	0.0014223
92	GO:0060089	MF	molecular transducer activity	92/3570	767/45175	6.35441e-05	0.00227807		51	GO:0044264	BP	cellular polysaccharide metabolic process	51/2546	486/45175	2.53963e-05	0.00149764
22	GO:0005347	MF	ATP transmembrane transporter activity	22/3570	114/45175	7.7249e-05	0.00269808		316	GO:0006464	BP	cellular protein modification process	316/2546	4476/45175	2.60114e-05	0.001512
20	GO:0000302	BP	response to reactive oxygen species	20/3570	99/45175	8.27885e-05	0.00286695		316	GO:0036211	BP	protein modification process	316/2546	4476/45175	2.60114e-05	0.001512
24	GO:0015605	MF	organophosphate ester transmembrane transporter activity	24/3570	128/45175	8.67276e-05	0.00297801		510	GO:0036094	MF	small molecule binding	510/2546	7645/45175	3.10301e-05	0.0017659
72	GO:0008509	MF	anion transmembrane transporter activity	72/3570	572/45175	8.85749e-05	0.00302867		7	GO:0000326	CC	protein storage vacuole	7/2546	18/45175	3.28219e-05	0.00182948
15	GO:0030173	CC	integral component of Golgi membrane	15/3570	63/45175	9.04847e-05	0.00306818		7	GO:0000322	CC	storage vacuole	7/2546	18/45175	3.28219e-05	0.00182948
15	GO:0031228	CC	intrinsic component of Golgi membrane	15/3570	63/45175	9.04847e-05	0.00306818		7	GO:0009501	CC	amyloplast	7/2546	18/45175	3.28219e-05	0.00182948
339	GO:0019219	BP	regulation of nucleobase-containing compound metabolic process	339/3570	3522/45175	0.000122176	0.00400914		31	GO:0000226	BP	microtubule cytoskeleton organization	31/2546	247/45175	3.63423e-05	0.00201193
28	GO:0004724	MF	magnesium-dependent protein serine/threonine phosphatase activity	28/3570	168/45175	0.000150331	0.00487409		37	GO:0007010	BP	cytoskeleton organization	37/2546	318/45175	3.89221e-05	0.00214019
60	GO:0009607	BP	response to biotic stimulus	60/3570	463/45175	0.000174061	0.00550041		27	GO:0008202	BP	steroid metabolic process	27/2546	204/45175	4.14776e-05	0.0022654
8	GO:0009626	BP	plant-type hypersensitive response	8/3570	22/45175	0.000175732	0.00550041		34	GO:0016830	MF	carbon-carbon lyase activity	34/2546	285/45175	4.34326e-05	0.00235636
8	GO:0034050	BP	host programmed cell death induced by symbiont	8/3570	22/45175	0.000175732	0.00550041		24	GO:1901617	BP	organic hydroxy compound biosynthetic process	24/2546	174/45175	4.69813e-05	0.00253201
12	GO:0009813	BP	flavonoid biosynthetic process	12/3570	46/45175	0.000178069	0.00555221		10	GO:0016832	MF	aldehyde-lyase activity	10/2546	40/45175	5.65752e-05	0.00302901
11	GO:0006022	BP	aminoglycan metabolic process	11/3570	40/45175	0.000198102	0.00610664		11	GO:0047172	MF	shikimate O-hydroxycinnamoyltransferase activity	11/2546	48/45175	5.79537e-05	0.00308253
72	GO:0019199	MF	transmembrane receptor protein kinase activity	72/3570	587/45175	0.000204165	0.00626979		5	GO:0015930	MF	glutamate synthase activity	5/2546	9/45175	5.89295e-05	0.00311408
32	GO:0015171	MF	amino acid transmembrane transporter activity	32/3570	204/45175	0.000205041	0.00627302		18	GO:0034440	BP	lipid oxidation	18/2546	114/45175	6.94304e-05	0.00355361
496	GO:0044267	BP	cellular protein metabolic process	496/3570	5389/45175	0.000225824	0.00685728		7	GO:0009092	BP	homoserine metabolic process	7/2546	20/45175	7.23516e-05	0.00365712
45	GO:0046777	BP	protein autophosphorylation	45/3570	323/45175	0.000246104	0.00739037		19	GO:0042445	BP	hormone metabolic process	19/2546	125/45175	7.52219e-05	0.00375556
41	GO:0010035	BP	response to inorganic substance	41/3570	288/45175	0.00025217	0.00748963		14	GO:0000325	CC	plant-type vacuole	14/2546	76/45175	7.95166e-05	0.00394577
10	GO:0008219	BP	cell death	10/3570	35/45175	0.000272916	0.00804706		376	GO:0005524	MF	ATP binding	376/2546	5520/45175	8.53722e-05	0.00420211
12	GO:0009812	BP	flavonoid metabolic process	12/3570	48/45175	0.000274934	0.0080773		11	GO:0050737	MF	O-hydroxycinnamoyltransferase activity	11/2546	50/45175	8.63473e-05	0.00420775
31	GO:0080134	BP	regulation of response to stress	31/3570	201/45175	0.000325242	0.00919035		22	GO:0006694	BP	steroid biosynthetic process	22/2546	159/45175	9.08816e-05	0.0043763
13	GO:0062012	BP	regulation of small molecule metabolic process	13/3570	56/45175	0.000342021	0.00959783		42	GO:0009314	BP	response to radiation	42/2546	394/45175	9.65485e-05	0.00462183
446	GO:0016772	MF	transferase activity, transferring phosphorus-containing groups	446/3570	4832/45175	0.000375746	0.0102612		46	GO:0007017	BP	microtubule-based process	46/2546	447/45175	0.000111761	0.00523333
17	GO:0016762	MF	xyloglucan:xyloglucosyl transferase activity	17/3570	87/45175	0.000414293	0.011276		5	GO:0016984	MF	ribulose-bisphosphate carboxylase activity	5/2546	10/45175	0.000112365	0.00523333
20	GO:0010411	BP	xyloglucan metabolic process	20/3570	108/45175	0.000421381	0.0114307		5	GO:0004072	MF	aspartate kinase activity	5/2546	10/45175	0.000112365	0.00523333
16	GO:1901682	MF	sulfur compound transmembrane transporter activity	16/3570	80/45175	0.00046165	0.012399		19	GO:0016125	BP	sterol metabolic process	19/2546	129/45175	0.000115756	0.00532217
16	GO:0010857	MF	calcium-dependent protein kinase activity	16/3570	80/45175	0.00046165	0.012399		11	GO:0050734	MF	hydroxycinnamoyltransferase activity	11/2546	52/45175	0.000125856	0.00575401
16	GO:0009931	MF	calcium-dependent protein serine/threonine kinase activity	16/3570	80/45175	0.00046165	0.012399		36	GO:0046777	BP	protein autophosphorylation	36/2546	323/45175	0.000132104	0.00596595
146	GO:0006811	BP	ion transport	146/3570	1389/45175	0.000475963	0.0126581		9	GO:0009903	BP	chloroplast avoidance movement	9/2546	36/45175	0.000132691	0.00596595
65	GO:0031226	CC	intrinsic component of plasma membrane	65/3570	532/45175	0.000475881	0.0126581		7	GO:0019202	MF	amino acid kinase activity	7/2546	22/45175	0.000144071	0.00644203
8	GO:0012501	BP	programmed cell death	8/3570	25/45175	0.000479579	0.0126686		11	GO:0009690	BP	cytokinin metabolic process	11/2546	53/45175	0.000150787	0.0067055
8	GO:0006995	BP	cellular response to nitrogen starvation	8/3570	25/45175	0.000479579	0.0126686		63	GO:0005506	MF	iron ion binding	63/2546	684/45175	0.000152097	0.00672701
12	GO:0010565	BP	regulation of cellular ketone metabolic process	12/3570	51/45175	0.000501863	0.0130484		47	GO:1901605	BP	alpha-amino acid metabolic process	47/2546	473/45175	0.000180137	0.00788148
4	GO:0015811	BP	L-cystine transport	4/3570	6/45175	0.000512762	0.0130811		5	GO:0009090	BP	homoserine biosynthetic process	5/2546	11/45175	0.000196414	0.00836867
4	GO:0000101	BP	sulfur amino acid transport	4/3570	6/45175	0.000512762	0.0130811		404	GO:0035639	MF	purine ribonucleoside triphosphate binding	404/2546	6040/45175	0.000199214	0.00842191
4	GO:0000099	MF	sulfur amino acid transmembrane transporter activity	4/3570	6/45175	0.000512762	0.0130811		17	GO:0016702	MF	oxidoreductase activity, acting on single donors with incorporation of molecular oxygen, incorporation of two atoms of oxygen	17/2546	113/45175	0.000199733	0.00842191
4	GO:0015184	MF	L-cystine transmembrane transporter activity	4/3570	6/45175	0.000512762	0.0130811		6	GO:0009638	BP	phototropism	6/2546	17/45175	0.00022973	0.00939469
4	GO:0102751	MF	UDP-alpha-D-glucose:glucosyl-glycogenin alpha-D-glucosyltransferase activity	4/3570	6/45175	0.000512762	0.0130811		6	GO:0004332	MF	fructose-bisphosphate aldolase activity	6/2546	17/45175	0.00022973	0.00939469
4	GO:0008466	MF	glycogenin glucosyltransferase activity	4/3570	6/45175	0.000512762	0.0130811		6	GO:0004373	MF	glycogen (starch) synthase activity	6/2546	17/45175	0.00022973	0.00939469
12	GO:0015748	BP	organophosphate ester transport	12/3570	52/45175	0.000605986	0.0152207		22	GO:0010817	BP	regulation of hormone levels	22/2546	166/45175	0.00023653	0.00954268
9	GO:0009074	BP	aromatic amino acid family catabolic process	9/3570	32/45175	0.000624409	0.0155396		32	GO:0008374	MF	O-acyltransferase activity	32/2546	289/45175	0.000275468	0.0108823
9	GO:1901071	BP	glucosamine-containing compound metabolic process	9/3570	32/45175	0.000624409	0.0155396		89	GO:0044255	BP	cellular lipid metabolic process	89/2546	1074/45175	0.000288263	0.0112783
23	GO:0032940	BP	secretion by cell	23/3570	139/45175	0.000706147	0.0174669		4	GO:0019676	BP	ammonia assimilation cycle	4/2546	7/45175	0.000306934	0.011564
33	GO:0012505	CC	endomembrane system	33/3570	227/45175	0.000726931	0.0178724		468	GO:1901265	MF	nucleoside phosphate binding	468/2546	7137/45175	0.000305912	0.011564
586	GO:0032553	MF	ribonucleotide binding	586/3570	6543/45175	0.00074985	0.0183804		468	GO:0000166	MF	nucleotide binding	468/2546	7137/45175	0.000305912	0.011564
76	GO:0043531	MF	ADP binding	76/3570	656/45175	0.000775686	0.0188293		4	GO:0008705	MF	methionine synthase activity	4/2546	7/45175	0.000306934	0.011564
590	GO:0097367	MF	carbohydrate derivative binding	590/3570	6592/45175	0.000777702	0.0188293		4	GO:0042084	MF	5-methyltetrahydrofolate-dependent methyltransferase activity	4/2546	7/45175	0.000306934	0.011564
26	GO:0140352	BP	export from cell	26/3570	167/45175	0.000801082	0.019062		4	GO:0051538	MF	3 iron, 4 sulfur cluster binding	4/2546	7/45175	0.000306934	0.011564
22	GO:0000786	CC	nucleosome	22/3570	130/45175	0.000811891	0.0192629		962	GO:0071704	BP	organic substance metabolic process	962/2546	15567/45175	0.000309468	0.0116058
7	GO:0016210	MF	naringenin-chalcone synthase activity	7/3570	21/45175	0.000824627	0.0195082		9	GO:0009904	BP	chloroplast accumulation movement	9/2546	40/45175	0.000314287	0.0117324
12	GO:0102483	MF	scopolin beta-glucosidase activity	12/3570	54/45175	0.000869034	0.020381		5	GO:0006537	BP	glutamate biosynthetic process	5/2546	12/45175	0.00032106	0.0119305
162	GO:0015075	MF	ion transmembrane transporter activity	162/3570	1589/45175	0.000900955	0.0209485		10	GO:0006536	BP	glutamate metabolic process	10/2546	49/45175	0.00034504	0.0127634
6	GO:0030203	BP	glycosaminoglycan metabolic process	6/3570	16/45175	0.00096946	0.0220376		38	GO:0016709	MF	oxidoreductase activity, acting on paired donors, with incorporation or reduction of molecular oxygen, NAD(P)H as one donor, and incorporation of one atom of oxygen	38/2546	369/45175	0.000373997	0.0136673
6	GO:0006023	BP	aminoglycan biosynthetic process	6/3570	16/45175	0.00096946	0.0220376		553	GO:1901564	BP	organonitrogen compound metabolic process	553/2546	8582/45175	0.000402136	0.0145448
6	GO:0006024	BP	glycosaminoglycan biosynthetic process	6/3570	16/45175	0.00096946	0.0220376		46	GO:0009506	CC	plasmodesma	46/2546	479/45175	0.000444529	0.0159365
535	GO:0032559	MF	adenyl ribonucleotide binding	535/3570	5953/45175	0.00105491	0.0232652		7	GO:0045156	MF	electron transporter, transferring electrons within the cyclic electron transport pathway of photosynthesis activity	7/2546	26/45175	0.000455505	0.016117
474	GO:0043412	BP	macromolecule modification	474/3570	5227/45175	0.00106633	0.0234536		9	GO:0015995	BP	chlorophyll biosynthetic process	9/2546	42/45175	0.000462907	0.0162071
4	GO:0052315	BP	phytoalexin biosynthetic process	4/3570	7/45175	0.00112131	0.0243989		46	GO:0070161	CC	anchoring junction	46/2546	481/45175	0.00046801	0.0162071
4	GO:0052314	BP	phytoalexin metabolic process	4/3570	7/45175	0.00112131	0.0243989		46	GO:0030054	CC	cell junction	46/2546	481/45175	0.00046801	0.0162071
4	GO:0009403	BP	toxin biosynthetic process	4/3570	7/45175	0.00112131	0.0243989		46	GO:0005911	CC	cell-cell junction	46/2546	481/45175	0.00046801	0.0162071
4	GO:0009404	BP	toxin metabolic process	4/3570	7/45175	0.00112131	0.0243989		146	GO:0004674	MF	protein serine/threonine kinase activity	146/2546	1949/45175	0.000515539	0.0177773
7	GO:0007568	BP	aging	7/3570	22/45175	0.00112745	0.0244671		30	GO:0019318	BP	hexose metabolic process	30/2546	274/45175	0.000523828	0.0179114
535	GO:0030554	MF	adenyl nucleotide binding	535/3570	5963/45175	0.00127397	0.0275002		11	GO:0034754	BP	cellular hormone metabolic process	11/2546	61/45175	0.000546624	0.0184582
34	GO:0044036	BP	cell wall macromolecule metabolic process	34/3570	246/45175	0.0012905	0.02771		68	GO:0016747	MF	transferase activity, transferring acyl groups other than amino-acyl groups	68/2546	786/45175	0.000553866	0.0186255
37	GO:0031225	CC	anchored component of membrane	37/3570	271/45175	0.0013828	0.0294587		54	GO:0004497	MF	monooxygenase activity	54/2546	588/45175	0.000565381	0.0189344
6	GO:0035435	BP	phosphate ion transmembrane transport	6/3570	17/45175	0.00139853	0.0296387		4	GO:0003871	MF	5-methyltetrahydropteroyltriglutamate-homocysteine S-methyltransferase activity	4/2546	8/45175	0.000586395	0.0194779
74	GO:0032446	BP	protein modification by small protein conjugation	74/3570	649/45175	0.00155987	0.032633		4	GO:0042085	MF	5-methyltetrahydropteroyltri-L-glutamate-dependent methyltransferase activity	4/2546	8/45175	0.000586395	0.0194779
9	GO:0043562	BP	cellular response to nitrogen levels	9/3570	36/45175	0.00157143	0.0327066		66	GO:0005976	BP	polysaccharide metabolic process	66/2546	765/45175	0.000638728	0.0209543
9	GO:2000022	BP	regulation of jasmonic acid mediated signaling pathway	9/3570	36/45175	0.00157143	0.0327066		69	GO:0016705	MF	oxidoreductase activity, acting on paired donors, with incorporation or reduction of molecular oxygen	69/2546	804/45175	0.000639244	0.0209543
35	GO:0046658	CC	anchored component of plasma membrane	35/3570	259/45175	0.0016999	0.0349337		3	GO:0010338	BP	leaf formation	3/2546	4/45175	0.00068505	0.0218763
23	GO:0046903	BP	secretion	23/3570	147/45175	0.00175801	0.0356982		3	GO:0015837	BP	amine transport	3/2546	4/45175	0.00068505	0.0218763
3	GO:0045747	BP	positive regulation of Notch signaling pathway	3/3570	4/45175	0.00185575	0.037106		3	GO:0009704	BP	de-etiolation	3/2546	4/45175	0.00068505	0.0218763
3	GO:0008593	BP	regulation of Notch signaling pathway	3/3570	4/45175	0.00185575	0.037106		3	GO:0015843	BP	methylammonium transport	3/2546	4/45175	0.00068505	0.0218763
3	GO:0047292	MF	trihydroxypterocarpan dimethylallyltransferase activity	3/3570	4/45175	0.00185575	0.037106		31	GO:0035251	MF	UDP-glucosyltransferase activity	31/2546	287/45175	0.000685483	0.0218763
389	GO:0031323	BP	regulation of cellular metabolic process	389/3570	4254/45175	0.00189593	0.0377239		20	GO:0009064	BP	glutamine family amino acid metabolic process	20/2546	159/45175	0.000753273	0.0236685
68	GO:0016567	BP	protein ubiquitination	68/3570	590/45175	0.00202081	0.039916		14	GO:0006006	BP	glucose metabolic process	14/2546	94/45175	0.000782035	0.0244119
574	GO:0032555	MF	purine ribonucleotide binding	574/3570	6470/45175	0.00202018	0.039916		6	GO:0072319	BP	vesicle uncoating	6/2546	21/45175	0.000828964	0.0253613
32	GO:0004722	MF	protein serine/threonine phosphatase activity	32/3570	232/45175	0.00204944	0.0402859		6	GO:0072318	BP	clathrin coat disassembly	6/2546	21/45175	0.000828964	0.0253613
4	GO:0072337	BP	modified amino acid transport	4/3570	8/45175	0.00210218	0.0407323		6	GO:0016778	MF	diphosphotransferase activity	6/2546	21/45175	0.000828964	0.0253613
4	GO:0015804	BP	neutral amino acid transport	4/3570	8/45175	0.00210218	0.0407323		6	GO:0008878	MF	glucose-1-phosphate adenylyltransferase activity	6/2546	21/45175	0.000828964	0.0253613
4	GO:0006044	BP	N-acetylglucosamine metabolic process	4/3570	8/45175	0.00210218	0.0407323		11	GO:0009826	BP	unidimensional cell growth	11/2546	64/45175	0.000832731	0.0253811
4	GO:0003830	MF	beta-1,4-mannosylglycoprotein 4-beta-N-acetylglucosaminyltransferase activity	4/3570	8/45175	0.00210218	0.0407323		13	GO:0048589	BP	developmental growth	13/2546	85/45175	0.000922294	0.0273271
4	GO:0072349	MF	modified amino acid transmembrane transporter activity	4/3570	8/45175	0.00210218	0.0407323		22	GO:0015979	BP	photosynthesis	22/2546	182/45175	0.00093226	0.0273271
52	GO:0006790	BP	sulfur compound metabolic process	52/3570	430/45175	0.00216427	0.0417365		9	GO:0051667	BP	establishment of plastid localization	9/2546	46/45175	0.000933513	0.0273271
574	GO:0017076	MF	purine nucleotide binding	574/3570	6483/45175	0.00240619	0.0460742		9	GO:0019750	BP	chloroplast localization	9/2546	46/45175	0.000933513	0.0273271
19	GO:0006887	BP	exocytosis	19/3570	116/45175	0.0026296	0.050234		9	GO:0009902	BP	chloroplast relocation	9/2546	46/45175	0.000933513	0.0273271
6	GO:0040011	BP	locomotion	6/3570	19/45175	0.00267245	0.0506956		9	GO:0051644	BP	plastid localization	9/2546	46/45175	0.000933513	0.0273271
27	GO:0003333	BP	amino acid transmembrane transport	27/3570	190/45175	0.00275334	0.0521085		14	GO:0015980	BP	energy derivation by oxidation of organic compounds	14/2546	96/45175	0.000966933	0.0281032
22	GO:0044815	CC	DNA packaging complex	22/3570	144/45175	0.00277327	0.0523639		45	GO:0016614	MF	oxidoreductase activity, acting on CH-OH group of donors	45/2546	483/45175	0.000987279	0.0285924
9	GO:0032509	BP	endosome transport via multivesicular body sorting pathway	9/3570	39/45175	0.00285254	0.0534885		22	GO:0009832	BP	plant-type cell wall biogenesis	22/2546	185/45175	0.00104313	0.029629
350	GO:0010468	BP	regulation of gene expression	350/3570	3815/45175	0.00287261	0.0537409		5	GO:0016104	BP	triterpenoid biosynthetic process	5/2546	15/45175	0.00105584	0.029629
371	GO:0051171	BP	regulation of nitrogen compound metabolic process	371/3570	4067/45175	0.00310626	0.0574516		5	GO:0006722	BP	triterpenoid metabolic process	5/2546	15/45175	0.00105584	0.029629
5	GO:0015695	BP	organic cation transport	5/3570	14/45175	0.00335384	0.0613339		5	GO:0004645	MF	1,4-alpha-oligoglucan phosphorylase activity	5/2546	15/45175	0.00105584	0.029629
726	GO:0065007	BP	biological regulation	726/3570	8357/45175	0.00350238	0.0639066		5	GO:0042300	MF	beta-amyrin synthase activity	5/2546	15/45175	0.00105584	0.029629
4	GO:0051091	BP	positive regulation of DNA-binding transcription factor activity	4/3570	9/45175	0.00354768	0.0643007		5	GO:0031559	MF	oxidosqualene cyclase activity	5/2546	15/45175	0.00105584	0.029629
4	GO:0034551	BP	mitochondrial respiratory chain complex III assembly	4/3570	9/45175	0.00354768	0.0643007		5	GO:0000250	MF	lanosterol synthase activity	5/2546	15/45175	0.00105584	0.029629
4	GO:0017062	BP	respiratory chain complex III assembly	4/3570	9/45175	0.00354768	0.0643007		18	GO:0016701	MF	oxidoreductase activity, acting on single donors with incorporation of molecular oxygen	18/2546	139/45175	0.00115838	0.0321738
6	GO:0006122	BP	mitochondrial electron transport, ubiquinol to cytochrome c	6/3570	20/45175	0.00356501	0.0643263		71	GO:0016829	MF	lyase activity	71/2546	853/45175	0.00120311	0.0332794
373	GO:0080090	BP	regulation of primary metabolic process	373/3570	4103/45175	0.00356659	0.0643263		32	GO:1901607	BP	alpha-amino acid biosynthetic process	32/2546	314/45175	0.00124423	0.0340926
272	GO:0006950	BP	response to stress	272/3570	2912/45175	0.00357281	0.0643263		27	GO:0009658	BP	chloroplast organization	27/2546	250/45175	0.00130036	0.0353923
32	GO:1901505	MF	carbohydrate derivative transmembrane transporter activity	32/3570	241/45175	0.00376723	0.067198		19	GO:0006165	BP	nucleoside diphosphate phosphorylation	19/2546	155/45175	0.0013288	0.036046
118	GO:0042221	BP	response to chemical	118/3570	1151/45175	0.00393319	0.0697349		12	GO:0009066	BP	aspartate family amino acid metabolic process	12/2546	78/45175	0.00135691	0.036444
16	GO:0061135	MF	endopeptidase regulator activity	16/3570	97/45175	0.00413962	0.0723835		6	GO:0016639	MF	oxidoreductase activity, acting on the CH-NH2 group of donors, NAD or NADP as acceptor	6/2546	23/45175	0.00139948	0.0373408
3	GO:0006935	BP	chemotaxis	3/3570	5/45175	0.00436577	0.0731042		14	GO:0031047	BP	gene silencing by RNA	14/2546	100/45175	0.00144816	0.0379072
3	GO:0015729	BP	oxaloacetate transport	3/3570	5/45175	0.00436577	0.0731042		5	GO:0016621	MF	cinnamoyl-CoA reductase activity	5/2546	16/45175	0.00146481	0.0380851
3	GO:0015709	BP	thiosulfate transport	3/3570	5/45175	0.00436577	0.0731042		11	GO:0009067	BP	aspartate family amino acid biosynthetic process	11/2546	69/45175	0.00157878	0.0408475
3	GO:0071422	BP	succinate transmembrane transport	3/3570	5/45175	0.00436577	0.0731042		13	GO:0000278	BP	mitotic cell cycle	13/2546	90/45175	0.0015811	0.0408475
3	GO:0071423	BP	malate transmembrane transport	3/3570	5/45175	0.00436577	0.0731042		4	GO:0051513	BP	regulation of monopolar cell growth	4/2546	10/45175	0.0016057	0.0413519
3	GO:0050918	BP	positive chemotaxis	3/3570	5/45175	0.00436577	0.0731042		19	GO:0046939	BP	nucleotide phosphorylation	19/2546	158/45175	0.00161713	0.0414994
3	GO:0042330	BP	taxis	3/3570	5/45175	0.00436577	0.0731042		3	GO:0019755	BP	one-carbon compound transport	3/2546	5/45175	0.00164053	0.0414994
3	GO:0010183	BP	pollen tube guidance	3/3570	5/45175	0.00436577	0.0731042		3	GO:0046863	MF	ribulose-1,5-bisphosphate carboxylase/oxygenase activator activity	3/2546	5/45175	0.00164053	0.0414994
3	GO:0019310	BP	inositol catabolic process	3/3570	5/45175	0.00436577	0.0731042		3	GO:0047672	MF	anthranilate N-benzoyltransferase activity	3/2546	5/45175	0.00164053	0.0414994
3	GO:0015141	MF	succinate transmembrane transporter activity	3/3570	5/45175	0.00436577	0.0731042		3	GO:0004631	MF	phosphomevalonate kinase activity	3/2546	5/45175	0.00164053	0.0414994
3	GO:0050113	MF	inositol oxygenase activity	3/3570	5/45175	0.00436577	0.0731042		33	GO:0008017	MF	microtubule binding	33/2546	331/45175	0.00164765	0.0415126
3	GO:0015117	MF	thiosulfate transmembrane transporter activity	3/3570	5/45175	0.00436577	0.0731042		7	GO:1901071	BP	glucosamine-containing compound metabolic process	7/2546	32/45175	0.0017323	0.0433767
31	GO:0015932	MF	nucleobase-containing compound transmembrane transporter activity	31/3570	231/45175	0.0044551	0.0744468		7	GO:0016872	MF	intramolecular lyase activity	7/2546	32/45175	0.0017323	0.0433767
11	GO:0043062	BP	extracellular structure organization	11/3570	57/45175	0.00456085	0.0759023		14	GO:0009606	BP	tropism	14/2546	102/45175	0.0017552	0.0438054
11	GO:0030198	BP	extracellular matrix organization	11/3570	57/45175	0.00456085	0.0759023		77	GO:0016746	MF	transferase activity, transferring acyl groups	77/2546	956/45175	0.00176018	0.0438054
422	GO:0003677	MF	DNA binding	422/3570	4704/45175	0.00469161	0.0776023		893	GO:0044238	BP	primary metabolic process	893/2546	14561/45175	0.00179557	0.0443562
9	GO:0071985	BP	multivesicular body sorting pathway	9/3570	42/45175	0.00484373	0.0789945		18	GO:0046031	BP	ADP metabolic process	18/2546	147/45175	0.00181502	0.0443562
9	GO:0061408	BP	positive regulation of transcription from RNA polymerase II promoter in response to heat stress	9/3570	42/45175	0.00484373	0.0789945		18	GO:0006096	BP	glycolytic process	18/2546	147/45175	0.00181502	0.0443562
7	GO:0008199	MF	ferric iron binding	7/3570	28/45175	0.00514775	0.0834509		18	GO:0009135	BP	purine nucleoside diphosphate metabolic process	18/2546	147/45175	0.00181502	0.0443562
14	GO:0010181	MF	FMN binding	14/3570	80/45175	0.00516958	0.0836382		18	GO:0009179	BP	purine ribonucleoside diphosphate metabolic process	18/2546	147/45175	0.00181502	0.0443562
4	GO:0019441	BP	tryptophan catabolic process to kynurenine	4/3570	10/45175	0.00554473	0.0879591		18	GO:0006757	BP	ATP generation from ADP	18/2546	147/45175	0.00181502	0.0443562
4	GO:0042436	BP	indole-containing compound catabolic process	4/3570	10/45175	0.00554473	0.0879591		20	GO:0009132	BP	nucleoside diphosphate metabolic process	20/2546	168/45175	0.00194496	0.0473895
4	GO:0046218	BP	indolalkylamine catabolic process	4/3570	10/45175	0.00554473	0.0879591		5	GO:0048471	CC	perinuclear region of cytoplasm	5/2546	17/45175	0.00197943	0.0476586
4	GO:0009735	BP	response to cytokinin	4/3570	10/45175	0.00554473	0.0879591		5	GO:0008725	MF	DNA-3-methyladenine glycosylase activity	5/2546	17/45175	0.00197943	0.0476586
4	GO:0006569	BP	tryptophan catabolic process	4/3570	10/45175	0.00554473	0.0879591		5	GO:0043733	MF	DNA-3-methylbase glycosylase activity	5/2546	17/45175	0.00197943	0.0476586
4	GO:0070189	BP	kynurenine metabolic process	4/3570	10/45175	0.00554473	0.0879591		20	GO:0009308	BP	amine metabolic process	20/2546	169/45175	0.00201078	0.0482705
4	GO:0030124	CC	AP-4 adaptor complex	4/3570	10/45175	0.00554473	0.0879591		8	GO:0000910	BP	cytokinesis	8/2546	42/45175	0.00212592	0.0507352
4	GO:0004797	MF	thymidine kinase activity	4/3570	10/45175	0.00554473	0.0879591		45	GO:0099080	CC	supramolecular complex	45/2546	498/45175	0.00226581	0.0539157
9	GO:0036003	BP	positive regulation of transcription from RNA polymerase II promoter in response to stress	9/3570	43/45175	0.00570428	0.090314		387	GO:0032559	MF	adenyl ribonucleotide binding	387/2546	5953/45175	0.00230578	0.0547067
10	GO:0008272	BP	sulfate transport	10/3570	51/45175	0.00595742	0.09349		10	GO:0009767	BP	photosynthetic electron transport chain	10/2546	62/45175	0.00232167	0.0549236
2	GO:0048281	BP	inflorescence morphogenesis	2/3570	2/45175	0.0062435	0.0937446		12	GO:0009070	BP	serine family amino acid biosynthetic process	12/2546	83/45175	0.00233641	0.0551121
2	GO:1902290	BP	positive regulation of defense response to oomycetes	2/3570	2/45175	0.0062435	0.0937446		18	GO:0016620	MF	oxidoreductase activity, acting on the aldehyde or oxo group of donors, NAD or NADP as acceptor	18/2546	151/45175	0.00234388	0.0551286
2	GO:0090351	BP	seedling development	2/3570	2/45175	0.0062435	0.0937446		4	GO:0033095	CC	aleurone grain	4/2546	11/45175	0.00241101	0.0562201
2	GO:0052317	BP	camalexin metabolic process	2/3570	2/45175	0.0062435	0.0937446		4	GO:0008453	MF	alanine-glyoxylate transaminase activity	4/2546	11/45175	0.00241101	0.0562201
2	GO:0010120	BP	camalexin biosynthetic process	2/3570	2/45175	0.0062435	0.0937446		4	GO:0004351	MF	glutamate decarboxylase activity	4/2546	11/45175	0.00241101	0.0562201
2	GO:1902065	BP	response to L-glutamate	2/3570	2/45175	0.0062435	0.0937446		11	GO:0060560	BP	developmental growth involved in morphogenesis	11/2546	73/45175	0.00250833	0.0579908
2	GO:0080136	BP	priming of cellular response to stress	2/3570	2/45175	0.0062435	0.0937446		14	GO:0045735	MF	nutrient reservoir activity	14/2546	106/45175	0.00253239	0.0583812
2	GO:0015741	BP	fumarate transport	2/3570	2/45175	0.0062435	0.0937446		387	GO:0030554	MF	adenyl nucleotide binding	387/2546	5963/45175	0.00256748	0.0590231
2	GO:0060866	BP	leaf abscission	2/3570	2/45175	0.0062435	0.0937446		5	GO:0006538	BP	glutamate catabolic process	5/2546	18/45175	0.00261452	0.0597669
2	GO:0006065	BP	UDP-glucuronate biosynthetic process	2/3570	2/45175	0.0062435	0.0937446		5	GO:0003905	MF	alkylbase DNA N-glycosylase activity	5/2546	18/45175	0.00261452	0.0597669
2	GO:0045792	BP	negative regulation of cell size	2/3570	2/45175	0.0062435	0.0937446		10	GO:0009833	BP	plant-type primary cell wall biogenesis	10/2546	63/45175	0.00262271	0.0597861
2	GO:0010493	BP	Lewis a epitope biosynthetic process	2/3570	2/45175	0.0062435	0.0937446		6	GO:0030388	BP	fructose 1,6-bisphosphate metabolic process	6/2546	26/45175	0.00276061	0.0627539
2	GO:0032586	CC	protein storage vacuole membrane	2/3570	2/45175	0.0062435	0.0937446		3	GO:0090378	BP	seed trichome elongation	3/2546	6/45175	0.00314333	0.0662541
2	GO:0010488	MF	UDP-galactose:N-glycan beta-1,3-galactosyltransferase activity	2/3570	2/45175	0.0062435	0.0937446		2	GO:0032410	BP	negative regulation of transporter activity	2/2546	2/45175	0.00317512	0.0662541
2	GO:0047131	MF	saccharopine dehydrogenase (NAD+, L-glutamate-forming) activity	2/3570	2/45175	0.0062435	0.0937446		2	GO:0032413	BP	negative regulation of ion transmembrane transporter activity	2/2546	2/45175	0.00317512	0.0662541
2	GO:0047130	MF	saccharopine dehydrogenase (NADP+, L-lysine-forming) activity	2/3570	2/45175	0.0062435	0.0937446		2	GO:1903960	BP	negative regulation of anion transmembrane transport	2/2546	2/45175	0.00317512	0.0662541
2	GO:0004753	MF	saccharopine dehydrogenase activity	2/3570	2/45175	0.0062435	0.0937446		2	GO:0010360	BP	negative regulation of anion channel activity	2/2546	2/45175	0.00317512	0.0662541
2	GO:0004754	MF	saccharopine dehydrogenase (NAD+, L-lysine-forming) activity	2/3570	2/45175	0.0062435	0.0937446		2	GO:0010361	BP	regulation of anion channel activity by blue light	2/2546	2/45175	0.00317512	0.0662541
7	GO:0030574	BP	collagen catabolic process	7/3570	29/45175	0.00633027	0.0943512		2	GO:0010588	BP	cotyledon vascular tissue pattern formation	2/2546	2/45175	0.00317512	0.0662541
44	GO:0016709	MF	oxidoreductase activity, acting on paired donors, with incorporation or reduction of molecular oxygen, NAD(P)H as one donor, and incorporation of one atom of oxygen	44/3570	369/45175	0.00640415	0.0951117		2	GO:0048446	BP	petal morphogenesis	2/2546	2/45175	0.00317512	0.0662541
5	GO:0016849	MF	phosphorus-oxygen lyase activity	5/3570	16/45175	0.00640467	0.0951117		2	GO:0010362	BP	negative regulation of anion channel activity by blue light	2/2546	2/45175	0.00317512	0.0662541
1115	GO:0043167	MF	ion binding	1115/3570	13204/45175	0.00647175	0.0959328		2	GO:0000495	BP	box H/ACA snoRNA 3'-end processing	2/2546	2/45175	0.00317512	0.0662541
28	GO:0010383	BP	cell wall polysaccharide metabolic process	28/3570	213/45175	0.00721786	0.104704		2	GO:0034766	BP	negative regulation of ion transmembrane transport	2/2546	2/45175	0.00317512	0.0662541
8	GO:0036452	CC	ESCRT complex	8/3570	37/45175	0.0073125	0.105888		2	GO:0034763	BP	negative regulation of transmembrane transport	2/2546	2/45175	0.00317512	0.0662541
16	GO:0061134	MF	peptidase regulator activity	16/3570	99/45175	0.00739177	0.106846		2	GO:0010136	BP	ureide catabolic process	2/2546	2/45175	0.00317512	0.0662541
6	GO:0042402	BP	cellular biogenic amine catabolic process	6/3570	23/45175	0.00756585	0.10783		2	GO:0010135	BP	ureide metabolic process	2/2546	2/45175	0.00317512	0.0662541
6	GO:0009310	BP	amine catabolic process	6/3570	23/45175	0.00756585	0.10783		2	GO:0043271	BP	negative regulation of ion transport	2/2546	2/45175	0.00317512	0.0662541
6	GO:0015807	BP	L-amino acid transport	6/3570	23/45175	0.00756585	0.10783		2	GO:1903792	BP	negative regulation of anion transport	2/2546	2/45175	0.00317512	0.0662541
7	GO:0031012	CC	extracellular matrix	7/3570	30/45175	0.00770361	0.10941		2	GO:0033979	BP	box H/ACA snoRNA metabolic process	2/2546	2/45175	0.00317512	0.0662541
10	GO:0006040	BP	amino sugar metabolic process	10/3570	53/45175	0.00787458	0.111449		2	GO:0034964	BP	box H/ACA snoRNA processing	2/2546	2/45175	0.00317512	0.0662541
581	GO:0019538	BP	protein metabolic process	581/3570	6661/45175	0.00789013	0.111476		2	GO:0005775	CC	vacuolar lumen	2/2546	2/45175	0.00317512	0.0662541
4	GO:0006123	BP	mitochondrial electron transport, cytochrome c to oxygen	4/3570	11/45175	0.00817241	0.114667		24	GO:0004190	MF	aspartic-type endopeptidase activity	24/2546	222/45175	0.0029863	0.0662541
4	GO:0009870	BP	defense response signaling pathway, resistance gene-dependent	4/3570	11/45175	0.00817241	0.114667		24	GO:0070001	MF	aspartic-type peptidase activity	24/2546	222/45175	0.0029863	0.0662541
3	GO:0006844	BP	acyl carnitine transport	3/3570	6/45175	0.00821878	0.114725		3	GO:0102752	MF	1,4-alpha-glucan branching enzyme activity (using a glucosylated glycogenin as primer for glycogen synthesis)	3/2546	6/45175	0.00314333	0.0662541
3	GO:0015697	BP	quaternary ammonium group transport	3/3570	6/45175	0.00821878	0.114725		3	GO:0003844	MF	1,4-alpha-glucan branching enzyme activity	3/2546	6/45175	0.00314333	0.0662541
3	GO:0003839	MF	gamma-glutamylcyclotransferase activity	3/3570	6/45175	0.00821878	0.114725		12	GO:0016645	MF	oxidoreductase activity, acting on the CH-NH group of donors	12/2546	86/45175	0.0031595	0.0662541
5	GO:1902644	BP	tertiary alcohol metabolic process	5/3570	17/45175	0.00849056	0.117112		2	GO:0052894	MF	norspermine:oxygen oxidoreductase activity	2/2546	2/45175	0.00317512	0.0662541
5	GO:0010112	BP	regulation of systemic acquired resistance	5/3570	17/45175	0.00849056	0.117112		2	GO:0052895	MF	N1-acetylspermine:oxygen oxidoreductase (N1-acetylspermidine-forming) activity	2/2546	2/45175	0.00317512	0.0662541
5	GO:0009687	BP	abscisic acid metabolic process	5/3570	17/45175	0.00849056	0.117112		2	GO:0004355	MF	glutamate synthase (NADPH) activity	2/2546	2/45175	0.00317512	0.0662541
5	GO:0043288	BP	apocarotenoid metabolic process	5/3570	17/45175	0.00849056	0.117112		2	GO:0102241	MF	soyasaponin III rhamnosyltransferase activity	2/2546	2/45175	0.00317512	0.0662541
25	GO:0010410	BP	hemicellulose metabolic process	25/3570	185/45175	0.0086711	0.118797		2	GO:0071522	MF	ureidoglycine aminohydrolase activity	2/2546	2/45175	0.00317512	0.0662541
11	GO:0004864	MF	protein phosphatase inhibitor activity	11/3570	62/45175	0.00874664	0.119579		27	GO:0009657	BP	plastid organization	27/2546	268/45175	0.00325662	0.0677809
9	GO:0009060	BP	aerobic respiration	9/3570	46/45175	0.00900259	0.122309		282	GO:1901576	BP	organic substance biosynthetic process	282/2546	4242/45175	0.00328587	0.0682153
23	GO:0009617	BP	response to bacterium	23/3570	168/45175	0.00922038	0.124644		8	GO:0000904	BP	cell morphogenesis involved in differentiation	8/2546	45/45175	0.00334292	0.0692231
7	GO:0032963	BP	collagen metabolic process	7/3570	31/45175	0.00928479	0.125306		298	GO:0009058	BP	biosynthetic process	298/2546	4504/45175	0.00338438	0.0699037
32	GO:0031301	CC	integral component of organelle membrane	32/3570	252/45175	0.0093503	0.125981		4	GO:0051510	BP	regulation of unidimensional cell growth	4/2546	12/45175	0.00345599	0.0706654
6	GO:0003955	MF	NAD(P)H dehydrogenase (quinone) activity	6/3570	24/45175	0.00942484	0.126776		4	GO:0009317	CC	acetyl-CoA carboxylase complex	4/2546	12/45175	0.00345599	0.0706654
9	GO:0080163	BP	regulation of protein serine/threonine phosphatase activity	9/3570	47/45175	0.010372	0.136803		4	GO:0010295	MF	(+)-abscisic acid 8'-hydroxylase activity	4/2546	12/45175	0.00345599	0.0706654
9	GO:0042537	BP	benzene-containing compound metabolic process	9/3570	47/45175	0.010372	0.136803		7	GO:0016129	BP	phytosteroid biosynthetic process	7/2546	36/45175	0.00352876	0.0711812
40	GO:0098542	BP	defense response to other organism	40/3570	335/45175	0.0105358	0.138263		7	GO:0016132	BP	brassinosteroid biosynthetic process	7/2546	36/45175	0.00352876	0.0711812
32	GO:0006470	BP	protein dephosphorylation	32/3570	258/45175	0.0105507	0.138263		7	GO:0120178	BP	steroid hormone biosynthetic process	7/2546	36/45175	0.00352876	0.0711812
32	GO:0031300	CC	intrinsic component of organelle membrane	32/3570	258/45175	0.0105507	0.138263		131	GO:0055085	BP	transmembrane transport	131/2546	1811/45175	0.00354244	0.0711812
13	GO:0002682	BP	regulation of immune system process	13/3570	80/45175	0.0110837	0.145014		19	GO:0071949	MF	FAD binding	19/2546	167/45175	0.00353627	0.0711812
15	GO:0030414	MF	peptidase inhibitor activity	15/3570	95/45175	0.0111503	0.145186		26	GO:0071669	BP	plant-type cell wall organization or biogenesis	26/2546	256/45175	0.00384085	0.0767981
15	GO:0004866	MF	endopeptidase inhibitor activity	15/3570	95/45175	0.0111503	0.145186		9	GO:0016126	BP	sterol biosynthetic process	9/2546	56/45175	0.00387348	0.0772608
4	GO:0009101	BP	glycoprotein biosynthetic process	4/3570	12/45175	0.0115002	0.147849		415	GO:0032555	MF	purine ribonucleotide binding	415/2546	6470/45175	0.00392289	0.0780551
4	GO:0006848	BP	pyruvate transport	4/3570	12/45175	0.0115002	0.147849		6	GO:0043467	BP	regulation of generation of precursor metabolites and energy	6/2546	28/45175	0.00410206	0.0810257
4	GO:0006850	BP	mitochondrial pyruvate transmembrane transport	4/3570	12/45175	0.0115002	0.147849		56	GO:0016853	MF	isomerase activity	56/2546	675/45175	0.00409993	0.0810257
4	GO:1901475	BP	pyruvate transmembrane transport	4/3570	12/45175	0.0115002	0.147849		7	GO:0009637	BP	response to blue light	7/2546	37/45175	0.00414374	0.0816318
4	GO:0003846	MF	2-acylglycerol O-acyltransferase activity	4/3570	12/45175	0.0115002	0.147849		10	GO:0009084	BP	glutamine family amino acid biosynthetic process	10/2546	67/45175	0.00415281	0.0816318
4	GO:0019136	MF	deoxynucleoside kinase activity	4/3570	12/45175	0.0115002	0.147849		18	GO:0009185	BP	ribonucleoside diphosphate metabolic process	18/2546	155/45175	0.00417861	0.081941
6	GO:0098661	BP	inorganic anion transmembrane transport	6/3570	25/45175	0.0115877	0.148413		5	GO:0009772	BP	photosynthetic electron transport in photosystem II	5/2546	20/45175	0.0043063	0.0840399
6	GO:0015002	MF	heme-copper terminal oxidase activity	6/3570	25/45175	0.0115877	0.148413		415	GO:0017076	MF	purine nucleotide binding	415/2546	6483/45175	0.00434301	0.0845536
10	GO:0010427	MF	abscisic acid binding	10/3570	56/45175	0.0115988	0.148413		46	GO:0009755	BP	hormone-mediated signaling pathway	46/2546	534/45175	0.00444656	0.086363
15	GO:0000145	CC	exocyst	15/3570	96/45175	0.0116485	0.148816		4	GO:0033559	BP	unsaturated fatty acid metabolic process	4/2546	13/45175	0.00477086	0.0913536
8	GO:0005545	MF	1-phosphatidylinositol binding	8/3570	40/45175	0.0118007	0.150524		4	GO:0006636	BP	unsaturated fatty acid biosynthetic process	4/2546	13/45175	0.00477086	0.0913536
13	GO:0009267	BP	cellular response to starvation	13/3570	81/45175	0.0120165	0.151626		4	GO:0051996	MF	squalene synthase activity	4/2546	13/45175	0.00477086	0.0913536
15	GO:0008171	MF	O-methyltransferase activity	15/3570	97/45175	0.0122238	0.153465		4	GO:0004310	MF	farnesyl-diphosphate farnesyltransferase activity	4/2546	13/45175	0.00477086	0.0913536
654	GO:0043168	MF	anion binding	654/3570	7591/45175	0.0125622	0.157279		7	GO:0010268	BP	brassinosteroid homeostasis	7/2546	38/45175	0.00483646	0.0921759
13	GO:0032101	BP	regulation of response to external stimulus	13/3570	82/45175	0.0130427	0.162794		42	GO:0006457	BP	protein folding	42/2546	477/45175	0.00488203	0.092827
13	GO:0002831	BP	regulation of response to biotic stimulus	13/3570	82/45175	0.0130427	0.162794		31	GO:0005996	BP	monosaccharide metabolic process	31/2546	324/45175	0.00492959	0.0935129
7	GO:0045332	BP	phospholipid translocation	7/3570	33/45175	0.013138	0.163232		14	GO:0009069	BP	serine family amino acid metabolic process	14/2546	110/45175	0.00525288	0.0977048
7	GO:0140326	MF	ATPase-coupled intramembrane lipid transporter activity	7/3570	33/45175	0.013138	0.163232		3	GO:1903862	BP	positive regulation of oxidative phosphorylation	3/2546	7/45175	0.00527063	0.0977048
3	GO:0030166	BP	proteoglycan biosynthetic process	3/3570	7/45175	0.0135419	0.16622		3	GO:1903580	BP	positive regulation of ATP metabolic process	3/2546	7/45175	0.00527063	0.0977048
3	GO:0070813	BP	hydrogen sulfide metabolic process	3/3570	7/45175	0.0135419	0.16622		3	GO:0002082	BP	regulation of oxidative phosphorylation	3/2546	7/45175	0.00527063	0.0977048
3	GO:0070814	BP	hydrogen sulfide biosynthetic process	3/3570	7/45175	0.0135419	0.16622		3	GO:1903578	BP	regulation of ATP metabolic process	3/2546	7/45175	0.00527063	0.0977048
3	GO:0043162	BP	ubiquitin-dependent protein catabolic process via the multivesicular body sorting pathway	3/3570	7/45175	0.0135419	0.16622		3	GO:0052901	MF	spermine:oxygen oxidoreductase (spermidine-forming) activity	3/2546	7/45175	0.00527063	0.0977048
3	GO:0015012	BP	heparan sulfate proteoglycan biosynthetic process	3/3570	7/45175	0.0135419	0.16622		3	GO:0003984	MF	acetolactate synthase activity	3/2546	7/45175	0.00527063	0.0977048
3	GO:0015131	MF	oxaloacetate transmembrane transporter activity	3/3570	7/45175	0.0135419	0.16622		33	GO:1901615	BP	organic hydroxy compound metabolic process	33/2546	357/45175	0.00536134	0.0991604
19	GO:0046915	MF	transition metal ion transmembrane transporter activity	19/3570	134/45175	0.0144947	0.174753		5	GO:0031977	CC	thylakoid lumen	5/2546	21/45175	0.00539296	0.0994803
12	GO:0043178	MF	alcohol binding	12/3570	74/45175	0.0151281	0.181581		7	GO:0016128	BP	phytosteroid metabolic process	7/2546	39/45175	0.00561279	0.102185
145	GO:0015318	MF	inorganic molecular entity transmembrane transporter activity	145/3570	1510/45175	0.0151695	0.181811		7	GO:0016131	BP	brassinosteroid metabolic process	7/2546	39/45175	0.00561279	0.102185
9	GO:0043618	BP	regulation of transcription from RNA polymerase II promoter in response to stress	9/3570	50/45175	0.0154218	0.183731		20	GO:0043648	BP	dicarboxylic acid metabolic process	20/2546	186/45175	0.00581943	0.105126
9	GO:0045333	BP	cellular respiration	9/3570	50/45175	0.0154218	0.183731		23	GO:0046034	BP	ATP metabolic process	23/2546	227/45175	0.00586064	0.105126
9	GO:0043620	BP	regulation of DNA-templated transcription in response to stress	9/3570	50/45175	0.0154218	0.183731		23	GO:0030258	BP	lipid modification	23/2546	227/45175	0.00586064	0.105126
7	GO:0140303	MF	intramembrane lipid transporter activity	7/3570	34/45175	0.0154427	0.183731		417	GO:0032553	MF	ribonucleotide binding	417/2546	6543/45175	0.00587499	0.105126
4	GO:0051090	BP	regulation of DNA-binding transcription factor activity	4/3570	13/45175	0.0155869	0.184907		38	GO:0008236	MF	serine-type peptidase activity	38/2546	428/45175	0.00587766	0.105126
4	GO:0006152	BP	purine nucleoside catabolic process	4/3570	13/45175	0.0155869	0.184907		38	GO:0017171	MF	serine hydrolase activity	38/2546	428/45175	0.00587766	0.105126
8	GO:0030136	CC	clathrin-coated vesicle	8/3570	42/45175	0.0157475	0.18654		38	GO:0016825	MF	hydrolase activity, acting on acid phosphorus-nitrogen bonds	38/2546	428/45175	0.00587766	0.105126
14	GO:0031669	BP	cellular response to nutrient levels	14/3570	90/45175	0.0161484	0.190734		420	GO:0097367	MF	carbohydrate derivative binding	420/2546	6592/45175	0.00602524	0.107294
11	GO:0019212	MF	phosphatase inhibitor activity	11/3570	64/45175	0.0162065	0.191143		34	GO:0015631	MF	tubulin binding	34/2546	369/45175	0.00604015	0.107325
585	GO:0016020	CC	membrane	585/3570	6776/45175	0.0166789	0.196145		10	GO:0016759	MF	cellulose synthase activity	10/2546	71/45175	0.00631312	0.111204
70	GO:0019787	MF	ubiquitin-like protein transferase activity	70/3570	667/45175	0.0167216	0.196364		10	GO:0016760	MF	cellulose synthase (UDP-forming) activity	10/2546	71/45175	0.00631312	0.111204
6	GO:0015179	MF	L-amino acid transmembrane transporter activity	6/3570	27/45175	0.0169175	0.198378		4	GO:0004506	MF	squalene monooxygenase activity	4/2546	14/45175	0.00638399	0.111727
2	GO:0009701	BP	isoflavonoid phytoalexin biosynthetic process	2/3570	3/45175	0.0177442	0.202812		4	GO:0008172	MF	S-methyltransferase activity	4/2546	14/45175	0.00638399	0.111727
2	GO:0046289	BP	isoflavonoid phytoalexin metabolic process	2/3570	3/45175	0.0177442	0.202812		4	GO:0004617	MF	phosphoglycerate dehydrogenase activity	4/2546	14/45175	0.00638399	0.111727
2	GO:0072321	BP	chaperone-mediated protein transport	2/3570	3/45175	0.0177442	0.202812		20	GO:0009734	BP	auxin-activated signaling pathway	20/2546	189/45175	0.00646241	0.112413
2	GO:0010229	BP	inflorescence development	2/3570	3/45175	0.0177442	0.202812		24	GO:0030170	MF	pyridoxal phosphate binding	24/2546	237/45175	0.00646462	0.112413
2	GO:0010336	BP	gibberellic acid homeostasis	2/3570	3/45175	0.0177442	0.202812		24	GO:0070279	MF	vitamin B6 binding	24/2546	237/45175	0.00646462	0.112413
2	GO:0008892	MF	guanine deaminase activity	2/3570	3/45175	0.0177442	0.202812		26	GO:0042546	BP	cell wall biogenesis	26/2546	264/45175	0.00668495	0.115015
2	GO:0102767	MF	flavanone 4'-O-methyltransferase activity	2/3570	3/45175	0.0177442	0.202812		64	GO:0005794	CC	Golgi apparatus	64/2546	805/45175	0.00673113	0.115565
2	GO:0030746	MF	isoflavone 4'-O-methyltransferase activity	2/3570	3/45175	0.0177442	0.202812		19	GO:0016831	MF	carboxy-lyase activity	19/2546	175/45175	0.00733138	0.125079
2	GO:0050203	MF	oxalate-CoA ligase activity	2/3570	3/45175	0.0177442	0.202812		17	GO:0000160	BP	phosphorelay signal transduction system	17/2546	154/45175	0.00758578	0.128611
2	GO:0102670	MF	2,7,4'-trihydroxyisoflavanone-4'-O-methyltransferase activity	2/3570	3/45175	0.0177442	0.202812		14	GO:0016114	BP	terpenoid biosynthetic process	14/2546	118/45175	0.00775026	0.131126
2	GO:0004436	MF	phosphatidylinositol diacylglycerol-lyase activity	2/3570	3/45175	0.0177442	0.202812		3	GO:0005980	BP	glycogen catabolic process	3/2546	8/45175	0.00808118	0.135125
7	GO:0009691	BP	cytokinin biosynthetic process	7/3570	35/45175	0.0180203	0.205391		3	GO:0019685	BP	photosynthesis, dark reaction	3/2546	8/45175	0.00808118	0.135125
7	GO:0034204	BP	lipid translocation	7/3570	35/45175	0.0180203	0.205391		3	GO:0019253	BP	reductive pentose-phosphate cycle	3/2546	8/45175	0.00808118	0.135125
808	GO:0016740	MF	transferase activity	808/3570	9524/45175	0.0186868	0.211802		337	GO:0043412	BP	macromolecule modification	337/2546	5227/45175	0.00808625	0.135125
68	GO:0004842	MF	ubiquitin-protein transferase activity	68/3570	651/45175	0.0189647	0.213907		3	GO:0003848	MF	2-amino-4-hydroxy-6-hydroxymethyldihydropteridine diphosphokinase activity	3/2546	8/45175	0.00808118	0.135125
3	GO:0046287	BP	isoflavonoid metabolic process	3/3570	8/45175	0.0204057	0.22248		5	GO:0019684	BP	photosynthesis, light reaction	5/2546	23/45175	0.00812097	0.135427
3	GO:0030201	BP	heparan sulfate proteoglycan metabolic process	3/3570	8/45175	0.0204057	0.22248		4	GO:0006566	BP	threonine metabolic process	4/2546	15/45175	0.00832151	0.138488
3	GO:0009717	BP	isoflavonoid biosynthetic process	3/3570	8/45175	0.0204057	0.22248		38	GO:0016616	MF	oxidoreductase activity, acting on the CH-OH group of donors, NAD or NADP as acceptor	38/2546	433/45175	0.00835986	0.138842
3	GO:0006029	BP	proteoglycan metabolic process	3/3570	8/45175	0.0204057	0.22248		29	GO:0051082	MF	unfolded protein binding	29/2546	309/45175	0.00861563	0.142798
4	GO:0019646	BP	aerobic electron transport chain	4/3570	14/45175	0.0204801	0.22248		16	GO:0016866	MF	intramolecular transferase activity	16/2546	141/45175	0.00865564	0.14317
4	GO:0000813	CC	ESCRT I complex	4/3570	14/45175	0.0204801	0.22248		31	GO:0019842	MF	vitamin binding	31/2546	339/45175	0.00870918	0.143763
3	GO:0033843	MF	xyloglucan 6-xylosyltransferase activity	3/3570	8/45175	0.0204057	0.22248		19	GO:0016903	MF	oxidoreductase activity, acting on the aldehyde or oxo group of donors	19/2546	181/45175	0.00876557	0.144401
13	GO:0030135	CC	coated vesicle	13/3570	83/45175	0.0218073	0.232287		13	GO:0006004	BP	fucose metabolic process	13/2546	106/45175	0.00880094	0.144691
49	GO:0006979	BP	response to oxidative stress	49/3570	449/45175	0.0219038	0.232707		2	GO:0040009	BP	regulation of growth rate	2/2546	3/45175	0.00916772	0.149513
14	GO:0042594	BP	response to starvation	14/3570	96/45175	0.0219784	0.233195		2	GO:0050004	MF	isoflavone 7-O-glucosyltransferase activity	2/2546	3/45175	0.00916772	0.149513
612	GO:1901265	MF	nucleoside phosphate binding	612/3570	7137/45175	0.0231072	0.243269		2	GO:0008728	MF	GTP diphosphokinase activity	2/2546	3/45175	0.00916772	0.149513
612	GO:0000166	MF	nucleotide binding	612/3570	7137/45175	0.0231072	0.243269		2	GO:0102240	MF	soyasapogenol B glucuronide galactosyltransferase activity	2/2546	3/45175	0.00916772	0.149513
22	GO:0032993	CC	protein-DNA complex	22/3570	173/45175	0.0236405	0.248241		8	GO:0006040	BP	amino sugar metabolic process	8/2546	53/45175	0.00924199	0.150057
6	GO:0071577	BP	zinc ion transmembrane transport	6/3570	29/45175	0.0237266	0.248504		9	GO:0015923	MF	mannosidase activity	9/2546	64/45175	0.00942721	0.152522
6	GO:0006829	BP	zinc ion transport	6/3570	29/45175	0.0237266	0.248504		5	GO:1901072	BP	glucosamine-containing compound catabolic process	5/2546	24/45175	0.00979025	0.156222
7	GO:0015914	BP	phospholipid transport	7/3570	37/45175	0.0240528	0.250545		5	GO:0006030	BP	chitin metabolic process	5/2546	24/45175	0.00979025	0.156222
7	GO:0097035	BP	regulation of membrane lipid distribution	7/3570	37/45175	0.0240528	0.250545		5	GO:0006032	BP	chitin catabolic process	5/2546	24/45175	0.00979025	0.156222
25	GO:0046982	MF	protein heterodimerization activity	25/3570	200/45175	0.0242257	0.251786		5	GO:0046348	BP	amino sugar catabolic process	5/2546	24/45175	0.00979025	0.156222
13	GO:0003993	MF	acid phosphatase activity	13/3570	86/45175	0.0243362	0.252612		5	GO:0006026	BP	aminoglycan catabolic process	5/2546	24/45175	0.00979025	0.156222
352	GO:0050896	BP	response to stimulus	352/3570	3988/45175	0.024829	0.256499		5	GO:0004311	MF	farnesyltranstransferase activity	5/2546	24/45175	0.00979025	0.156222
10	GO:0034605	BP	cellular response to heat	10/3570	60/45175	0.0255956	0.262112		65	GO:0020037	MF	heme binding	65/2546	842/45175	0.0102495	0.162594
21	GO:0042742	BP	defense response to bacterium	21/3570	160/45175	0.0259234	0.262112		4	GO:0045041	BP	protein import into mitochondrial intermembrane space	4/2546	16/45175	0.0106071	0.16783
5	GO:2000580	BP	regulation of ATP-dependent microtubule motor activity, plus-end-directed	5/3570	22/45175	0.0259921	0.262112		6	GO:0015977	BP	carbon fixation	6/2546	34/45175	0.0109818	0.173198
5	GO:2000582	BP	positive regulation of ATP-dependent microtubule motor activity, plus-end-directed	5/3570	22/45175	0.0259921	0.262112		12	GO:0030414	MF	peptidase inhibitor activity	12/2546	95/45175	0.011128	0.174826
5	GO:2000576	BP	positive regulation of microtubule motor activity	5/3570	22/45175	0.0259921	0.262112		12	GO:0004866	MF	endopeptidase inhibitor activity	12/2546	95/45175	0.011128	0.174826
5	GO:2000574	BP	regulation of microtubule motor activity	5/3570	22/45175	0.0259921	0.262112		13	GO:0009579	CC	thylakoid	13/2546	111/45175	0.0113291	0.177301
5	GO:0005310	MF	dicarboxylic acid transmembrane transporter activity	5/3570	22/45175	0.0259921	0.262112		9	GO:0015994	BP	chlorophyll metabolic process	9/2546	66/45175	0.0114656	0.179093
5	GO:0051959	MF	dynein light intermediate chain binding	5/3570	22/45175	0.0259921	0.262112		3	GO:0009088	BP	threonine biosynthetic process	3/2546	9/45175	0.0116176	0.180084
5	GO:0045505	MF	dynein intermediate chain binding	5/3570	22/45175	0.0259921	0.262112		3	GO:0004028	MF	3-chloroallyl aldehyde dehydrogenase activity	3/2546	9/45175	0.0116176	0.180084
4	GO:0000815	CC	ESCRT III complex	4/3570	15/45175	0.0262161	0.264043		3	GO:0046577	MF	long-chain-alcohol oxidase activity	3/2546	9/45175	0.0116176	0.180084
8	GO:0006817	BP	phosphate ion transport	8/3570	46/45175	0.0263523	0.265087		3	GO:0008184	MF	glycogen phosphorylase activity	3/2546	9/45175	0.0116176	0.180084
10	GO:0043666	BP	regulation of phosphoprotein phosphatase activity	10/3570	61/45175	0.0271342	0.272279		5	GO:0009860	BP	pollen tube growth	5/2546	25/45175	0.0116806	0.180374
478	GO:0005524	MF	ATP binding	478/3570	5520/45175	0.0271078	0.272279		5	GO:0004567	MF	beta-mannosidase activity	5/2546	25/45175	0.0116806	0.180374
7	GO:0070469	CC	respirasome	7/3570	38/45175	0.0275345	0.27347		12	GO:0006081	BP	cellular aldehyde metabolic process	12/2546	97/45175	0.011946	0.183773
7	GO:0030594	MF	neurotransmitter receptor activity	7/3570	38/45175	0.0275345	0.27347		12	GO:0061135	MF	endopeptidase regulator activity	12/2546	97/45175	0.011946	0.183773
7	GO:0004970	MF	ionotropic glutamate receptor activity	7/3570	38/45175	0.0275345	0.27347		33	GO:0008652	BP	cellular amino acid biosynthetic process	33/2546	374/45175	0.0125306	0.19168
7	GO:0022835	MF	transmitter-gated channel activity	7/3570	38/45175	0.0275345	0.27347		12	GO:0061134	MF	peptidase regulator activity	12/2546	99/45175	0.0129799	0.19781
7	GO:0022824	MF	transmitter-gated ion channel activity	7/3570	38/45175	0.0275345	0.27347		4	GO:0019740	BP	nitrogen utilization	4/2546	17/45175	0.0132617	0.201351
7	GO:0005230	MF	extracellular ligand-gated ion channel activity	7/3570	38/45175	0.0275345	0.27347		4	GO:0003989	MF	acetyl-CoA carboxylase activity	4/2546	17/45175	0.0132617	0.201351
7	GO:0008066	MF	glutamate receptor activity	7/3570	38/45175	0.0275345	0.27347		185	GO:0022857	MF	transmembrane transporter activity	185/2546	2757/45175	0.0133855	0.202852
3	GO:0005746	CC	mitochondrial respirasome	3/3570	9/45175	0.0288347	0.28306		5	GO:0010207	BP	photosystem II assembly	5/2546	26/45175	0.0138045	0.207654
3	GO:0102811	MF	geraniol 10-hydroxylase activity	3/3570	9/45175	0.0288347	0.28306		5	GO:0005832	CC	chaperonin-containing T-complex	5/2546	26/45175	0.0138045	0.207654
3	GO:0004020	MF	adenylylsulfate kinase activity	3/3570	9/45175	0.0288347	0.28306		5	GO:0031464	CC	Cul4A-RING E3 ubiquitin ligase complex	5/2546	26/45175	0.0138045	0.207654
3	GO:0015140	MF	malate transmembrane transporter activity	3/3570	9/45175	0.0288347	0.28306		38	GO:0042626	MF	ATPase-coupled transmembrane transporter activity	38/2546	453/45175	0.0138515	0.207978
3	GO:0015556	MF	C4-dicarboxylate transmembrane transporter activity	3/3570	9/45175	0.0288347	0.28306		17	GO:0005871	CC	kinesin complex	17/2546	160/45175	0.0142198	0.212288
10	GO:0019840	MF	isoprenoid binding	10/3570	62/45175	0.0288869	0.283231		6	GO:0009065	BP	glutamine family amino acid catabolic process	6/2546	36/45175	0.0144577	0.214702
60	GO:0030001	BP	metal ion transport	60/3570	577/45175	0.0294103	0.285523		12	GO:0030244	BP	cellulose biosynthetic process	12/2546	102/45175	0.0149551	0.220363
21	GO:0008422	MF	beta-glucosidase activity	21/3570	167/45175	0.0306795	0.296168		12	GO:0042026	BP	protein refolding	12/2546	103/45175	0.0157313	0.226333
403	GO:0019222	BP	regulation of metabolic process	403/3570	4621/45175	0.0308942	0.296809		3	GO:0009986	CC	cell surface	3/2546	10/45175	0.0159084	0.226333
5	GO:0006714	BP	sesquiterpenoid metabolic process	5/3570	23/45175	0.0311106	0.296809		3	GO:0004748	MF	ribonucleoside-diphosphate reductase activity, thioredoxin disulfide as acceptor	3/2546	10/45175	0.0159084	0.226333
10	GO:0042562	MF	hormone binding	10/3570	63/45175	0.0308568	0.296809		3	GO:0102250	MF	linear malto-oligosaccharide phosphorylase activity	3/2546	10/45175	0.0159084	0.226333
38	GO:0016311	BP	dephosphorylation	38/3570	339/45175	0.0329399	0.302768		3	GO:0061731	MF	ribonucleoside-diphosphate reductase activity	3/2546	10/45175	0.0159084	0.226333
2	GO:0009835	BP	fruit ripening	2/3570	4/45175	0.0336327	0.302768		3	GO:0102499	MF	SHG alpha-glucan phosphorylase activity	3/2546	10/45175	0.0159084	0.226333
2	GO:0009700	BP	indole phytoalexin biosynthetic process	2/3570	4/45175	0.0336327	0.302768		3	GO:0004618	MF	phosphoglycerate kinase activity	3/2546	10/45175	0.0159084	0.226333
2	GO:0046503	BP	glycerolipid catabolic process	2/3570	4/45175	0.0336327	0.302768		3	GO:0052635	MF	C-20 gibberellin 2-beta-dioxygenase activity	3/2546	10/45175	0.0159084	0.226333
2	GO:1903828	BP	negative regulation of cellular protein localization	2/3570	4/45175	0.0336327	0.302768		3	GO:0016728	MF	oxidoreductase activity, acting on CH or CH2 groups, disulfide as acceptor	3/2546	10/45175	0.0159084	0.226333
2	GO:0050829	BP	defense response to Gram-negative bacterium	2/3570	4/45175	0.0336327	0.302768		25	GO:0004252	MF	serine-type endopeptidase activity	25/2546	270/45175	0.0160848	0.22686
2	GO:1900426	BP	positive regulation of defense response to bacterium	2/3570	4/45175	0.0336327	0.302768		4	GO:0001558	BP	regulation of cell growth	4/2546	18/45175	0.0163038	0.227192
2	GO:1902288	BP	regulation of defense response to oomycetes	2/3570	4/45175	0.0336327	0.302768		4	GO:0006549	BP	isoleucine metabolic process	4/2546	18/45175	0.0163038	0.227192
2	GO:0050691	BP	regulation of defense response to virus by host	2/3570	4/45175	0.0336327	0.302768		4	GO:0009097	BP	isoleucine biosynthetic process	4/2546	18/45175	0.0163038	0.227192
2	GO:0046217	BP	indole phytoalexin metabolic process	2/3570	4/45175	0.0336327	0.302768		4	GO:0009853	BP	photorespiration	4/2546	18/45175	0.0163038	0.227192
2	GO:2000009	BP	negative regulation of protein localization to cell surface	2/3570	4/45175	0.0336327	0.302768		5	GO:0016308	MF	1-phosphatidylinositol-4-phosphate 5-kinase activity	5/2546	27/45175	0.0161732	0.227192
2	GO:0045117	BP	azole transmembrane transport	2/3570	4/45175	0.0336327	0.302768		4	GO:0015112	MF	nitrate transmembrane transporter activity	4/2546	18/45175	0.0163038	0.227192
2	GO:0002230	BP	positive regulation of defense response to virus by host	2/3570	4/45175	0.0336327	0.302768		6	GO:0032934	MF	sterol binding	6/2546	37/45175	0.016454	0.228502
2	GO:0030974	BP	thiamine pyrophosphate transmembrane transport	2/3570	4/45175	0.0336327	0.302768		6	GO:0005496	MF	steroid binding	6/2546	37/45175	0.016454	0.228502
4	GO:0045275	CC	respiratory chain complex III	4/3570	16/45175	0.0328199	0.302768		66	GO:0009628	BP	response to abiotic stimulus	66/2546	876/45175	0.0176381	0.232802
4	GO:0005750	CC	mitochondrial respiratory chain complex III	4/3570	16/45175	0.0328199	0.302768		2	GO:0035265	BP	organ growth	2/2546	4/45175	0.0176504	0.232802
2	GO:0005814	CC	centriole	2/3570	4/45175	0.0336327	0.302768		2	GO:0036071	BP	N-glycan fucosylation	2/2546	4/45175	0.0176504	0.232802
4	GO:0016621	MF	cinnamoyl-CoA reductase activity	4/3570	16/45175	0.0328199	0.302768		2	GO:0046383	BP	dTDP-rhamnose metabolic process	2/2546	4/45175	0.0176504	0.232802
2	GO:0008477	MF	purine nucleosidase activity	2/3570	4/45175	0.0336327	0.302768		2	GO:0033478	BP	UDP-rhamnose metabolic process	2/2546	4/45175	0.0176504	0.232802
2	GO:0050589	MF	leucocyanidin oxygenase activity	2/3570	4/45175	0.0336327	0.302768		2	GO:0080051	BP	cutin transport	2/2546	4/45175	0.0176504	0.232802
2	GO:0004411	MF	homogentisate 1,2-dioxygenase activity	2/3570	4/45175	0.0336327	0.302768		2	GO:0052837	BP	thiazole biosynthetic process	2/2546	4/45175	0.0176504	0.232802
2	GO:0008948	MF	oxaloacetate decarboxylase activity	2/3570	4/45175	0.0336327	0.302768		2	GO:0052838	BP	thiazole metabolic process	2/2546	4/45175	0.0176504	0.232802
2	GO:0004771	MF	sterol esterase activity	2/3570	4/45175	0.0336327	0.302768		2	GO:0010222	BP	stem vascular tissue pattern formation	2/2546	4/45175	0.0176504	0.232802
2	GO:0015234	MF	thiamine transmembrane transporter activity	2/3570	4/45175	0.0336327	0.302768		2	GO:0019305	BP	dTDP-rhamnose biosynthetic process	2/2546	4/45175	0.0176504	0.232802
2	GO:0008428	MF	ribonuclease inhibitor activity	2/3570	4/45175	0.0336327	0.302768		2	GO:0007219	BP	Notch signaling pathway	2/2546	4/45175	0.0176504	0.232802
2	GO:0047443	MF	4-hydroxy-4-methyl-2-oxoglutarate aldolase activity	2/3570	4/45175	0.0336327	0.302768		2	GO:0018131	BP	oxazole or thiazole biosynthetic process	2/2546	4/45175	0.0176504	0.232802
2	GO:1901474	MF	azole transmembrane transporter activity	2/3570	4/45175	0.0336327	0.302768		2	GO:0051051	BP	negative regulation of transport	2/2546	4/45175	0.0176504	0.232802
2	GO:0061656	MF	SUMO conjugating enzyme activity	2/3570	4/45175	0.0336327	0.302768		2	GO:0010430	BP	fatty acid omega-oxidation	2/2546	4/45175	0.0176504	0.232802
15	GO:0031667	BP	response to nutrient levels	15/3570	111/45175	0.0344093	0.309076		2	GO:0010253	BP	UDP-rhamnose biosynthetic process	2/2546	4/45175	0.0176504	0.232802
10	GO:0035304	BP	regulation of protein dephosphorylation	10/3570	65/45175	0.0354615	0.316833		2	GO:0046484	BP	oxazole or thiazole metabolic process	2/2546	4/45175	0.0176504	0.232802
42	GO:0043207	BP	response to external biotic stimulus	42/3570	383/45175	0.0355843	0.316833		2	GO:0010495	BP	long-distance posttranscriptional gene silencing	2/2546	4/45175	0.0176504	0.232802
42	GO:0051707	BP	response to other organism	42/3570	383/45175	0.0355843	0.316833		2	GO:0009897	CC	external side of plasma membrane	2/2546	4/45175	0.0176504	0.232802
7	GO:0008198	MF	ferrous iron binding	7/3570	40/45175	0.0354879	0.316833		89	GO:0022804	MF	active transmembrane transporter activity	89/2546	1228/45175	0.0168962	0.232802
42	GO:0046527	MF	glucosyltransferase activity	42/3570	383/45175	0.0355843	0.316833		14	GO:0070008	MF	serine-type exopeptidase activity	14/2546	126/45175	0.0173498	0.232802
64	GO:0034220	BP	ion transmembrane transport	64/3570	628/45175	0.0367444	0.324263		2	GO:0035671	MF	enone reductase activity	2/2546	4/45175	0.0176504	0.232802
5	GO:1901072	BP	glucosamine-containing compound catabolic process	5/3570	24/45175	0.0368173	0.324263		2	GO:0032450	MF	maltose alpha-glucosidase activity	2/2546	4/45175	0.0176504	0.232802
5	GO:0006030	BP	chitin metabolic process	5/3570	24/45175	0.0368173	0.324263		2	GO:0010242	MF	oxygen evolving activity	2/2546	4/45175	0.0176504	0.232802
5	GO:0006032	BP	chitin catabolic process	5/3570	24/45175	0.0368173	0.324263		2	GO:0046921	MF	alpha-(1->6)-fucosyltransferase activity	2/2546	4/45175	0.0176504	0.232802
5	GO:0046348	BP	amino sugar catabolic process	5/3570	24/45175	0.0368173	0.324263		2	GO:0048529	MF	magnesium-protoporphyrin IX monomethyl ester (oxidative) cyclase activity	2/2546	4/45175	0.0176504	0.232802
5	GO:0006026	BP	aminoglycan catabolic process	5/3570	24/45175	0.0368173	0.324263		2	GO:0004558	MF	alpha-1,4-glucosidase activity	2/2546	4/45175	0.0176504	0.232802
5	GO:0030286	CC	dynein complex	5/3570	24/45175	0.0368173	0.324263		2	GO:0004512	MF	inositol-3-phosphate synthase activity	2/2546	4/45175	0.0176504	0.232802
3	GO:0009395	BP	phospholipid catabolic process	3/3570	10/45175	0.0388162	0.338933		2	GO:0004837	MF	tyrosine decarboxylase activity	2/2546	4/45175	0.0176504	0.232802
3	GO:0106035	BP	protein maturation by [4Fe-4S] cluster transfer	3/3570	10/45175	0.0388162	0.338933		2	GO:0008831	MF	dTDP-4-dehydrorhamnose reductase activity	2/2546	4/45175	0.0176504	0.232802
3	GO:0006751	BP	glutathione catabolic process	3/3570	10/45175	0.0388162	0.338933		2	GO:0008830	MF	dTDP-4-dehydrorhamnose 3,5-epimerase activity	2/2546	4/45175	0.0176504	0.232802
83	GO:0020037	MF	heme binding	83/3570	842/45175	0.0387871	0.338933		17	GO:0015103	MF	inorganic anion transmembrane transporter activity	17/2546	168/45175	0.0178149	0.234592
3	GO:0003979	MF	UDP-glucose 6-dehydrogenase activity	3/3570	10/45175	0.0388162	0.338933		11	GO:0009834	BP	plant-type secondary cell wall biogenesis	11/2546	91/45175	0.0183898	0.240993
4	GO:0009838	BP	abscission	4/3570	17/45175	0.0403059	0.350437		17	GO:0030243	BP	cellulose metabolic process	17/2546	169/45175	0.0184408	0.241272
4	GO:0043295	MF	glutathione binding	4/3570	17/45175	0.0403059	0.350437		6	GO:0007623	BP	circadian rhythm	6/2546	38/45175	0.0186322	0.242219
4	GO:1900750	MF	oligopeptide binding	4/3570	17/45175	0.0403059	0.350437		6	GO:0048511	BP	rhythmic process	6/2546	38/45175	0.0186322	0.242219
10	GO:0010921	BP	regulation of phosphatase activity	10/3570	67/45175	0.0409743	0.355869		33	GO:0046527	MF	glucosyltransferase activity	33/2546	383/45175	0.0185916	0.242219
570	GO:0005634	CC	nucleus	570/3570	6682/45175	0.0414492	0.359609		6	GO:0016307	MF	phosphatidylinositol phosphate kinase activity	6/2546	38/45175	0.0186322	0.242219
517	GO:0035639	MF	purine ribonucleoside triphosphate binding	517/3570	6040/45175	0.0429608	0.370171		14	GO:0006458	BP	'de novo' protein folding	14/2546	129/45175	0.0190265	0.246164
9	GO:0015116	MF	sulfate transmembrane transporter activity	9/3570	57/45175	0.0429849	0.370171		7	GO:0004806	MF	triglyceride lipase activity	7/2546	49/45175	0.019271	0.248932
5	GO:0052793	MF	pectin acetylesterase activity	5/3570	25/45175	0.0431247	0.370982		4	GO:0006573	BP	valine metabolic process	4/2546	19/45175	0.0197488	0.251511
387	GO:0060255	BP	regulation of macromolecule metabolic process	387/3570	4458/45175	0.0436448	0.373875		4	GO:0090333	BP	regulation of stomatal closure	4/2546	19/45175	0.0197488	0.251511
7	GO:0080043	MF	quercetin 3-O-glucosyltransferase activity	7/3570	42/45175	0.0448262	0.381585		4	GO:0055028	CC	cortical microtubule	4/2546	19/45175	0.0197488	0.251511
7	GO:0080044	MF	quercetin 7-O-glucosyltransferase activity	7/3570	42/45175	0.0448262	0.381585		4	GO:0016885	MF	ligase activity, forming carbon-carbon bonds	4/2546	19/45175	0.0197488	0.251511
78	GO:0070647	BP	protein modification by small protein conjugation or removal	78/3570	793/45175	0.0461116	0.390323		4	GO:0008169	MF	C-methyltransferase activity	4/2546	19/45175	0.0197488	0.251511
11	GO:0045088	BP	regulation of innate immune response	11/3570	74/45175	0.0469389	0.390323		4	GO:0016421	MF	CoA carboxylase activity	4/2546	19/45175	0.0197488	0.251511
11	GO:0050776	BP	regulation of immune response	11/3570	74/45175	0.0469389	0.390323		3	GO:0071248	BP	cellular response to metal ion	3/2546	11/45175	0.0209699	0.261705
6	GO:0032781	BP	positive regulation of ATPase activity	6/3570	34/45175	0.0480909	0.392583		3	GO:0042549	BP	photosystem II stabilization	3/2546	11/45175	0.0209699	0.261705
4	GO:0034656	BP	nucleobase-containing small molecule catabolic process	4/3570	18/45175	0.0486781	0.392583		6	GO:0006094	BP	gluconeogenesis	6/2546	39/45175	0.0209994	0.261705
4	GO:0009164	BP	nucleoside catabolic process	4/3570	18/45175	0.0486781	0.392583		94	GO:0009536	CC	plastid	94/2546	1317/45175	0.0209604	0.261705
4	GO:0031970	CC	organelle envelope lumen	4/3570	18/45175	0.0486781	0.392583		22	GO:0004714	MF	transmembrane receptor protein tyrosine kinase activity	22/2546	232/45175	0.0208454	0.261705
4	GO:0005687	CC	U4 snRNP	4/3570	18/45175	0.0486781	0.392583		3	GO:0016165	MF	linoleate 13S-lipoxygenase activity	3/2546	11/45175	0.0209699	0.261705
4	GO:0005758	CC	mitochondrial intermembrane space	4/3570	18/45175	0.0486781	0.392583		3	GO:0030151	MF	molybdenum ion binding	3/2546	11/45175	0.0209699	0.261705
4	GO:0050664	MF	oxidoreductase activity, acting on NAD(P)H, oxygen as acceptor	4/3570	18/45175	0.0486781	0.392583		16	GO:0046148	BP	pigment biosynthetic process	16/2546	156/45175	0.0214197	0.266534
4	GO:0035250	MF	UDP-galactosyltransferase activity	4/3570	18/45175	0.0486781	0.392583		39	GO:0015399	MF	primary active transmembrane transporter activity	39/2546	479/45175	0.0215254	0.26744
4	GO:0016174	MF	NAD(P)H oxidase (H(2)O(2)-forming activity	4/3570	18/45175	0.0486781	0.392583		14	GO:0016413	MF	O-acetyltransferase activity	14/2546	133/45175	0.0220442	0.27221
									193	GO:0005215	MF	transporter activity	193/2546	2929/45175	0.0226411	0.276242
									34	GO:0005773	CC	vacuole	34/2546	407/45175	0.0226913	0.27644
									11	GO:0000902	BP	cell morphogenesis	11/2546	96/45175	0.0230623	0.279703
									6	GO:0046470	BP	phosphatidylcholine metabolic process	6/2546	40/45175	0.0235619	0.283801
									6	GO:0006022	BP	aminoglycan metabolic process	6/2546	40/45175	0.0235619	0.283801
									6	GO:0019319	BP	hexose biosynthetic process	6/2546	40/45175	0.0235619	0.283801
									4	GO:0030060	MF	L-malate dehydrogenase activity	4/2546	20/45175	0.0236094	0.283801
									4	GO:0016985	MF	mannan endo-1,4-beta-mannosidase activity	4/2546	20/45175	0.0236094	0.283801
									10	GO:0042446	BP	hormone biosynthetic process	10/2546	81/45175	0.0245793	0.294156
									8	GO:0070566	MF	adenylyltransferase activity	8/2546	63/45175	0.0246966	0.295126
									5	GO:0101031	CC	chaperone complex	5/2546	30/45175	0.0248493	0.296516
									32	GO:0009150	BP	purine ribonucleotide metabolic process	32/2546	382/45175	0.0252461	0.299931
									10	GO:0016638	MF	oxidoreductase activity, acting on the CH-NH2 group of donors	10/2546	82/45175	0.0253567	0.300805
									7	GO:0017048	MF	Rho GTPase binding	7/2546	52/45175	0.0259671	0.307151
									25	GO:0005802	CC	trans-Golgi network	25/2546	281/45175	0.0260422	0.307593
									6	GO:0048638	BP	regulation of developmental growth	6/2546	41/45175	0.0263257	0.310041
									3	GO:0046168	BP	glycerol-3-phosphate catabolic process	3/2546	12/45175	0.0268079	0.312554
									3	GO:0006116	BP	NADH oxidation	3/2546	12/45175	0.0268079	0.312554
									3	GO:0009718	BP	anthocyanin-containing compound biosynthetic process	3/2546	12/45175	0.0268079	0.312554
									16	GO:0005856	CC	cytoskeleton	16/2546	163/45175	0.0265822	0.312554
									3	GO:0047952	MF	glycerol-3-phosphate dehydrogenase [NAD(P)+] activity	3/2546	12/45175	0.0268079	0.312554
									3	GO:0004150	MF	dihydroneopterin aldolase activity	3/2546	12/45175	0.0268079	0.312554
									3	GO:0004367	MF	glycerol-3-phosphate dehydrogenase [NAD+] activity	3/2546	12/45175	0.0268079	0.312554
									11	GO:0005984	BP	disaccharide metabolic process	11/2546	99/45175	0.0268593	0.312705
									33	GO:0006163	BP	purine nucleotide metabolic process	33/2546	394/45175	0.0271925	0.314962
									4	GO:0006734	BP	NADH metabolic process	4/2546	21/45175	0.0278956	0.319329
									13	GO:0009311	BP	oligosaccharide metabolic process	13/2546	123/45175	0.0281306	0.319329
									5	GO:0043649	BP	dicarboxylic acid catabolic process	5/2546	31/45175	0.0282934	0.319329
									2	GO:0033388	BP	putrescine biosynthetic process from arginine	2/2546	5/45175	0.0283236	0.319329
									2	GO:0046209	BP	nitric oxide metabolic process	2/2546	5/45175	0.0283236	0.319329
									2	GO:0006809	BP	nitric oxide biosynthetic process	2/2546	5/45175	0.0283236	0.319329
									2	GO:0045962	BP	positive regulation of development, heterochronic	2/2546	5/45175	0.0283236	0.319329
									2	GO:0010359	BP	regulation of anion channel activity	2/2546	5/45175	0.0283236	0.319329
									2	GO:0050898	BP	nitrile metabolic process	2/2546	5/45175	0.0283236	0.319329
									2	GO:0080028	BP	nitrile biosynthetic process	2/2546	5/45175	0.0283236	0.319329
									10	GO:0006898	BP	receptor-mediated endocytosis	10/2546	85/45175	0.0283307	0.319329
									2	GO:0009703	MF	nitrate reductase (NADH) activity	2/2546	5/45175	0.0283236	0.319329
									2	GO:0004474	MF	malate synthase activity	2/2546	5/45175	0.0283236	0.319329
									2	GO:0008940	MF	nitrate reductase activity	2/2546	5/45175	0.0283236	0.319329
									2	GO:0050377	MF	UDP-glucose 4,6-dehydratase activity	2/2546	5/45175	0.0283236	0.319329
									2	GO:0000989	MF	obsolete transcription factor activity, transcription factor binding	2/2546	5/45175	0.0283236	0.319329
									2	GO:0050463	MF	nitrate reductase [NAD(P)H] activity	2/2546	5/45175	0.0283236	0.319329
									2	GO:0050464	MF	nitrate reductase (NADPH) activity	2/2546	5/45175	0.0283236	0.319329
									2	GO:0080048	MF	GDP-D-glucose phosphorylase activity	2/2546	5/45175	0.0283236	0.319329
									7	GO:0051261	BP	protein depolymerization	7/2546	53/45175	0.0285122	0.32093
									15	GO:0009653	BP	anatomical structure morphogenesis	15/2546	147/45175	0.0285567	0.320986
									13	GO:1901606	BP	alpha-amino acid catabolic process	13/2546	124/45175	0.0291259	0.326933
									6	GO:0046364	BP	monosaccharide biosynthetic process	6/2546	42/45175	0.0292961	0.327939
									6	GO:0005992	BP	trehalose biosynthetic process	6/2546	42/45175	0.0292961	0.327939
									17	GO:0008299	BP	isoprenoid biosynthetic process	17/2546	174/45175	0.0297289	0.332326
									15	GO:0006721	BP	terpenoid metabolic process	15/2546	149/45175	0.0299419	0.334249
									10	GO:0006779	BP	porphyrin-containing compound biosynthetic process	10/2546	87/45175	0.0308578	0.34353
									49	GO:0008092	MF	cytoskeletal protein binding	49/2546	642/45175	0.0309895	0.344526
									7	GO:0006284	BP	base-excision repair	7/2546	54/45175	0.0312207	0.345568
									5	GO:0009975	MF	cyclase activity	5/2546	32/45175	0.032025	0.35124
									6	GO:0005991	BP	trehalose metabolic process	6/2546	43/45175	0.0324782	0.3543
									6	GO:0005811	CC	lipid droplet	6/2546	43/45175	0.0324782	0.3543
									6	GO:0008271	MF	secondary active sulfate transmembrane transporter activity	6/2546	43/45175	0.0324782	0.3543
									4	GO:2000377	BP	regulation of reactive oxygen species metabolic process	4/2546	22/45175	0.0326147	0.355312
									3	GO:0009228	BP	thiamine biosynthetic process	3/2546	13/45175	0.033419	0.359265
									3	GO:1905393	BP	plant organ formation	3/2546	13/45175	0.033419	0.359265
									3	GO:0042724	BP	thiamine-containing compound biosynthetic process	3/2546	13/45175	0.033419	0.359265
									3	GO:0006564	BP	L-serine biosynthetic process	3/2546	13/45175	0.033419	0.359265
									3	GO:0009099	BP	valine biosynthetic process	3/2546	13/45175	0.033419	0.359265
									3	GO:0009514	CC	glyoxysome	3/2546	13/45175	0.033419	0.359265
									3	GO:0016813	MF	hydrolase activity, acting on carbon-nitrogen (but not peptide) bonds, in linear amidines	3/2546	13/45175	0.033419	0.359265
									7	GO:0004871	MF	obsolete signal transducer activity	7/2546	55/45175	0.0340964	0.364142
									6	GO:0043650	BP	dicarboxylic acid biosynthetic process	6/2546	44/45175	0.0358764	0.38051
									5	GO:0006555	BP	methionine metabolic process	5/2546	33/45175	0.0360497	0.38051
									5	GO:0009086	BP	methionine biosynthetic process	5/2546	33/45175	0.0360497	0.38051
									17	GO:0003777	MF	microtubule motor activity	17/2546	182/45175	0.0359425	0.38051
									5	GO:0005089	MF	Rho guanyl-nucleotide exchange factor activity	5/2546	33/45175	0.0360497	0.38051
									5	GO:0019104	MF	DNA N-glycosylase activity	5/2546	33/45175	0.0360497	0.38051
									7	GO:0080008	CC	Cul4-RING E3 ubiquitin ligase complex	7/2546	56/45175	0.0371425	0.388017
									4	GO:0008131	MF	primary amine oxidase activity	4/2546	23/45175	0.0377712	0.393575
									4	GO:0008417	MF	fucosyltransferase activity	4/2546	23/45175	0.0377712	0.393575
									12	GO:0015893	BP	drug transport	12/2546	116/45175	0.0400982	0.410984
									12	GO:0006855	BP	drug transmembrane transport	12/2546	116/45175	0.0400982	0.410984
									7	GO:0040008	BP	regulation of growth	7/2546	57/45175	0.0403622	0.410984
									5	GO:0048588	BP	developmental cell growth	5/2546	34/45175	0.0403718	0.410984
									9	GO:0006541	BP	glutamine metabolic process	9/2546	77/45175	0.0403832	0.410984
									3	GO:0046283	BP	anthocyanin-containing compound metabolic process	3/2546	14/45175	0.0407922	0.410984
									3	GO:0015695	BP	organic cation transport	3/2546	14/45175	0.0407922	0.410984
									2	GO:0006145	BP	purine nucleobase catabolic process	2/2546	6/45175	0.0409138	0.410984
									2	GO:0046622	BP	positive regulation of organ growth	2/2546	6/45175	0.0409138	0.410984
									2	GO:0000256	BP	allantoin catabolic process	2/2546	6/45175	0.0409138	0.410984
									2	GO:0000255	BP	allantoin metabolic process	2/2546	6/45175	0.0409138	0.410984
									2	GO:0048639	BP	positive regulation of developmental growth	2/2546	6/45175	0.0409138	0.410984
									2	GO:2000379	BP	positive regulation of reactive oxygen species metabolic process	2/2546	6/45175	0.0409138	0.410984
									46	GO:0022402	BP	cell cycle process	46/2546	606/45175	0.040957	0.410984
									7	GO:0009707	CC	chloroplast outer membrane	7/2546	57/45175	0.0403622	0.410984
									7	GO:0009527	CC	plastid outer membrane	7/2546	57/45175	0.0403622	0.410984
									2	GO:0009341	CC	beta-galactosidase complex	2/2546	6/45175	0.0409138	0.410984
									2	GO:0098807	CC	chloroplast thylakoid membrane protein complex	2/2546	6/45175	0.0409138	0.410984
									78	GO:0016798	MF	hydrolase activity, acting on glycosyl bonds	78/2546	1103/45175	0.0402447	0.410984
									14	GO:0004180	MF	carboxypeptidase activity	14/2546	141/45175	0.0407492	0.410984
									2	GO:0003838	MF	sterol 24-C-methyltransferase activity	2/2546	6/45175	0.0409138	0.410984
									2	GO:0042301	MF	phosphate ion binding	2/2546	6/45175	0.0409138	0.410984
									2	GO:0004807	MF	triose-phosphate isomerase activity	2/2546	6/45175	0.0409138	0.410984
									2	GO:0004148	MF	dihydrolipoyl dehydrogenase activity	2/2546	6/45175	0.0409138	0.410984
									2	GO:0008909	MF	isochorismate synthase activity	2/2546	6/45175	0.0409138	0.410984
									2	GO:0050486	MF	intramolecular transferase activity, transferring hydroxy groups	2/2546	6/45175	0.0409138	0.410984
									2	GO:0046423	MF	allene-oxide cyclase activity	2/2546	6/45175	0.0409138	0.410984
									14	GO:0016458	BP	gene silencing	14/2546	142/45175	0.0417247	0.417658
									10	GO:0033014	BP	tetrapyrrole biosynthetic process	10/2546	94/45175	0.0432584	0.431448
									6	GO:0007052	BP	mitotic spindle organization	6/2546	46/45175	0.0433357	0.431448
									4	GO:0005788	CC	endoplasmic reticulum lumen	4/2546	24/45175	0.0433674	0.431448
									4	GO:0005881	CC	cytoplasmic microtubule	4/2546	24/45175	0.0433674	0.431448
									4	GO:0019210	MF	kinase inhibitor activity	4/2546	24/45175	0.0433674	0.431448
									14	GO:0009063	BP	cellular amino acid catabolic process	14/2546	144/45175	0.0439259	0.43647
									5	GO:0046173	BP	polyol biosynthetic process	5/2546	35/45175	0.0449944	0.445667
									14	GO:0051274	BP	beta-glucan biosynthetic process	14/2546	145/45175	0.0451519	0.446472
									28	GO:1903047	BP	mitotic cell cycle process	28/2546	343/45175	0.0456676	0.450476
									12	GO:0051656	BP	establishment of organelle localization	12/2546	120/45175	0.0461097	0.453737
									7	GO:0055088	BP	lipid homeostasis	7/2546	59/45175	0.0473328	0.464089
									9	GO:0000413	BP	protein peptidyl-prolyl isomerization	9/2546	81/45175	0.0474966	0.465135
									29	GO:0004713	MF	protein tyrosine kinase activity	29/2546	354/45175	0.0477852	0.467399
									3	GO:0015976	BP	carbon utilization	3/2546	15/45175	0.0489098	0.475091
									3	GO:0006772	BP	thiamine metabolic process	3/2546	15/45175	0.0489098	0.475091
									3	GO:0042723	BP	thiamine-containing compound metabolic process	3/2546	15/45175	0.0489098	0.475091
									19	GO:0051273	BP	beta-glucan metabolic process	19/2546	212/45175	0.049813	0.477375
									5	GO:0051238	BP	sequestering of metal ion	5/2546	36/45175	0.0499197	0.477375
									5	GO:0006880	BP	intracellular sequestering of iron ion	5/2546	36/45175	0.0499197	0.477375
									5	GO:0097577	BP	sequestering of iron ion	5/2546	36/45175	0.0499197	0.477375
									5	GO:0034620	BP	cellular response to unfolded protein	5/2546	36/45175	0.0499197	0.477375
									11	GO:0004185	MF	serine-type carboxypeptidase activity	11/2546	104/45175	0.0497843	0.477375
									5	GO:0004022	MF	alcohol dehydrogenase (NAD+) activity	5/2546	36/45175	0.0499197	0.477375
									5	GO:0018455	MF	alcohol dehydrogenase [NAD(P)+] activity	5/2546	36/45175	0.0499197	0.477375

## Sheet: CK vs MN
CK vs MN upregulated genes									CK vs MN downregulated genes
Number	GO ID	Term Type	Description	Ratio_in_study	Ratio_in_pop	Pvalue	Padjust		Number	GO ID	Term Type	Description	Ratio_in_study	Ratio_in_pop	Pvalue	Padjust
20	GO:0009611	BP	response to wounding	20/4152	62/45175	3.61321e-07	0.000222427		14	GO:0009637	BP	response to blue light	14/3400	37/45175	2.11506e-07	0.000347183
33	GO:0010200	BP	response to chitin	33/4152	59/45175	7.25312e-07	0.000222427		27	GO:0009765	BP	photosynthesis, light harvesting	27/3400	38/45175	3.11638e-07	0.000347183
14	GO:0080142	BP	regulation of salicylic acid biosynthetic process	14/4152	22/45175	1.05243e-06	0.000222427		22	GO:0009767	BP	photosynthetic electron transport chain	22/3400	62/45175	4.24312e-07	0.000347183
14	GO:0010337	BP	regulation of salicylic acid metabolic process	14/4152	22/45175	1.05243e-06	0.000222427		13	GO:0019252	BP	starch biosynthetic process	13/3400	34/45175	4.9908e-07	0.000347183
44	GO:0010243	BP	response to organonitrogen compound	44/4152	185/45175	1.06966e-06	0.000222427		15	GO:0005982	BP	starch metabolic process	15/3400	45/45175	5.35678e-07	0.000347183
15	GO:0008219	BP	cell death	15/4152	35/45175	1.07684e-06	0.000222427		26	GO:0009768	BP	photosynthesis, light harvesting in photosystem I	26/3400	35/45175	7.39161e-07	0.000347183
53	GO:0008037	BP	cell recognition	53/4152	186/45175	1.15174e-06	0.000222427		35	GO:0018298	BP	protein-chromophore linkage	35/3400	78/45175	8.96762e-07	0.000347183
53	GO:0048544	BP	recognition of pollen	53/4152	186/45175	1.15174e-06	0.000222427		41	GO:0009734	BP	auxin-activated signaling pathway	41/3400	189/45175	1.00108e-06	0.000347183
27	GO:0010411	BP	xyloglucan metabolic process	27/4152	108/45175	1.18033e-06	0.000222427		27	GO:0016125	BP	sterol metabolic process	27/3400	129/45175	1.01833e-06	0.000347183
48	GO:0044036	BP	cell wall macromolecule metabolic process	48/4152	246/45175	2.0389e-06	0.000222427		30	GO:0000160	BP	phosphorelay signal transduction system	30/3400	154/45175	1.30797e-06	0.000347183
50	GO:0046942	BP	carboxylic acid transport	50/4152	270/45175	2.09676e-06	0.000222427		59	GO:0015979	BP	photosynthesis	59/3400	182/45175	1.37373e-06	0.000347183
50	GO:0015849	BP	organic acid transport	50/4152	270/45175	2.09676e-06	0.000222427		86	GO:0009416	BP	response to light stimulus	86/3400	365/45175	1.95951e-06	0.000347183
46	GO:1901698	BP	response to nitrogen compound	46/4152	205/45175	2.21227e-06	0.000222427		43	GO:0071669	BP	plant-type cell wall organization or biogenesis	43/3400	256/45175	1.97076e-06	0.000347183
88	GO:0006820	BP	anion transport	88/4152	499/45175	2.32074e-06	0.000222427		68	GO:0016051	BP	carbohydrate biosynthetic process	68/3400	450/45175	2.19722e-06	0.000347183
68	GO:0046777	BP	protein autophosphorylation	68/4152	323/45175	2.44176e-06	0.000222427		89	GO:0006091	BP	generation of precursor metabolites and energy	89/3400	487/45175	2.33311e-06	0.000347183
99	GO:0016567	BP	protein ubiquitination	99/4152	590/45175	2.60094e-06	0.000222427		117	GO:0009628	BP	response to abiotic stimulus	117/3400	876/45175	2.75881e-06	0.000347183
64	GO:0015711	BP	organic anion transport	64/4152	326/45175	2.69814e-06	0.000222427		111	GO:0008610	BP	lipid biosynthetic process	111/3400	852/45175	2.81085e-06	0.000347183
36	GO:0009617	BP	response to bacterium	36/4152	168/45175	2.88778e-06	0.000222427		86	GO:0009314	BP	response to radiation	86/3400	394/45175	2.94766e-06	0.000347183
47	GO:0098656	BP	anion transmembrane transport	47/4152	243/45175	3.06921e-06	0.000222427		37	GO:0009250	BP	glucan biosynthetic process	37/3400	216/45175	3.01122e-06	0.000347183
34	GO:0042742	BP	defense response to bacterium	34/4152	160/45175	3.19817e-06	0.000222427		7	GO:0042549	BP	photosystem II stabilization	7/3400	11/45175	3.42129e-06	0.000347183
28	GO:0031347	BP	regulation of defense response	28/4152	120/45175	3.285e-06	0.000222427		33	GO:0009832	BP	plant-type cell wall biogenesis	33/3400	185/45175	3.57642e-06	0.000347183
53	GO:0005887	CC	integral component of plasma membrane	53/4152	271/45175	2.20838e-06	0.000222427		177	GO:0006629	BP	lipid metabolic process	177/3400	1593/45175	4.07492e-06	0.000347183
98	GO:0031226	CC	intrinsic component of plasma membrane	98/4152	532/45175	2.29462e-06	0.000222427		19	GO:0009654	CC	photosystem II oxygen evolving complex	19/3400	42/45175	1.90337e-07	0.000347183
31	GO:0000295	MF	adenine nucleotide transmembrane transporter activity	31/4152	118/45175	7.09101e-07	0.000222427		45	GO:0009522	CC	photosystem I	45/3400	82/45175	4.93133e-07	0.000347183
31	GO:0005346	MF	purine ribonucleotide transmembrane transporter activity	31/4152	118/45175	7.09101e-07	0.000222427		20	GO:0010287	CC	plastoglobule	20/3400	34/45175	4.9908e-07	0.000347183
31	GO:0015215	MF	nucleotide transmembrane transporter activity	31/4152	118/45175	7.09101e-07	0.000222427		64	GO:0009523	CC	photosystem II	64/3400	123/45175	1.31472e-06	0.000347183
31	GO:0015216	MF	purine nucleotide transmembrane transporter activity	31/4152	118/45175	7.09101e-07	0.000222427		83	GO:0009521	CC	photosystem	83/3400	171/45175	1.48353e-06	0.000347183
58	GO:0030247	MF	polysaccharide binding	58/4152	163/45175	7.37212e-07	0.000222427		100	GO:0042651	CC	thylakoid membrane	100/3400	391/45175	1.67215e-06	0.000347183
30	GO:0005347	MF	ATP transmembrane transporter activity	30/4152	114/45175	1.10828e-06	0.000222427		100	GO:0034357	CC	photosynthetic membrane	100/3400	391/45175	1.67215e-06	0.000347183
32	GO:0015605	MF	organophosphate ester transmembrane transporter activity	32/4152	128/45175	1.35104e-06	0.000222427		97	GO:0009535	CC	chloroplast thylakoid membrane	97/3400	376/45175	2.71205e-06	0.000347183
41	GO:0004724	MF	magnesium-dependent protein serine/threonine phosphatase activity	41/4152	168/45175	1.35901e-06	0.000222427		97	GO:0055035	CC	plastid thylakoid membrane	97/3400	376/45175	2.71205e-06	0.000347183
53	GO:0005516	MF	calmodulin binding	53/4152	189/45175	1.51665e-06	0.000222427		154	GO:0009507	CC	chloroplast	154/3400	1257/45175	3.66186e-06	0.000347183
46	GO:0004722	MF	protein serine/threonine phosphatase activity	46/4152	232/45175	1.70419e-06	0.000222427		35	GO:0016168	MF	chlorophyll binding	35/3400	67/45175	3.06765e-07	0.000347183
61	GO:0004714	MF	transmembrane receptor protein tyrosine kinase activity	61/4152	232/45175	1.70419e-06	0.000222427		11	GO:0045156	MF	electron transporter, transferring electrons within the cyclic electron transport pathway of photosynthesis activity	11/3400	26/45175	1.15172e-06	0.000347183
80	GO:0004713	MF	protein tyrosine kinase activity	80/4152	354/45175	1.78156e-06	0.000222427		5	GO:0046863	MF	ribulose-1,5-bisphosphate carboxylase/oxygenase activator activity	5/3400	5/45175	2.40836e-06	0.000347183
73	GO:0008514	MF	organic anion transmembrane transporter activity	73/4152	383/45175	1.81747e-06	0.000222427		5	GO:0047672	MF	anthranilate N-benzoyltransferase activity	5/3400	5/45175	2.40836e-06	0.000347183
95	GO:0008509	MF	anion transmembrane transporter activity	95/4152	572/45175	2.65948e-06	0.000222427		81	GO:0004497	MF	monooxygenase activity	81/3400	588/45175	2.7335e-06	0.000347183
137	GO:0030246	MF	carbohydrate binding	137/4152	772/45175	2.87525e-06	0.000222427		101	GO:0016705	MF	oxidoreductase activity, acting on paired donors, with incorporation or reduction of molecular oxygen	101/3400	804/45175	2.75901e-06	0.000347183
114	GO:0004888	MF	transmembrane signaling receptor activity	114/4152	632/45175	2.93736e-06	0.000222427		57	GO:0004675	MF	transmembrane receptor protein serine/threonine kinase activity	57/3400	395/45175	3.01258e-06	0.000347183
46	GO:0046943	MF	carboxylic acid transmembrane transporter activity	46/4152	243/45175	3.06921e-06	0.000222427		124	GO:0046906	MF	tetrapyrrole binding	124/3400	911/45175	3.15379e-06	0.000347183
46	GO:0005342	MF	organic acid transmembrane transporter activity	46/4152	243/45175	3.06921e-06	0.000222427		94	GO:0005506	MF	iron ion binding	94/3400	684/45175	3.47432e-06	0.000347183
103	GO:0043531	MF	ADP binding	103/4152	656/45175	3.15933e-06	0.000222427		56	GO:0016709	MF	oxidoreductase activity, acting on paired donors, with incorporation or reduction of molecular oxygen, NAD(P)H as one donor, and incorporation of one atom of oxygen	56/3400	369/45175	3.59573e-06	0.000347183
125	GO:0038023	MF	signaling receptor activity	125/4152	739/45175	3.27811e-06	0.000222427		71	GO:0009755	BP	hormone-mediated signaling pathway	71/3400	534/45175	4.58434e-06	0.000357437
105	GO:0019199	MF	transmembrane receptor protein kinase activity	105/4152	587/45175	3.47114e-06	0.000222427		167	GO:0009536	CC	plastid	167/3400	1317/45175	4.69098e-06	0.000358008
100	GO:0032446	BP	protein modification by small protein conjugation	100/4152	649/45175	3.85168e-06	0.000223938		286	GO:0055114	BP	oxidation-reduction process	286/3400	2391/45175	5.36697e-06	0.000389497
6	GO:0015744	BP	succinate transport	6/4152	7/45175	3.87472e-06	0.000223938		313	GO:0005886	CC	plasma membrane	313/3400	3112/45175	6.34344e-06	0.000424975
102	GO:0005509	MF	calcium ion binding	102/4152	571/45175	3.6196e-06	0.000223938		93	GO:0060089	MF	molecular transducer activity	93/3400	767/45175	6.21563e-06	0.000424975
125	GO:0060089	MF	molecular transducer activity	125/4152	767/45175	3.64594e-06	0.000223938		415	GO:0016491	MF	oxidoreductase activity	415/3400	3864/45175	6.73319e-06	0.000434878
184	GO:0006811	BP	ion transport	184/4152	1389/45175	4.40759e-06	0.000229032		42	GO:0006633	BP	fatty acid biosynthetic process	42/3400	270/45175	7.35069e-06	0.000456061
40	GO:0006865	BP	amino acid transport	40/4152	205/45175	4.66756e-06	0.000229032		23	GO:0009579	CC	thylakoid	23/3400	111/45175	7.45344e-06	0.000456061
281	GO:0007165	BP	signal transduction	281/4152	2025/45175	4.75626e-06	0.000229032		13	GO:0015995	BP	chlorophyll biosynthetic process	13/3400	42/45175	7.74973e-06	0.000468841
199	GO:0015318	MF	inorganic molecular entity transmembrane transporter activity	199/4152	1510/45175	4.43475e-06	0.000229032		75	GO:0019199	MF	transmembrane receptor protein kinase activity	75/3400	587/45175	8.53044e-06	0.000503049
351	GO:0004674	MF	protein serine/threonine kinase activity	351/4152	1949/45175	4.65599e-06	0.000229032		663	GO:0016020	CC	membrane	663/3400	6776/45175	8.63282e-06	0.000505424
35	GO:0140352	BP	export from cell	35/4152	167/45175	4.79088e-06	0.000229342		51	GO:0034637	BP	cellular carbohydrate biosynthetic process	51/3400	353/45175	9.63754e-06	0.000552326
221	GO:0015075	MF	ion transmembrane transporter activity	221/4152	1589/45175	5.00409e-06	0.000229566		15	GO:0016126	BP	sterol biosynthetic process	15/3400	56/45175	1.14332e-05	0.000632946
108	GO:0006952	BP	defense response	108/4152	748/45175	5.13458e-06	0.000231453		221	GO:0005975	BP	carbohydrate metabolic process	221/3400	2194/45175	1.26781e-05	0.000692445
266	GO:0043565	MF	sequence-specific DNA binding	266/4152	1868/45175	5.3381e-06	0.000237385		8	GO:0009638	BP	phototropism	8/3400	17/45175	1.33687e-05	0.000720491
456	GO:0006468	BP	protein phosphorylation	456/4152	2448/45175	5.64964e-06	0.000242042		30	GO:1901617	BP	organic hydroxy compound biosynthetic process	30/3400	174/45175	1.79911e-05	0.000950724
468	GO:0016310	BP	phosphorylation	468/4152	2714/45175	5.87023e-06	0.000247523		1762	GO:0003824	MF	catalytic activity	1762/3400	21716/45175	1.82789e-05	0.000955364
419	GO:0009889	BP	regulation of biosynthetic process	419/4152	3499/45175	6.35162e-06	0.000253331		78	GO:0004888	MF	transmembrane signaling receptor activity	78/3400	632/45175	1.83137e-05	0.000955364
394	GO:2001141	BP	regulation of RNA biosynthetic process	394/4152	3201/45175	6.41265e-06	0.000253331		10	GO:0043467	BP	regulation of generation of precursor metabolites and energy	10/3400	28/45175	2.13344e-05	0.00110586
394	GO:0006355	BP	regulation of transcription, DNA-templated	394/4152	3201/45175	6.41265e-06	0.000253331		8	GO:0009501	CC	amyloplast	8/3400	18/45175	2.24705e-05	0.0011429
394	GO:1903506	BP	regulation of nucleic acid-templated transcription	394/4152	3201/45175	6.41265e-06	0.000253331		8	GO:0019139	MF	cytokinin dehydrogenase activity	8/3400	18/45175	2.24705e-05	0.0011429
501	GO:0004672	MF	protein kinase activity	501/4152	2949/45175	6.09176e-06	0.000253331		16	GO:0015994	BP	chlorophyll metabolic process	16/3400	66/45175	2.32462e-05	0.00117501
343	GO:0003700	MF	DNA-binding transcription factor activity	343/4152	1967/45175	6.19801e-06	0.000253331		114	GO:0098796	CC	membrane protein complex	114/3400	1018/45175	2.38071e-05	0.00119594
352	GO:0140110	MF	transcription regulator activity	352/4152	2197/45175	6.35116e-06	0.000253331		28	GO:0006694	BP	steroid biosynthetic process	28/3400	159/45175	2.50556e-05	0.00124331
471	GO:0005886	CC	plasma membrane	471/4152	3112/45175	6.60247e-06	0.00025957		6	GO:0009785	BP	blue light signaling pathway	6/3400	10/45175	2.91432e-05	0.0013951
41	GO:0010383	BP	cell wall polysaccharide metabolic process	41/4152	213/45175	6.63888e-06	0.000259746		6	GO:0071483	BP	cellular response to blue light	6/3400	10/45175	2.91432e-05	0.0013951
352	GO:0005215	MF	transporter activity	352/4152	2929/45175	6.67148e-06	0.000259773		6	GO:0030522	BP	intracellular receptor signaling pathway	6/3400	10/45175	2.91432e-05	0.0013951
553	GO:0006796	BP	phosphate-containing compound metabolic process	553/4152	3789/45175	6.80633e-06	0.000263761		6	GO:0016984	MF	ribulose-bisphosphate carboxylase activity	6/3400	10/45175	2.91432e-05	0.0013951
330	GO:0022857	MF	transmembrane transporter activity	330/4152	2757/45175	6.87265e-06	0.000265069		40	GO:0042546	BP	cell wall biogenesis	40/3400	264/45175	2.95487e-05	0.00139807
532	GO:0016773	MF	phosphotransferase activity, alcohol group as acceptor	532/4152	3328/45175	7.00156e-06	0.000267506		54	GO:0006073	BP	cellular glucan metabolic process	54/3400	397/45175	3.18192e-05	0.00147285
419	GO:0031326	BP	regulation of cellular biosynthetic process	419/4152	3490/45175	7.17004e-06	0.000268893		4	GO:0010338	BP	leaf formation	4/3400	4/45175	3.20342e-05	0.00147285
404	GO:2000112	BP	regulation of cellular macromolecule biosynthetic process	404/4152	3442/45175	7.22869e-06	0.000269849		4	GO:0010242	MF	oxygen evolving activity	4/3400	4/45175	3.20342e-05	0.00147285
404	GO:0010556	BP	regulation of macromolecule biosynthetic process	404/4152	3446/45175	7.31346e-06	0.000271767		109	GO:0016758	MF	transferase activity, transferring hexosyl groups	109/3400	969/45175	3.41676e-05	0.00156211
637	GO:0006464	BP	cellular protein modification process	637/4152	4476/45175	7.68001e-06	0.000278072		15	GO:0031408	BP	oxylipin biosynthetic process	15/3400	61/45175	3.46569e-05	0.00156688
637	GO:0036211	BP	protein modification process	637/4152	4476/45175	7.68001e-06	0.000278072		15	GO:0031407	BP	oxylipin metabolic process	15/3400	61/45175	3.46569e-05	0.00156688
562	GO:0006793	BP	phosphorus metabolic process	562/4152	3839/45175	7.7233e-06	0.000278072		8	GO:0042548	BP	regulation of photosynthesis, light reaction	8/3400	19/45175	3.62456e-05	0.00161184
591	GO:0016301	MF	kinase activity	591/4152	4063/45175	7.71903e-06	0.000278072		45	GO:0050660	MF	flavin adenine dinucleotide binding	45/3400	318/45175	4.13437e-05	0.00181868
16	GO:0010565	BP	regulation of cellular ketone metabolic process	16/4152	51/45175	7.8759e-06	0.00027867		33	GO:0008202	BP	steroid metabolic process	33/3400	204/45175	4.31295e-05	0.00188703
644	GO:0043412	BP	macromolecule modification	644/4152	5227/45175	8.24701e-06	0.000282476		49	GO:0006631	BP	fatty acid metabolic process	49/3400	356/45175	4.41152e-05	0.00191369
398	GO:0051252	BP	regulation of RNA metabolic process	398/4152	3441/45175	8.33058e-06	0.000282476		5	GO:0065001	BP	specification of axis polarity	5/3400	7/45175	4.44442e-05	0.00191369
760	GO:0032559	MF	adenyl ribonucleotide binding	760/4152	5953/45175	8.31337e-06	0.000282476		5	GO:0009944	BP	polarity specification of adaxial/abaxial axis	5/3400	7/45175	4.44442e-05	0.00191369
613	GO:0016772	MF	transferase activity, transferring phosphorus-containing groups	613/4152	4832/45175	8.3194e-06	0.000282476		15	GO:0009833	BP	plant-type primary cell wall biogenesis	15/3400	63/45175	5.19909e-05	0.00220366
681	GO:0005524	MF	ATP binding	681/4152	5520/45175	8.42042e-06	0.000283677		46	GO:0000271	BP	polysaccharide biosynthetic process	46/3400	329/45175	5.30245e-05	0.00223582
654	GO:0044267	BP	cellular protein metabolic process	654/4152	5389/45175	8.57088e-06	0.000287036		30	GO:0042440	BP	pigment metabolic process	30/3400	183/45175	5.44354e-05	0.00227335
40	GO:1903825	BP	organic acid transmembrane transport	40/4152	207/45175	8.85488e-06	0.000289038		354	GO:0006793	BP	phosphorus metabolic process	354/3400	3839/45175	5.48256e-05	0.00227638
40	GO:1905039	BP	carboxylic acid transmembrane transport	40/4152	207/45175	8.85488e-06	0.000289038		260	GO:0016310	BP	phosphorylation	260/3400	2714/45175	5.77461e-05	0.00235336
795	GO:0032555	MF	purine ribonucleotide binding	795/4152	6470/45175	8.88345e-06	0.000289038		349	GO:0006796	BP	phosphate-containing compound metabolic process	349/3400	3789/45175	6.51472e-05	0.00259886
744	GO:0140096	MF	catalytic activity, acting on a protein	744/4152	6076/45175	8.92489e-06	0.000289038		9	GO:0030388	BP	fructose 1,6-bisphosphate metabolic process	9/3400	26/45175	7.35277e-05	0.00291887
748	GO:0019538	BP	protein metabolic process	748/4152	6661/45175	9.1875e-06	0.000294828		45	GO:0072330	BP	monocarboxylic acid biosynthetic process	45/3400	324/45175	7.39425e-05	0.00292109
752	GO:0050794	BP	regulation of cellular process	752/4152	6768/45175	9.45565e-06	0.000294828		85	GO:0038023	MF	signaling receptor activity	85/3400	739/45175	0.000102021	0.00401084
813	GO:0097367	MF	carbohydrate derivative binding	813/4152	6592/45175	9.34764e-06	0.000294828		54	GO:0044042	BP	glucan metabolic process	54/3400	416/45175	0.000109549	0.00424562
762	GO:0030554	MF	adenyl nucleotide binding	762/4152	5963/45175	9.44247e-06	0.000294828		41	GO:0033692	BP	cellular polysaccharide biosynthetic process	41/3400	288/45175	0.000109596	0.00424562
716	GO:0035639	MF	purine ribonucleoside triphosphate binding	716/4152	6040/45175	9.44544e-06	0.000294828		5	GO:0019685	BP	photosynthesis, dark reaction	5/3400	8/45175	0.000111123	0.00424562
10	GO:0009626	BP	plant-type hypersensitive response	10/4152	22/45175	9.73446e-06	0.000296148		5	GO:0019253	BP	reductive pentose-phosphate cycle	5/3400	8/45175	0.000111123	0.00424562
10	GO:0034050	BP	host programmed cell death induced by symbiont	10/4152	22/45175	9.73446e-06	0.000296148		81	GO:0044262	BP	cellular carbohydrate metabolic process	81/3400	695/45175	0.000111655	0.00424603
755	GO:0016020	CC	membrane	755/4152	6776/45175	9.55157e-06	0.000296148		27	GO:0010817	BP	regulation of hormone levels	27/3400	166/45175	0.000153231	0.00564252
889	GO:0043168	MF	anion binding	889/4152	7591/45175	9.70808e-06	0.000296148		36	GO:0009941	CC	chloroplast envelope	36/3400	250/45175	0.000163443	0.00598646
847	GO:1901265	MF	nucleoside phosphate binding	847/4152	7137/45175	9.71614e-06	0.000296148		27	GO:0071949	MF	FAD binding	27/3400	167/45175	0.000164043	0.00598646
847	GO:0000166	MF	nucleotide binding	847/4152	7137/45175	9.71614e-06	0.000296148		12	GO:0047172	MF	shikimate O-hydroxycinnamoyltransferase activity	12/3400	48/45175	0.00017453	0.00622949
808	GO:0032553	MF	ribonucleotide binding	808/4152	6543/45175	9.76407e-06	0.000296148		79	GO:0008194	MF	UDP-glycosyltransferase activity	79/3400	686/45175	0.000183971	0.00653781
13	GO:2000022	BP	regulation of jasmonic acid mediated signaling pathway	13/4152	36/45175	9.92308e-06	0.000299089		9	GO:0009640	BP	photomorphogenesis	9/3400	29/45175	0.000191643	0.00678083
797	GO:0017076	MF	purine nucleotide binding	797/4152	6483/45175	1.00509e-05	0.000301825		6	GO:0045338	BP	farnesyl diphosphate metabolic process	6/3400	13/45175	0.000195321	0.00682199
883	GO:0036094	MF	small molecule binding	883/4152	7645/45175	1.02832e-05	0.000307664		6	GO:0051996	MF	squalene synthase activity	6/3400	13/45175	0.000195321	0.00682199
784	GO:0050789	BP	regulation of biological process	784/4152	7308/45175	1.06717e-05	0.000316959		6	GO:0004310	MF	farnesyl-diphosphate farnesyltransferase activity	6/3400	13/45175	0.000195321	0.00682199
131	GO:0016758	MF	transferase activity, transferring hexosyl groups	131/4152	969/45175	1.074e-05	0.000317826		18	GO:0016854	MF	racemase and epimerase activity	18/3400	94/45175	0.000203246	0.00703835
1074	GO:0016740	MF	transferase activity	1074/4152	9524/45175	1.11273e-05	0.000328094		15	GO:0016759	MF	cellulose synthase activity	15/3400	71/45175	0.00021975	0.00751396
401	GO:0019219	BP	regulation of nucleobase-containing compound metabolic process	401/4152	3522/45175	1.19307e-05	0.000348		15	GO:0016760	MF	cellulose synthase (UDP-forming) activity	15/3400	71/45175	0.00021975	0.00751396
1394	GO:0043167	MF	ion binding	1394/4152	13204/45175	1.24149e-05	0.00035854		12	GO:0007389	BP	pattern specification process	12/3400	50/45175	0.000264185	0.00884749
1834	GO:0016021	CC	integral component of membrane	1834/4152	17543/45175	1.28851e-05	0.000364094		12	GO:0050737	MF	O-hydroxycinnamoyltransferase activity	12/3400	50/45175	0.000264185	0.00884749
1850	GO:0031224	CC	intrinsic component of membrane	1850/4152	17629/45175	1.31213e-05	0.000369484		21	GO:0016114	BP	terpenoid biosynthetic process	21/3400	118/45175	0.000281893	0.00936346
39	GO:0015171	MF	amino acid transmembrane transporter activity	39/4152	204/45175	1.35015e-05	0.000378879		43	GO:0005996	BP	monosaccharide metabolic process	43/3400	324/45175	0.000285467	0.00944361
903	GO:1901564	BP	organonitrogen compound metabolic process	903/4152	8582/45175	1.42063e-05	0.000392532		36	GO:0009526	CC	plastid envelope	36/3400	256/45175	0.000299249	0.0097925
56	GO:0098542	BP	defense response to other organism	56/4152	335/45175	1.50041e-05	0.000411123		38	GO:0019318	BP	hexose metabolic process	38/3400	274/45175	0.000302868	0.00985895
46	GO:0006470	BP	protein dephosphorylation	46/4152	258/45175	1.82223e-05	0.00049431		146	GO:0016757	MF	transferase activity, transferring glycosyl groups	146/3400	1445/45175	0.00030944	0.00999294
71	GO:0009607	BP	response to biotic stimulus	71/4152	463/45175	2.20837e-05	0.000582628		16	GO:0019898	CC	extrinsic component of membrane	16/3400	81/45175	0.000310982	0.010003
16	GO:0062012	BP	regulation of small molecule metabolic process	16/4152	56/45175	2.93209e-05	0.000750356		25	GO:0046148	BP	pigment biosynthetic process	25/3400	156/45175	0.000334442	0.0107153
47	GO:0031225	CC	anchored component of membrane	47/4152	271/45175	2.95332e-05	0.000752101		113	GO:0044255	BP	cellular lipid metabolic process	113/3400	1074/45175	0.000340562	0.010784
180	GO:0016757	MF	transferase activity, transferring glycosyl groups	180/4152	1445/45175	2.96663e-05	0.000752101		231	GO:0006468	BP	protein phosphorylation	231/3400	2448/45175	0.000384891	0.0120471
21	GO:0016762	MF	xyloglucan:xyloglucosyl transferase activity	21/4152	87/45175	3.09125e-05	0.000778843		12	GO:0050734	MF	hydroxycinnamoyltransferase activity	12/3400	52/45175	0.000390207	0.0121667
45	GO:0046658	CC	anchored component of plasma membrane	45/4152	259/45175	3.20355e-05	0.000804644		48	GO:0009055	MF	electron transfer activity	48/3400	379/45175	0.000392678	0.012197
22	GO:0031098	BP	stress-activated protein kinase signaling cascade	22/4152	94/45175	3.37859e-05	0.000843404		27	GO:0008299	BP	isoprenoid biosynthetic process	27/3400	174/45175	0.000404475	0.012449
13	GO:0005545	MF	1-phosphatidylinositol binding	13/4152	40/45175	3.63774e-05	0.000899814		4	GO:0098807	CC	chloroplast thylakoid membrane protein complex	4/3400	6/45175	0.000424523	0.0129878
92	GO:0004842	MF	ubiquitin-protein transferase activity	92/4152	651/45175	3.73509e-05	0.000921097		5	GO:0052635	MF	C-20 gibberellin 2-beta-dioxygenase activity	5/3400	10/45175	0.000439769	0.0134039
17	GO:0072348	BP	sulfur compound transport	17/4152	63/45175	3.76916e-05	0.000926689		25	GO:0022900	BP	electron transport chain	25/3400	160/45175	0.000446753	0.013566
10	GO:0012501	BP	programmed cell death	10/4152	25/45175	3.80048e-05	0.000928961		256	GO:0044281	BP	small molecule metabolic process	256/3400	2757/45175	0.000455161	0.0137699
37	GO:0080134	BP	regulation of response to stress	37/4152	201/45175	4.10051e-05	0.000999101		8	GO:0010207	BP	photosystem II assembly	8/3400	26/45175	0.000464988	0.0139926
15	GO:0015748	BP	organophosphate ester transport	15/4152	52/45175	4.56686e-05	0.00109956		21	GO:0042445	BP	hormone metabolic process	21/3400	125/45175	0.00047445	0.0141395
868	GO:0065007	BP	biological regulation	868/4152	8357/45175	4.69917e-05	0.00112146		15	GO:0000325	CC	plant-type vacuole	15/3400	76/45175	0.000477789	0.0141395
35	GO:0010410	BP	hemicellulose metabolic process	35/4152	185/45175	5.33576e-05	0.00125137		10	GO:0006094	BP	gluconeogenesis	10/3400	39/45175	0.000480902	0.0141796
465	GO:0031323	BP	regulation of cellular metabolic process	465/4152	4254/45175	5.86039e-05	0.00136653		6	GO:0045165	BP	cell fate commitment	6/3400	15/45175	0.000499428	0.0145155
25	GO:0006887	BP	exocytosis	25/4152	116/45175	5.89346e-05	0.00137031		58	GO:0044264	BP	cellular polysaccharide metabolic process	58/3400	486/45175	0.000507196	0.0146888
13	GO:0030136	CC	clathrin-coated vesicle	13/4152	42/45175	6.47497e-05	0.00148851		10	GO:0019319	BP	hexose biosynthetic process	10/3400	40/45175	0.000598322	0.017025
92	GO:0019787	MF	ubiquitin-like protein transferase activity	92/4152	667/45175	8.50876e-05	0.00192345		17	GO:0006006	BP	glucose metabolic process	17/3400	94/45175	0.000604007	0.0171269
109	GO:0035556	BP	intracellular signal transduction	109/4152	817/45175	8.61235e-05	0.00194148		7	GO:0072319	BP	vesicle uncoating	7/3400	21/45175	0.000615047	0.0173192
24	GO:0005319	MF	lipid transporter activity	24/4152	112/45175	9.01985e-05	0.00202772		7	GO:0072318	BP	clathrin coat disassembly	7/3400	21/45175	0.000615047	0.0173192
9	GO:0042402	BP	cellular biogenic amine catabolic process	9/4152	23/45175	0.000114443	0.0025036		2379	GO:0008150	BP	biological_process	2379/3400	30415/45175	0.000619301	0.0173789
9	GO:0009310	BP	amine catabolic process	9/4152	23/45175	0.000114443	0.0025036		17	GO:0030414	MF	peptidase inhibitor activity	17/3400	95/45175	0.000684798	0.0187639
10	GO:0008199	MF	ferric iron binding	10/4152	28/45175	0.000117928	0.00256604		17	GO:0004866	MF	endopeptidase inhibitor activity	17/3400	95/45175	0.000684798	0.0187639
28	GO:0002376	BP	immune system process	28/4152	145/45175	0.000140712	0.00304552		16	GO:0006779	BP	porphyrin-containing compound biosynthetic process	16/3400	87/45175	0.000714132	0.0194086
58	GO:0043207	BP	response to external biotic stimulus	58/4152	383/45175	0.000168995	0.00358145		38	GO:0008374	MF	O-acyltransferase activity	38/3400	289/45175	0.000728242	0.0196892
58	GO:0051707	BP	response to other organism	58/4152	383/45175	0.000168995	0.00358145		43	GO:0005874	CC	microtubule	43/3400	336/45175	0.000791301	0.0212528
12	GO:0006022	BP	aminoglycan metabolic process	12/4152	40/45175	0.000171798	0.00363141		79	GO:0032787	BP	monocarboxylic acid metabolic process	79/3400	722/45175	0.000808514	0.0215727
27	GO:0032940	BP	secretion by cell	27/4152	139/45175	0.000173064	0.00364868		8	GO:0009927	MF	histidine phosphotransfer kinase activity	8/3400	28/45175	0.000807766	0.0215727
13	GO:0009813	BP	flavonoid biosynthetic process	13/4152	46/45175	0.000182032	0.0038232		23	GO:0006721	BP	terpenoid metabolic process	23/3400	149/45175	0.000898049	0.0238056
7	GO:0009695	BP	jasmonic acid biosynthetic process	7/4152	15/45175	0.000182281	0.0038232		10	GO:0046364	BP	monosaccharide biosynthetic process	10/3400	42/45175	0.000904509	0.023899
6	GO:0009870	BP	defense response signaling pathway, resistance gene-dependent	6/4152	11/45175	0.000184543	0.00386069		18	GO:0009606	BP	tropism	18/3400	102/45175	0.000913524	0.0240591
34	GO:0003333	BP	amino acid transmembrane transport	34/4152	190/45175	0.000200652	0.00418694		22	GO:0016701	MF	oxidoreductase activity, acting on single donors with incorporation of molecular oxygen	22/3400	139/45175	0.000947643	0.0248772
39	GO:0015932	MF	nucleobase-containing compound transmembrane transporter activity	39/4152	231/45175	0.000211804	0.0043971		8	GO:0010109	BP	regulation of photosynthesis	8/3400	29/45175	0.00104248	0.0270181
22	GO:0023014	BP	signal transduction by protein phosphorylation	22/4152	105/45175	0.000233687	0.00476628		6	GO:0004373	MF	glycogen (starch) synthase activity	6/3400	17/45175	0.00108311	0.0278935
9	GO:0098661	BP	inorganic anion transmembrane transport	9/4152	25/45175	0.000241432	0.00486331		9	GO:0046933	MF	proton-transporting ATP synthase activity, rotational mechanism	9/3400	36/45175	0.00111437	0.0286081
16	GO:0033764	MF	steroid dehydrogenase activity, acting on the CH-OH group of donors, NAD or NADP as acceptor	16/4152	66/45175	0.000248496	0.00496976		7	GO:0019684	BP	photosynthesis, light reaction	7/3400	23/45175	0.00113462	0.0289452
16	GO:0003854	MF	3-beta-hydroxy-delta5-steroid dehydrogenase activity	16/4152	66/45175	0.000248496	0.00496976		16	GO:0009834	BP	plant-type secondary cell wall biogenesis	16/3400	91/45175	0.00118065	0.029932
18	GO:1901682	MF	sulfur compound transmembrane transporter activity	18/4152	80/45175	0.000286251	0.005662		44	GO:1901615	BP	organic hydroxy compound metabolic process	44/3400	357/45175	0.00119589	0.0302242
18	GO:0010857	MF	calcium-dependent protein kinase activity	18/4152	80/45175	0.000286251	0.005662		5	GO:0009317	CC	acetyl-CoA carboxylase complex	5/3400	12/45175	0.00121616	0.0304879
18	GO:0009931	MF	calcium-dependent protein serine/threonine kinase activity	18/4152	80/45175	0.000286251	0.005662		19	GO:0006778	BP	porphyrin-containing compound metabolic process	19/3400	117/45175	0.00127626	0.0318596
40	GO:1901505	MF	carbohydrate derivative transmembrane transporter activity	40/4152	241/45175	0.000286648	0.005662		10	GO:0005372	MF	water transmembrane transporter activity	10/3400	44/45175	0.00132862	0.0328642
5	GO:0006529	BP	asparagine biosynthetic process	5/4152	8/45175	0.000288795	0.00567684		10	GO:0015250	MF	water channel activity	10/3400	44/45175	0.00132862	0.0328642
5	GO:0004066	MF	asparagine synthase (glutamine-hydrolyzing) activity	5/4152	8/45175	0.000288795	0.00567684		9	GO:0015252	MF	proton channel activity	9/3400	37/45175	0.00137528	0.0335202
13	GO:0009812	BP	flavonoid metabolic process	13/4152	48/45175	0.000289856	0.00568397		17	GO:0061135	MF	endopeptidase regulator activity	17/3400	97/45175	0.00137574	0.0335202
4	GO:0015729	BP	oxaloacetate transport	4/4152	5/45175	0.000330141	0.00618657		108	GO:0044283	BP	small molecule biosynthetic process	108/3400	1056/45175	0.00139186	0.0338119
4	GO:0015709	BP	thiosulfate transport	4/4152	5/45175	0.000330141	0.00618657		11	GO:0017048	MF	Rho GTPase binding	11/3400	52/45175	0.00145532	0.0351435
4	GO:0071422	BP	succinate transmembrane transport	4/4152	5/45175	0.000330141	0.00618657		17	GO:0061134	MF	peptidase regulator activity	17/3400	99/45175	0.00153557	0.0367543
4	GO:0071423	BP	malate transmembrane transport	4/4152	5/45175	0.000330141	0.00618657		3	GO:0051051	BP	negative regulation of transport	3/3400	4/45175	0.00160781	0.0381469
4	GO:0046398	BP	UDP-glucuronate metabolic process	4/4152	5/45175	0.000330141	0.00618657		3	GO:0015843	BP	methylammonium transport	3/3400	4/45175	0.00160781	0.0381469
21	GO:0015662	MF	ion transmembrane transporter activity, phosphorylative mechanism	21/4152	100/45175	0.00032386	0.00618657		3	GO:0015837	BP	amine transport	3/3400	4/45175	0.00160781	0.0381469
4	GO:0015141	MF	succinate transmembrane transporter activity	4/4152	5/45175	0.000330141	0.00618657		37	GO:0031975	CC	envelope	37/3400	291/45175	0.00167032	0.0390606
4	GO:0015117	MF	thiosulfate transmembrane transporter activity	4/4152	5/45175	0.000330141	0.00618657		37	GO:0031967	CC	organelle envelope	37/3400	291/45175	0.00167032	0.0390606
438	GO:0051171	BP	regulation of nitrogen compound metabolic process	438/4152	4067/45175	0.000335222	0.00625696		9	GO:0007623	BP	circadian rhythm	9/3400	38/45175	0.00168315	0.0391357
10	GO:1901071	BP	glucosamine-containing compound metabolic process	10/4152	32/45175	0.000411685	0.00756274		9	GO:0048511	BP	rhythmic process	9/3400	38/45175	0.00168315	0.0391357
7	GO:0035435	BP	phosphate ion transmembrane transport	7/4152	17/45175	0.000466975	0.00844499		11	GO:0009690	BP	cytokinin metabolic process	11/3400	53/45175	0.00171332	0.0397237
27	GO:0046903	BP	secretion	27/4152	147/45175	0.000474212	0.00853791		4	GO:0010158	BP	abaxial cell fate specification	4/3400	8/45175	0.00175146	0.0403121
20	GO:0000145	CC	exocyst	20/4152	96/45175	0.000496089	0.00887291		12	GO:0034754	BP	cellular hormone metabolic process	12/3400	61/45175	0.00175356	0.0403121
10	GO:0045332	BP	phospholipid translocation	10/4152	33/45175	0.000542353	0.00957411		88	GO:0020037	MF	heme binding	88/3400	842/45175	0.00188529	0.0428562
10	GO:0140326	MF	ATPase-coupled intramembrane lipid transporter activity	10/4152	33/45175	0.000542353	0.00957411		17	GO:0030244	BP	cellulose biosynthetic process	17/3400	102/45175	0.00189189	0.0428725
13	GO:0008272	BP	sulfate transport	13/4152	51/45175	0.000551059	0.00970675		10	GO:0006112	BP	energy reserve metabolic process	10/3400	46/45175	0.00190182	0.0428725
5	GO:0006528	BP	asparagine metabolic process	5/4152	9/45175	0.00060043	0.0105431		10	GO:0005977	BP	glycogen metabolic process	10/3400	46/45175	0.00190182	0.0428725
439	GO:0080090	BP	regulation of primary metabolic process	439/4152	4103/45175	0.000601128	0.0105431		30	GO:0006720	BP	isoprenoid metabolic process	30/3400	222/45175	0.00192208	0.0430905
46	GO:0048046	CC	apoplast	46/4152	301/45175	0.000608305	0.010646		6	GO:0090333	BP	regulation of stomatal closure	6/3400	19/45175	0.00208348	0.0462934
14	GO:0015301	MF	anion:anion antiporter activity	14/4152	58/45175	0.000622451	0.0108469		8	GO:0016872	MF	intramolecular lyase activity	8/3400	32/45175	0.0020862	0.0462934
14	GO:0140323	MF	solute:anion antiporter activity	14/4152	58/45175	0.000622451	0.0108469		18	GO:0016702	MF	oxidoreductase activity, acting on single donors with incorporation of molecular oxygen, incorporation of two atoms of oxygen	18/3400	113/45175	0.0020877	0.0462934
690	GO:0005634	CC	nucleus	690/4152	6682/45175	0.00062847	0.0109284		38	GO:0009733	BP	response to auxin	38/3400	305/45175	0.00214489	0.0471761
9	GO:0015248	MF	sterol transporter activity	9/4152	28/45175	0.000633189	0.010987		55	GO:0016614	MF	oxidoreductase activity, acting on CH-OH group of donors	55/3400	483/45175	0.00228265	0.0495366
410	GO:0010468	BP	regulation of gene expression	410/4152	3815/45175	0.000675243	0.0116422		16	GO:0033014	BP	tetrapyrrole biosynthetic process	16/3400	94/45175	0.00231459	0.0499631
20	GO:0045087	BP	innate immune response	20/4152	99/45175	0.000680333	0.0116589		11	GO:0004871	MF	obsolete signal transducer activity	11/3400	55/45175	0.0023413	0.0502732
20	GO:0006955	BP	immune response	20/4152	99/45175	0.000680333	0.0116589		43	GO:0099512	CC	supramolecular fiber	43/3400	358/45175	0.00239996	0.051097
19	GO:0004364	MF	glutathione transferase activity	19/4152	91/45175	0.000691652	0.0117443		43	GO:0099513	CC	polymeric cytoskeletal fiber	43/3400	358/45175	0.00239996	0.051097
16	GO:0016229	MF	steroid dehydrogenase activity	16/4152	72/45175	0.000704656	0.0118875		43	GO:0099081	CC	supramolecular polymer	43/3400	358/45175	0.00239996	0.051097
10	GO:0140303	MF	intramembrane lipid transporter activity	10/4152	34/45175	0.000705535	0.0118875		7	GO:0009648	BP	photoperiodism	7/3400	26/45175	0.00249346	0.0525694
10	GO:0005388	MF	calcium transmembrane transporter activity, phosphorylative mechanism	10/4152	34/45175	0.000705535	0.0118875		7	GO:0048573	BP	photoperiodism, flowering	7/3400	26/45175	0.00249346	0.0525694
12	GO:0006817	BP	phosphate ion transport	12/4152	46/45175	0.000711544	0.0119393		25	GO:1990204	CC	oxidoreductase complex	25/3400	179/45175	0.00255915	0.0538149
22	GO:0032147	BP	activation of protein kinase activity	22/4152	112/45175	0.000751799	0.012486		8	GO:0005978	BP	glycogen biosynthetic process	8/3400	33/45175	0.00257437	0.0538567
41	GO:0042546	BP	cell wall biogenesis	41/4152	264/45175	0.00084783	0.0137993		8	GO:0005089	MF	Rho guanyl-nucleotide exchange factor activity	8/3400	33/45175	0.00257437	0.0538567
10	GO:0034204	BP	lipid translocation	10/4152	35/45175	0.000907099	0.0147345		5	GO:0046283	BP	anthocyanin-containing compound metabolic process	5/3400	14/45175	0.00270649	0.056331
4	GO:0102751	MF	UDP-alpha-D-glucose:glucosyl-glycogenin alpha-D-glucosyltransferase activity	4/4152	6/45175	0.000917902	0.0148507		6	GO:0009772	BP	photosynthetic electron transport in photosystem II	6/3400	20/45175	0.00278851	0.0575963
4	GO:0008466	MF	glycogenin glucosyltransferase activity	4/4152	6/45175	0.000917902	0.0148507		22	GO:0016620	MF	oxidoreductase activity, acting on the aldehyde or oxo group of donors, NAD or NADP as acceptor	22/3400	151/45175	0.00280194	0.0577271
147	GO:0022804	MF	active transmembrane transporter activity	147/4152	1228/45175	0.000934189	0.0150842		9	GO:0005088	MF	Ras guanyl-nucleotide exchange factor activity	9/3400	41/45175	0.00294865	0.0604519
55	GO:0046527	MF	glucosyltransferase activity	55/4152	383/45175	0.000946101	0.0151916		4	GO:0004028	MF	3-chloroallyl aldehyde dehydrogenase activity	4/3400	9/45175	0.00296507	0.0604756
18	GO:0016645	MF	oxidoreductase activity, acting on the CH-NH group of donors	18/4152	86/45175	0.000970932	0.0155235		19	GO:0033013	BP	tetrapyrrole metabolic process	19/3400	124/45175	0.00301548	0.061197
13	GO:0102483	MF	scopolin beta-glucosidase activity	13/4152	54/45175	0.000988063	0.0157355		7	GO:0045261	CC	proton-transporting ATP synthase complex, catalytic core F(1)	7/3400	27/45175	0.00315007	0.0637694
67	GO:1901700	BP	response to oxygen-containing compound	67/4152	492/45175	0.00122832	0.0190402		18	GO:0034440	BP	lipid oxidation	18/3400	114/45175	0.00351152	0.0703861
100	GO:0070647	BP	protein modification by small protein conjugation or removal	100/4152	793/45175	0.00123069	0.0190406		3	GO:0019755	BP	one-carbon compound transport	3/3400	5/45175	0.00379372	0.0745335
62	GO:0044419	BP	interspecies interaction between organisms	62/4152	449/45175	0.00129335	0.0198591		5	GO:0016104	BP	triterpenoid biosynthetic process	5/3400	15/45175	0.00381002	0.0745335
6	GO:0033356	BP	UDP-L-arabinose metabolic process	6/4152	15/45175	0.00144638	0.0217975		5	GO:0010275	BP	NAD(P)H dehydrogenase complex assembly	5/3400	15/45175	0.00381002	0.0745335
10	GO:0015914	BP	phospholipid transport	10/4152	37/45175	0.00145197	0.021801		5	GO:0006722	BP	triterpenoid metabolic process	5/3400	15/45175	0.00381002	0.0745335
10	GO:0097035	BP	regulation of membrane lipid distribution	10/4152	37/45175	0.00145197	0.021801		5	GO:0042300	MF	beta-amyrin synthase activity	5/3400	15/45175	0.00381002	0.0745335
21	GO:0046323	BP	glucose import	21/4152	112/45175	0.00149459	0.0223583		5	GO:0031559	MF	oxidosqualene cyclase activity	5/3400	15/45175	0.00381002	0.0745335
12	GO:0019722	BP	calcium-mediated signaling	12/4152	50/45175	0.00157217	0.02339		5	GO:0000250	MF	lanosterol synthase activity	5/3400	15/45175	0.00381002	0.0745335
23	GO:0001934	BP	positive regulation of protein phosphorylation	23/4152	126/45175	0.00159304	0.0236572		7	GO:0009299	BP	mRNA transcription	7/3400	28/45175	0.00393084	0.0765292
13	GO:0015116	MF	sulfate transmembrane transporter activity	13/4152	57/45175	0.00168316	0.024737		60	GO:0009725	BP	response to hormone	60/3400	550/45175	0.00424539	0.0812917
49	GO:0016311	BP	dephosphorylation	49/4152	339/45175	0.00170646	0.0247543		49	GO:0016616	MF	oxidoreductase activity, acting on the CH-OH group of donors, NAD or NADP as acceptor	49/3400	433/45175	0.0043691	0.0824959
14	GO:0002229	BP	defense response to oomycetes	14/4152	64/45175	0.00174088	0.0251639		8	GO:0009903	BP	chloroplast avoidance movement	8/3400	36/45175	0.00458638	0.0858022
28	GO:0015698	BP	inorganic anion transport	28/4152	167/45175	0.00177257	0.0253867		8	GO:0016129	BP	phytosteroid biosynthetic process	8/3400	36/45175	0.00458638	0.0858022
21	GO:0008645	BP	hexose transmembrane transport	21/4152	114/45175	0.00177813	0.0253867		8	GO:0016132	BP	brassinosteroid biosynthetic process	8/3400	36/45175	0.00458638	0.0858022
21	GO:1904659	BP	glucose transmembrane transport	21/4152	114/45175	0.00177813	0.0253867		8	GO:0120178	BP	steroid hormone biosynthetic process	8/3400	36/45175	0.00458638	0.0858022
21	GO:0015749	BP	monosaccharide transmembrane transport	21/4152	114/45175	0.00177813	0.0253867		4	GO:0009649	BP	entrainment of circadian clock	4/3400	10/45175	0.00464861	0.0867669
21	GO:0034219	BP	carbohydrate transmembrane transport	21/4152	114/45175	0.00177813	0.0253867		7	GO:0043424	MF	protein histidine kinase binding	7/3400	29/45175	0.00484987	0.0892947
26	GO:0005777	CC	peroxisome	26/4152	152/45175	0.00177324	0.0253867		71	GO:0016853	MF	isomerase activity	71/3400	675/45175	0.00505125	0.0919622
9	GO:0009074	BP	aromatic amino acid family catabolic process	9/4152	32/45175	0.00183546	0.0261136		5	GO:0016855	MF	racemase and epimerase activity, acting on amino acids and derivatives	5/3400	16/45175	0.00520171	0.0938614
5	GO:0051560	BP	mitochondrial calcium ion homeostasis	5/4152	11/45175	0.00188098	0.0265293		5	GO:0004301	MF	epoxide hydrolase activity	5/3400	16/45175	0.00520171	0.0938614
5	GO:0051260	BP	protein homooligomerization	5/4152	11/45175	0.00188098	0.0265293		2	GO:0032410	BP	negative regulation of transporter activity	2/3400	2/45175	0.00566296	0.0964125
5	GO:0055081	BP	anion homeostasis	5/4152	11/45175	0.00188098	0.0265293		2	GO:0032413	BP	negative regulation of ion transmembrane transporter activity	2/3400	2/45175	0.00566296	0.0964125
5	GO:0015292	MF	uniporter activity	5/4152	11/45175	0.00188098	0.0265293		2	GO:1903960	BP	negative regulation of anion transmembrane transport	2/3400	2/45175	0.00566296	0.0964125
4	GO:0030166	BP	proteoglycan biosynthetic process	4/4152	7/45175	0.00198547	0.0277149		2	GO:0010362	BP	negative regulation of anion channel activity by blue light	2/3400	2/45175	0.00566296	0.0964125
4	GO:0015012	BP	heparan sulfate proteoglycan biosynthetic process	4/4152	7/45175	0.00198547	0.0277149		2	GO:0010360	BP	negative regulation of anion channel activity	2/3400	2/45175	0.00566296	0.0964125
4	GO:0009816	BP	defense response to bacterium, incompatible interaction	4/4152	7/45175	0.00198547	0.0277149		2	GO:0010588	BP	cotyledon vascular tissue pattern formation	2/3400	2/45175	0.00566296	0.0964125
4	GO:0055083	BP	monovalent inorganic anion homeostasis	4/4152	7/45175	0.00198547	0.0277149		2	GO:0048446	BP	petal morphogenesis	2/3400	2/45175	0.00566296	0.0964125
4	GO:0015131	MF	oxaloacetate transmembrane transporter activity	4/4152	7/45175	0.00198547	0.0277149		2	GO:0010361	BP	regulation of anion channel activity by blue light	2/3400	2/45175	0.00566296	0.0964125
7	GO:0004869	MF	cysteine-type endopeptidase inhibitor activity	7/4152	21/45175	0.00200953	0.0279071		2	GO:0034766	BP	negative regulation of ion transmembrane transport	2/3400	2/45175	0.00566296	0.0964125
7	GO:0016210	MF	naringenin-chalcone synthase activity	7/4152	21/45175	0.00200953	0.0279071		2	GO:0034763	BP	negative regulation of transmembrane transport	2/3400	2/45175	0.00566296	0.0964125
22	GO:0045860	BP	positive regulation of protein kinase activity	22/4152	120/45175	0.00211977	0.0292881		2	GO:0043271	BP	negative regulation of ion transport	2/3400	2/45175	0.00566296	0.0964125
6	GO:0030203	BP	glycosaminoglycan metabolic process	6/4152	16/45175	0.00213521	0.0293519		2	GO:0033355	BP	ascorbate glutathione cycle	2/3400	2/45175	0.00566296	0.0964125
6	GO:0006023	BP	aminoglycan biosynthetic process	6/4152	16/45175	0.00213521	0.0293519		2	GO:1903792	BP	negative regulation of anion transport	2/3400	2/45175	0.00566296	0.0964125
6	GO:0006024	BP	glycosaminoglycan biosynthetic process	6/4152	16/45175	0.00213521	0.0293519		2	GO:0090404	CC	pollen tube tip	2/3400	2/45175	0.00566296	0.0964125
87	GO:0008194	MF	UDP-glycosyltransferase activity	87/4152	686/45175	0.00214482	0.0293847		2	GO:0042807	CC	central vacuole	2/3400	2/45175	0.00566296	0.0964125
12	GO:0019932	BP	second-messenger-mediated signaling	12/4152	52/45175	0.0022502	0.0305711		2	GO:0051286	CC	cell tip	2/3400	2/45175	0.00566296	0.0964125
14	GO:0002239	BP	response to oomycetes	14/4152	66/45175	0.00236685	0.0321023		2	GO:0035838	CC	growing cell tip	2/3400	2/45175	0.00566296	0.0964125
27	GO:0019829	MF	ATPase-coupled cation transmembrane transporter activity	27/4152	162/45175	0.00238946	0.0323551		2	GO:0030093	CC	chloroplast photosystem I	2/3400	2/45175	0.00566296	0.0964125
12	GO:0140103	MF	catalytic activity, acting on a glycoprotein	12/4152	53/45175	0.00266931	0.0358463		2	GO:0005775	CC	vacuolar lumen	2/3400	2/45175	0.00566296	0.0964125
7	GO:0005310	MF	dicarboxylic acid transmembrane transporter activity	7/4152	22/45175	0.00271565	0.0364085		2	GO:0008974	MF	phosphoribulokinase activity	2/3400	2/45175	0.00566296	0.0964125
10	GO:0008198	MF	ferrous iron binding	10/4152	40/45175	0.00273969	0.0366102		2	GO:0052894	MF	norspermine:oxygen oxidoreductase activity	2/3400	2/45175	0.00566296	0.0964125
8	GO:0140115	BP	export across plasma membrane	8/4152	28/45175	0.00292747	0.0387329		2	GO:0052895	MF	N1-acetylspermine:oxygen oxidoreductase (N1-acetylspermidine-forming) activity	2/3400	2/45175	0.00566296	0.0964125
8	GO:0120029	BP	proton export across plasma membrane	8/4152	28/45175	0.00292747	0.0387329		2	GO:0052624	MF	2-phytyl-1,4-naphthoquinone methyltransferase activity	2/3400	2/45175	0.00566296	0.0964125
8	GO:0031386	MF	protein tag	8/4152	28/45175	0.00292747	0.0387329		2	GO:0102241	MF	soyasaponin III rhamnosyltransferase activity	2/3400	2/45175	0.00566296	0.0964125
5	GO:0009101	BP	glycoprotein biosynthetic process	5/4152	12/45175	0.00298145	0.0392606		12	GO:0016857	MF	racemase and epimerase activity, acting on carbohydrates and derivatives	12/3400	70/45175	0.00572474	0.0972609
6	GO:1902644	BP	tertiary alcohol metabolic process	6/4152	17/45175	0.00304515	0.0397776		6	GO:0033612	MF	receptor serine/threonine kinase binding	6/3400	23/45175	0.00597623	0.101111
6	GO:0009687	BP	abscisic acid metabolic process	6/4152	17/45175	0.00304515	0.0397776		14	GO:0003993	MF	acid phosphatase activity	14/3400	86/45175	0.00600354	0.101153
6	GO:0043288	BP	apocarotenoid metabolic process	6/4152	17/45175	0.00304515	0.0397776		14	GO:0016645	MF	oxidoreductase activity, acting on the CH-NH group of donors	14/3400	86/45175	0.00600354	0.101153
203	GO:0055085	BP	transmembrane transport	203/4152	1811/45175	0.00317172	0.0411666		95	GO:0016746	MF	transferase activity, transferring acyl groups	95/3400	956/45175	0.00627421	0.105061
11	GO:0009694	BP	jasmonic acid metabolic process	11/4152	48/45175	0.00358262	0.046205		73	GO:0071554	BP	cell wall organization or biogenesis	73/3400	709/45175	0.0063451	0.10603
7	GO:0015217	MF	ADP transmembrane transporter activity	7/4152	23/45175	0.00359743	0.0463226		8	GO:0010268	BP	brassinosteroid homeostasis	8/3400	38/45175	0.00648261	0.108106
4	GO:0030201	BP	heparan sulfate proteoglycan metabolic process	4/4152	8/45175	0.00368215	0.0469676		9	GO:0051667	BP	establishment of plastid localization	9/3400	46/45175	0.00660508	0.109252
4	GO:0006029	BP	proteoglycan metabolic process	4/4152	8/45175	0.00368215	0.0469676		9	GO:0019750	BP	chloroplast localization	9/3400	46/45175	0.00660508	0.109252
4	GO:0006044	BP	N-acetylglucosamine metabolic process	4/4152	8/45175	0.00368215	0.0469676		9	GO:0009902	BP	chloroplast relocation	9/3400	46/45175	0.00660508	0.109252
4	GO:0003830	MF	beta-1,4-mannosylglycoprotein 4-beta-N-acetylglucosaminyltransferase activity	4/4152	8/45175	0.00368215	0.0469676		9	GO:0051644	BP	plastid localization	9/3400	46/45175	0.00660508	0.109252
4	GO:0033843	MF	xyloglucan 6-xylosyltransferase activity	4/4152	8/45175	0.00368215	0.0469676		61	GO:0009719	BP	response to endogenous stimulus	61/3400	574/45175	0.00662122	0.109297
1513	GO:0097159	MF	organic cyclic compound binding	1513/4152	15538/45175	0.00376466	0.0478624		24	GO:0016903	MF	oxidoreductase activity, acting on the aldehyde or oxo group of donors	24/3400	181/45175	0.00664623	0.109488
37	GO:0016054	BP	organic acid catabolic process	37/4152	252/45175	0.00425636	0.0528829		4	GO:0045337	BP	farnesyl diphosphate biosynthetic process	4/3400	11/45175	0.00687282	0.111039
37	GO:0046395	BP	carboxylic acid catabolic process	37/4152	252/45175	0.00425636	0.0528829		4	GO:0009539	CC	photosystem II reaction center	4/3400	11/45175	0.00687282	0.111039
79	GO:0034220	BP	ion transmembrane transport	79/4152	628/45175	0.00427947	0.0530151		5	GO:0047259	MF	glucomannan 4-beta-mannosyltransferase activity	5/3400	17/45175	0.00691779	0.111039
9	GO:0005905	CC	clathrin-coated pit	9/4152	36/45175	0.00440505	0.0542657		5	GO:0004332	MF	fructose-bisphosphate aldolase activity	5/3400	17/45175	0.00691779	0.111039
5	GO:0006598	BP	polyamine catabolic process	5/4152	13/45175	0.00448059	0.0549143		5	GO:0008725	MF	DNA-3-methyladenine glycosylase activity	5/3400	17/45175	0.00691779	0.111039
7	GO:0008283	BP	cell population proliferation	7/4152	24/45175	0.00468091	0.0569406		5	GO:0003989	MF	acetyl-CoA carboxylase activity	5/3400	17/45175	0.00691779	0.111039
486	GO:0003677	MF	DNA binding	486/4152	4704/45175	0.00470351	0.0571301		5	GO:0043733	MF	DNA-3-methylbase glycosylase activity	5/3400	17/45175	0.00691779	0.111039
92	GO:0015291	MF	secondary active transmembrane transporter activity	92/4152	749/45175	0.00489514	0.0591049		47	GO:0009259	BP	ribonucleotide metabolic process	47/3400	422/45175	0.0069795	0.111232
22	GO:0033674	BP	positive regulation of kinase activity	22/4152	128/45175	0.00500484	0.0603399		78	GO:0046394	BP	carboxylic acid biosynthetic process	78/3400	768/45175	0.00704274	0.111723
27	GO:0042625	MF	ATPase-coupled ion transmembrane transporter activity	27/4152	171/45175	0.00502471	0.0604897		7	GO:0071482	BP	cellular response to light stimulus	7/3400	31/45175	0.00716047	0.112533
9	GO:0032934	MF	sterol binding	9/4152	37/45175	0.00535425	0.0640209		3	GO:1902183	BP	regulation of shoot apical meristem development	3/3400	6/45175	0.00716292	0.112533
9	GO:0005496	MF	steroid binding	9/4152	37/45175	0.00535425	0.0640209		3	GO:0042301	MF	phosphate ion binding	3/3400	6/45175	0.00716292	0.112533
477	GO:0019222	BP	regulation of metabolic process	477/4152	4621/45175	0.00562727	0.0671399		3	GO:0004807	MF	triose-phosphate isomerase activity	3/3400	6/45175	0.00716292	0.112533
6	GO:0009969	BP	xyloglucan biosynthetic process	6/4152	19/45175	0.00568808	0.0674775		6	GO:0080167	BP	response to karrikin	6/3400	24/45175	0.0074688	0.115553
4	GO:0051091	BP	positive regulation of DNA-binding transcription factor activity	4/4152	9/45175	0.00614753	0.0719836		6	GO:1901072	BP	glucosamine-containing compound catabolic process	6/3400	24/45175	0.0074688	0.115553
4	GO:0015140	MF	malate transmembrane transporter activity	4/4152	9/45175	0.00614753	0.0719836		6	GO:0006030	BP	chitin metabolic process	6/3400	24/45175	0.0074688	0.115553
4	GO:0015556	MF	C4-dicarboxylate transmembrane transporter activity	4/4152	9/45175	0.00614753	0.0719836		6	GO:0006032	BP	chitin catabolic process	6/3400	24/45175	0.0074688	0.115553
15	GO:0002682	BP	regulation of immune system process	15/4152	80/45175	0.0062628	0.0728095		6	GO:0046348	BP	amino sugar catabolic process	6/3400	24/45175	0.0074688	0.115553
3408	GO:0003674	MF	molecular_function	3408/4152	36356/45175	0.00627849	0.0728878		6	GO:0006026	BP	aminoglycan catabolic process	6/3400	24/45175	0.0074688	0.115553
5	GO:0015695	BP	organic cation transport	5/4152	14/45175	0.00644718	0.0739393		6	GO:0004311	MF	farnesyltranstransferase activity	6/3400	24/45175	0.0074688	0.115553
9	GO:0030594	MF	neurotransmitter receptor activity	9/4152	38/45175	0.00645415	0.0739393		8	GO:0016128	BP	phytosteroid metabolic process	8/3400	39/45175	0.00762811	0.117127
9	GO:0004970	MF	ionotropic glutamate receptor activity	9/4152	38/45175	0.00645415	0.0739393		8	GO:0016131	BP	brassinosteroid metabolic process	8/3400	39/45175	0.00762811	0.117127
9	GO:0005230	MF	extracellular ligand-gated ion channel activity	9/4152	38/45175	0.00645415	0.0739393		8	GO:0005200	MF	structural constituent of cytoskeleton	8/3400	39/45175	0.00762811	0.117127
9	GO:0022835	MF	transmitter-gated channel activity	9/4152	38/45175	0.00645415	0.0739393		11	GO:0015923	MF	mannosidase activity	11/3400	64/45175	0.00781888	0.119605
9	GO:0008066	MF	glutamate receptor activity	9/4152	38/45175	0.00645415	0.0739393		43	GO:0009150	BP	purine ribonucleotide metabolic process	43/3400	382/45175	0.00826242	0.125681
9	GO:0022824	MF	transmitter-gated ion channel activity	9/4152	38/45175	0.00645415	0.0739393		7	GO:1901071	BP	glucosamine-containing compound metabolic process	7/3400	32/45175	0.00858127	0.129831
81	GO:0022853	MF	active ion transmembrane transporter activity	81/4152	657/45175	0.00645992	0.0739393		78	GO:0016053	BP	organic acid biosynthetic process	78/3400	770/45175	0.00864317	0.130015
3	GO:0006935	BP	chemotaxis	3/4152	5/45175	0.00672908	0.074922		8	GO:0009904	BP	chloroplast accumulation movement	8/3400	40/45175	0.00891926	0.132345
3	GO:0050918	BP	positive chemotaxis	3/4152	5/45175	0.00672908	0.074922		8	GO:0006022	BP	aminoglycan metabolic process	8/3400	40/45175	0.00891926	0.132345
3	GO:0042330	BP	taxis	3/4152	5/45175	0.00672908	0.074922		5	GO:0010051	BP	xylem and phloem pattern formation	5/3400	18/45175	0.00899319	0.132345
3	GO:0010183	BP	pollen tube guidance	3/4152	5/45175	0.00672908	0.074922		5	GO:0009853	BP	photorespiration	5/3400	18/45175	0.00899319	0.132345
3	GO:0055062	BP	phosphate ion homeostasis	3/4152	5/45175	0.00672908	0.074922		5	GO:0000326	CC	protein storage vacuole	5/3400	18/45175	0.00899319	0.132345
3	GO:0072506	BP	trivalent inorganic anion homeostasis	3/4152	5/45175	0.00672908	0.074922		5	GO:0000322	CC	storage vacuole	5/3400	18/45175	0.00899319	0.132345
3	GO:0052902	MF	spermidine:oxygen oxidoreductase (3-aminopropanal-forming) activity	3/4152	5/45175	0.00672908	0.074922		8	GO:0016832	MF	aldehyde-lyase activity	8/3400	40/45175	0.00891926	0.132345
3	GO:0052903	MF	N1-acetylspermine:oxygen oxidoreductase (3-acetamidopropanal-forming) activity	3/4152	5/45175	0.00672908	0.074922		5	GO:0003905	MF	alkylbase DNA N-glycosylase activity	5/3400	18/45175	0.00899319	0.132345
3	GO:0004165	MF	dodecenoyl-CoA delta-isomerase activity	3/4152	5/45175	0.00672908	0.074922		6	GO:0004567	MF	beta-mannosidase activity	6/3400	25/45175	0.00921241	0.135082
3	GO:0004657	MF	proline dehydrogenase activity	3/4152	5/45175	0.00672908	0.074922		34	GO:0035251	MF	UDP-glucosyltransferase activity	34/3400	287/45175	0.0092726	0.13572
3	GO:0032441	MF	pheophorbide a oxygenase activity	3/4152	5/45175	0.00672908	0.074922		79	GO:0016747	MF	transferase activity, transferring acyl groups other than amino-acyl groups	79/3400	786/45175	0.00936408	0.136813
3	GO:0052904	MF	N1-acetylspermidine:oxygen oxidoreductase (3-acetamidopropanal-forming) activity	3/4152	5/45175	0.00672908	0.074922		4	GO:0010295	MF	(+)-abscisic acid 8'-hydroxylase activity	4/3400	12/45175	0.00970115	0.14064
3	GO:0047220	MF	galactosylxylosylprotein 3-beta-galactosyltransferase activity	3/4152	5/45175	0.00672908	0.074922		4	GO:0004337	MF	geranyltranstransferase activity	4/3400	12/45175	0.00970115	0.14064
1504	GO:1901363	MF	heterocyclic compound binding	1504/4152	15502/45175	0.0067299	0.074922		4	GO:0042132	MF	fructose 1,6-bisphosphate 1-phosphatase activity	4/3400	12/45175	0.00970115	0.14064
11	GO:0006835	BP	dicarboxylic acid transport	11/4152	52/45175	0.00681713	0.0757894		4	GO:0008429	MF	phosphatidylethanolamine binding	4/3400	12/45175	0.00970115	0.14064
21	GO:0005351	MF	carbohydrate:proton symporter activity	21/4152	123/45175	0.00688933	0.0763833		42	GO:0015267	MF	channel activity	42/3400	371/45175	0.00973602	0.14064
21	GO:0005402	MF	carbohydrate:cation symporter activity	21/4152	123/45175	0.00688933	0.0763833		42	GO:0022803	MF	passive transmembrane transporter activity	42/3400	371/45175	0.00973602	0.14064
23	GO:0042327	BP	positive regulation of phosphorylation	23/4152	141/45175	0.00765259	0.083931		15	GO:0009201	BP	ribonucleoside triphosphate biosynthetic process	15/3400	98/45175	0.0106436	0.14934
9	GO:0048268	BP	clathrin coat assembly	9/4152	39/45175	0.00771947	0.0844369		15	GO:0009199	BP	ribonucleoside triphosphate metabolic process	15/3400	98/45175	0.0106436	0.14934
14	GO:0050776	BP	regulation of immune response	14/4152	74/45175	0.00776764	0.084736		28	GO:0046034	BP	ATP metabolic process	28/3400	227/45175	0.0108324	0.151467
14	GO:0045088	BP	regulation of innate immune response	14/4152	74/45175	0.00776764	0.084736		1460	GO:0008152	BP	metabolic process	1460/3400	18463/45175	0.0110937	0.154591
23	GO:0045937	BP	positive regulation of phosphate metabolic process	23/4152	143/45175	0.00821801	0.0871092		6	GO:0031464	CC	Cul4A-RING E3 ubiquitin ligase complex	6/3400	26/45175	0.0112281	0.155929
23	GO:0010562	BP	positive regulation of phosphorus metabolic process	23/4152	143/45175	0.00821801	0.0871092		15	GO:0009142	BP	nucleoside triphosphate biosynthetic process	15/3400	100/45175	0.0114284	0.157284
2	GO:0033240	BP	positive regulation of cellular amine metabolic process	2/4152	2/45175	0.00844546	0.0871092		5	GO:1905428	BP	regulation of plant organ formation	5/3400	19/45175	0.0114609	0.157284
2	GO:0048281	BP	inflorescence morphogenesis	2/4152	2/45175	0.00844546	0.0871092		5	GO:2000032	BP	regulation of secondary shoot formation	5/3400	19/45175	0.0114609	0.157284
2	GO:1900908	BP	regulation of olefin metabolic process	2/4152	2/45175	0.00844546	0.0871092		5	GO:0060688	BP	regulation of morphogenesis of a branching structure	5/3400	19/45175	0.0114609	0.157284
2	GO:0010364	BP	regulation of ethylene biosynthetic process	2/4152	2/45175	0.00844546	0.0871092		5	GO:0055028	CC	cortical microtubule	5/3400	19/45175	0.0114609	0.157284
2	GO:0010365	BP	positive regulation of ethylene biosynthetic process	2/4152	2/45175	0.00844546	0.0871092		5	GO:0016885	MF	ligase activity, forming carbon-carbon bonds	5/3400	19/45175	0.0114609	0.157284
2	GO:0090351	BP	seedling development	2/4152	2/45175	0.00844546	0.0871092		5	GO:0016421	MF	CoA carboxylase activity	5/3400	19/45175	0.0114609	0.157284
2	GO:0052317	BP	camalexin metabolic process	2/4152	2/45175	0.00844546	0.0871092		3	GO:0000234	MF	phosphoethanolamine N-methyltransferase activity	3/3400	7/45175	0.0118366	0.161351
2	GO:0045764	BP	positive regulation of cellular amino acid metabolic process	2/4152	2/45175	0.00844546	0.0871092		3	GO:0052901	MF	spermine:oxygen oxidoreductase (spermidine-forming) activity	3/3400	7/45175	0.0118366	0.161351
2	GO:0010120	BP	camalexin biosynthetic process	2/4152	2/45175	0.00844546	0.0871092		3	GO:0051538	MF	3 iron, 4 sulfur cluster binding	3/3400	7/45175	0.0118366	0.161351
2	GO:0031335	BP	regulation of sulfur amino acid metabolic process	2/4152	2/45175	0.00844546	0.0871092		3	GO:0047661	MF	amino-acid racemase activity	3/3400	7/45175	0.0118366	0.161351
2	GO:0031337	BP	positive regulation of sulfur amino acid metabolic process	2/4152	2/45175	0.00844546	0.0871092		775	GO:0016740	MF	transferase activity	775/3400	9524/45175	0.0119183	0.162193
2	GO:0045792	BP	negative regulation of cell size	2/4152	2/45175	0.00844546	0.0871092		22	GO:0030243	BP	cellulose metabolic process	22/3400	169/45175	0.0119454	0.162289
2	GO:0017003	BP	protein-heme linkage	2/4152	2/45175	0.00844546	0.0871092		8	GO:0000910	BP	cytokinesis	8/3400	42/45175	0.0119809	0.162422
2	GO:1902065	BP	response to L-glutamate	2/4152	2/45175	0.00844546	0.0871092		257	GO:0004672	MF	protein kinase activity	257/3400	2949/45175	0.0127094	0.170175
2	GO:0080136	BP	priming of cellular response to stress	2/4152	2/45175	0.00844546	0.0871092		9	GO:0033178	CC	proton-transporting two-sector ATPase complex, catalytic domain	9/3400	51/45175	0.0130174	0.17395
2	GO:0015741	BP	fumarate transport	2/4152	2/45175	0.00844546	0.0871092		4	GO:1905393	BP	plant organ formation	4/3400	13/45175	0.0131887	0.175089
2	GO:1900913	BP	positive regulation of olefin biosynthetic process	2/4152	2/45175	0.00844546	0.0871092		4	GO:0033559	BP	unsaturated fatty acid metabolic process	4/3400	13/45175	0.0131887	0.175089
2	GO:1900910	BP	positive regulation of olefin metabolic process	2/4152	2/45175	0.00844546	0.0871092		4	GO:0001708	BP	cell fate specification	4/3400	13/45175	0.0131887	0.175089
2	GO:1900911	BP	regulation of olefin biosynthetic process	2/4152	2/45175	0.00844546	0.0871092		4	GO:0006636	BP	unsaturated fatty acid biosynthetic process	4/3400	13/45175	0.0131887	0.175089
2	GO:0043048	BP	dolichyl monophosphate biosynthetic process	2/4152	2/45175	0.00844546	0.0871092		47	GO:0019693	BP	ribose phosphate metabolic process	47/3400	436/45175	0.0134179	0.177842
2	GO:0006065	BP	UDP-glucuronate biosynthetic process	2/4152	2/45175	0.00844546	0.0871092		7	GO:0005544	MF	calcium-dependent phospholipid binding	7/3400	35/45175	0.0140795	0.184715
2	GO:0010493	BP	Lewis a epitope biosynthetic process	2/4152	2/45175	0.00844546	0.0871092		5	GO:0016985	MF	mannan endo-1,4-beta-mannosidase activity	5/3400	20/45175	0.0143517	0.185683
2	GO:0032586	CC	protein storage vacuole membrane	2/4152	2/45175	0.00844546	0.0871092		5	GO:0016803	MF	ether hydrolase activity	5/3400	20/45175	0.0143517	0.185683
2	GO:0004846	MF	urate oxidase activity	2/4152	2/45175	0.00844546	0.0871092		48	GO:0007017	BP	microtubule-based process	48/3400	447/45175	0.0145201	0.187265
2	GO:0004788	MF	thiamine diphosphokinase activity	2/4152	2/45175	0.00844546	0.0871092		11	GO:0015985	BP	energy coupled proton transport, down electrochemical gradient	11/3400	66/45175	0.01554	0.199157
2	GO:0050736	MF	O-malonyltransferase activity	2/4152	2/45175	0.00844546	0.0871092		11	GO:0015986	BP	ATP synthesis coupled proton transport	11/3400	66/45175	0.01554	0.199157
2	GO:0045145	MF	single-stranded DNA 5'-3' exodeoxyribonuclease activity	2/4152	2/45175	0.00844546	0.0871092		12	GO:0051537	MF	2 iron, 2 sulfur cluster binding	12/3400	78/45175	0.015667	0.200154
2	GO:0004168	MF	dolichol kinase activity	2/4152	2/45175	0.00844546	0.0871092		43	GO:0006163	BP	purine nucleotide metabolic process	43/3400	394/45175	0.0159312	0.202892
2	GO:0004142	MF	diacylglycerol cholinephosphotransferase activity	2/4152	2/45175	0.00844546	0.0871092		2	GO:0050004	MF	isoflavone 7-O-glucosyltransferase activity	2/3400	3/45175	0.0161369	0.203672
2	GO:0010488	MF	UDP-galactose:N-glycan beta-1,3-galactosyltransferase activity	2/4152	2/45175	0.00844546	0.0871092		2	GO:0019120	MF	hydrolase activity, acting on acid halide bonds, in C-halide compounds	2/3400	3/45175	0.0161369	0.203672
2	GO:0047131	MF	saccharopine dehydrogenase (NAD+, L-glutamate-forming) activity	2/4152	2/45175	0.00844546	0.0871092		2	GO:0016824	MF	hydrolase activity, acting on acid halide bonds	2/3400	3/45175	0.0161369	0.203672
2	GO:0047130	MF	saccharopine dehydrogenase (NADP+, L-lysine-forming) activity	2/4152	2/45175	0.00844546	0.0871092		2	GO:0102240	MF	soyasapogenol B glucuronide galactosyltransferase activity	2/3400	3/45175	0.0161369	0.203672
2	GO:0004753	MF	saccharopine dehydrogenase activity	2/4152	2/45175	0.00844546	0.0871092		2	GO:0018786	MF	haloalkane dehalogenase activity	2/3400	3/45175	0.0161369	0.203672
2	GO:0004754	MF	saccharopine dehydrogenase (NAD+, L-lysine-forming) activity	2/4152	2/45175	0.00844546	0.0871092		17	GO:0050662	MF	obsolete coenzyme binding	17/3400	125/45175	0.0161426	0.203672
2	GO:0003868	MF	4-hydroxyphenylpyruvate dioxygenase activity	2/4152	2/45175	0.00844546	0.0871092		9	GO:0006040	BP	amino sugar metabolic process	9/3400	53/45175	0.016578	0.208842
2	GO:0030975	MF	thiamine binding	2/4152	2/45175	0.00844546	0.0871092		12	GO:0009145	BP	purine nucleoside triphosphate biosynthetic process	12/3400	79/45175	0.0168524	0.211317
2	GO:0047164	MF	isoflavone-7-O-beta-glucoside 6''-O-malonyltransferase activity	2/4152	2/45175	0.00844546	0.0871092		12	GO:0009206	BP	purine ribonucleoside triphosphate biosynthetic process	12/3400	79/45175	0.0168524	0.211317
2	GO:0016663	MF	oxidoreductase activity, acting on other nitrogenous compounds as donors, oxygen as acceptor	2/4152	2/45175	0.00844546	0.0871092		12	GO:0009205	BP	purine ribonucleoside triphosphate metabolic process	12/3400	79/45175	0.0168524	0.211317
52	GO:0004675	MF	transmembrane receptor protein serine/threonine kinase activity	52/4152	395/45175	0.00847799	0.087334		11	GO:0006754	BP	ATP biosynthetic process	11/3400	68/45175	0.0171205	0.21401
8	GO:0002764	BP	immune response-regulating signaling pathway	8/4152	33/45175	0.00865316	0.0874343		4	GO:0005986	BP	sucrose biosynthetic process	4/3400	14/45175	0.0173816	0.215956
8	GO:0002757	BP	immune response-activating signal transduction	8/4152	33/45175	0.00865316	0.0874343		4	GO:0004506	MF	squalene monooxygenase activity	4/3400	14/45175	0.0173816	0.215956
8	GO:0002758	BP	innate immune response-activating signal transduction	8/4152	33/45175	0.00865316	0.0874343		5	GO:0008878	MF	glucose-1-phosphate adenylyltransferase activity	5/3400	21/45175	0.0176936	0.219352
14	GO:0015085	MF	calcium ion transmembrane transporter activity	14/4152	75/45175	0.00858689	0.0874343		3	GO:1902767	BP	isoprenoid biosynthetic process via mevalonate	3/3400	8/45175	0.0178878	0.219563
110	GO:0022890	MF	inorganic cation transmembrane transporter activity	110/4152	940/45175	0.0086231	0.0874343		3	GO:0010142	BP	farnesyl diphosphate biosynthetic process, mevalonate pathway	3/3400	8/45175	0.0178878	0.219563
5	GO:0016703	MF	oxidoreductase activity, acting on single donors with incorporation of molecular oxygen, incorporation of one atom of oxygen (internal monooxygenases or internal mixed function oxidases)	5/4152	15/45175	0.00894758	0.0894538		3	GO:0004421	MF	hydroxymethylglutaryl-CoA synthase activity	3/3400	8/45175	0.0178878	0.219563
10	GO:0042537	BP	benzene-containing compound metabolic process	10/4152	47/45175	0.00927592	0.0917223		3	GO:0046857	MF	oxidoreductase activity, acting on other nitrogenous compounds as donors, with NAD or NADP as acceptor	3/3400	8/45175	0.0178878	0.219563
50	GO:0046873	MF	metal ion transmembrane transporter activity	50/4152	379/45175	0.00939528	0.0927898		3	GO:0008107	MF	galactoside 2-alpha-L-fucosyltransferase activity	3/3400	8/45175	0.0178878	0.219563
4	GO:0042436	BP	indole-containing compound catabolic process	4/4152	10/45175	0.00950597	0.0929803		3	GO:0031127	MF	alpha-(1,2)-fucosyltransferase activity	3/3400	8/45175	0.0178878	0.219563
4	GO:0010133	BP	proline catabolic process to glutamate	4/4152	10/45175	0.00950597	0.0929803		6	GO:0009686	BP	gibberellin biosynthetic process	6/3400	29/45175	0.0191051	0.23275
4	GO:0046218	BP	indolalkylamine catabolic process	4/4152	10/45175	0.00950597	0.0929803		11	GO:0009639	BP	response to red or far red light	11/3400	70/45175	0.0192437	0.233916
4	GO:0006562	BP	proline catabolic process	4/4152	10/45175	0.00950597	0.0929803		12	GO:0000413	BP	protein peptidyl-prolyl isomerization	12/3400	81/45175	0.0195667	0.236252
4	GO:0006569	BP	tryptophan catabolic process	4/4152	10/45175	0.00950597	0.0929803		12	GO:0042446	BP	hormone biosynthetic process	12/3400	81/45175	0.0195667	0.236252
4	GO:0070189	BP	kynurenine metabolic process	4/4152	10/45175	0.00950597	0.0929803		8	GO:0048646	BP	anatomical structure formation involved in morphogenesis	8/3400	46/45175	0.0203118	0.244647
4	GO:0019441	BP	tryptophan catabolic process to kynurenine	4/4152	10/45175	0.00950597	0.0929803		16	GO:0009141	BP	nucleoside triphosphate metabolic process	16/3400	117/45175	0.0203221	0.244647
56	GO:0004721	MF	phosphoprotein phosphatase activity	56/4152	434/45175	0.00949559	0.0929803		5	GO:1901568	BP	fatty acid derivative metabolic process	5/3400	22/45175	0.0215113	0.254447
6	GO:0022839	MF	ion gated channel activity	6/4152	21/45175	0.00969983	0.0941972		6	GO:0016102	BP	diterpenoid biosynthetic process	6/3400	30/45175	0.022401	0.262301
6	GO:0005227	MF	calcium activated cation channel activity	6/4152	21/45175	0.00969983	0.0941972		18	GO:0004180	MF	carboxypeptidase activity	18/3400	141/45175	0.0244357	0.282468
26	GO:0015103	MF	inorganic anion transmembrane transporter activity	26/4152	168/45175	0.0101354	0.0979597		7	GO:0009736	BP	cytokinin-activated signaling pathway	7/3400	39/45175	0.0248039	0.285913
15	GO:0032101	BP	regulation of response to external stimulus	15/4152	82/45175	0.0107573	0.103357		3	GO:0032412	BP	regulation of ion transmembrane transporter activity	3/3400	9/45175	0.0253491	0.287714
15	GO:0002831	BP	regulation of response to biotic stimulus	15/4152	82/45175	0.0107573	0.103357		3	GO:1902292	BP	cell cycle DNA replication initiation	3/3400	9/45175	0.0253491	0.287714
13	GO:0008378	MF	galactosyltransferase activity	13/4152	69/45175	0.0107378	0.103357		3	GO:1902315	BP	nuclear cell cycle DNA replication initiation	3/3400	9/45175	0.0253491	0.287714
9	GO:0004707	MF	MAP kinase activity	9/4152	41/45175	0.0108065	0.103707		3	GO:0022898	BP	regulation of transmembrane transporter activity	3/3400	9/45175	0.0253491	0.287714
71	GO:0030001	BP	metal ion transport	71/4152	577/45175	0.0110982	0.10638		3	GO:0032409	BP	regulation of transporter activity	3/3400	9/45175	0.0253491	0.287714
15	GO:0030135	CC	coated vesicle	15/4152	83/45175	0.0113541	0.108706		3	GO:1902975	BP	mitotic DNA replication initiation	3/3400	9/45175	0.0253491	0.287714
22	GO:0016701	MF	oxidoreductase activity, acting on single donors with incorporation of molecular oxygen	22/4152	139/45175	0.0114806	0.109659		3	GO:0003878	MF	ATP citrate synthase activity	3/3400	9/45175	0.0253491	0.287714
7	GO:0006560	BP	proline metabolic process	7/4152	28/45175	0.0115733	0.11023		3	GO:0034009	MF	isoprene synthase activity	3/3400	9/45175	0.0253491	0.287714
113	GO:0008324	MF	cation transmembrane transporter activity	113/4152	976/45175	0.0115811	0.11023		3	GO:0046577	MF	long-chain-alcohol oxidase activity	3/3400	9/45175	0.0253491	0.287714
20	GO:1901606	BP	alpha-amino acid catabolic process	20/4152	124/45175	0.0119784	0.113879		3	GO:0036361	MF	racemase activity, acting on amino acids and derivatives	3/3400	9/45175	0.0253491	0.287714
5	GO:0016621	MF	cinnamoyl-CoA reductase activity	5/4152	16/45175	0.0120441	0.114237		3	GO:0016767	MF	geranylgeranyl-diphosphate geranylgeranyltransferase activity	3/3400	9/45175	0.0253491	0.287714
5	GO:0046592	MF	polyamine oxidase activity	5/4152	16/45175	0.0120441	0.114237		5	GO:0043622	BP	cortical microtubule organization	5/3400	23/45175	0.0258266	0.289952
3	GO:0006844	BP	acyl carnitine transport	3/4152	6/45175	0.0125403	0.117572		5	GO:0016801	MF	hydrolase activity, acting on ether bonds	5/3400	23/45175	0.0258266	0.289952
3	GO:0051176	BP	positive regulation of sulfur metabolic process	3/4152	6/45175	0.0125403	0.117572		5	GO:0008417	MF	fucosyltransferase activity	5/3400	23/45175	0.0258266	0.289952
3	GO:0072531	BP	pyrimidine-containing compound transmembrane transport	3/4152	6/45175	0.0125403	0.117572		23	GO:0015035	MF	protein disulfide oxidoreductase activity	23/3400	190/45175	0.0259271	0.290117
3	GO:0072505	BP	divalent inorganic anion homeostasis	3/4152	6/45175	0.0125403	0.117572		15	GO:0015333	MF	peptide:proton symporter activity	15/3400	109/45175	0.0262411	0.292134
3	GO:0042762	BP	regulation of sulfur metabolic process	3/4152	6/45175	0.0125403	0.117572		74	GO:0005976	BP	polysaccharide metabolic process	74/3400	765/45175	0.0267895	0.29702
3	GO:0015697	BP	quaternary ammonium group transport	3/4152	6/45175	0.0125403	0.117572		92	GO:1901135	BP	carbohydrate derivative metabolic process	92/3400	975/45175	0.0268991	0.29783
3	GO:0003839	MF	gamma-glutamylcyclotransferase activity	3/4152	6/45175	0.0125403	0.117572		36	GO:0008017	MF	microtubule binding	36/3400	331/45175	0.0273148	0.302022
3	GO:0016901	MF	oxidoreductase activity, acting on the CH-OH group of donors, quinone or similar compound as acceptor	3/4152	6/45175	0.0125403	0.117572		4	GO:0042372	BP	phylloquinone biosynthetic process	4/3400	16/45175	0.0280217	0.307332
3	GO:0046423	MF	allene-oxide cyclase activity	3/4152	6/45175	0.0125403	0.117572		4	GO:0042374	BP	phylloquinone metabolic process	4/3400	16/45175	0.0280217	0.307332
9	GO:0005546	MF	phosphatidylinositol-4,5-bisphosphate binding	9/4152	42/45175	0.0126585	0.118272		4	GO:0016621	MF	cinnamoyl-CoA reductase activity	4/3400	16/45175	0.0280217	0.307332
9	GO:0080043	MF	quercetin 3-O-glucosyltransferase activity	9/4152	42/45175	0.0126585	0.118272		4	GO:0016987	MF	sigma factor activity	4/3400	16/45175	0.0280217	0.307332
9	GO:0080044	MF	quercetin 7-O-glucosyltransferase activity	9/4152	42/45175	0.0126585	0.118272		4	GO:0046592	MF	polyamine oxidase activity	4/3400	16/45175	0.0280217	0.307332
2318	GO:0005488	MF	binding	2318/4152	24394/45175	0.0136153	0.124496		28	GO:0000226	BP	microtubule cytoskeleton organization	28/3400	247/45175	0.0288236	0.315701
8	GO:0051238	BP	sequestering of metal ion	8/4152	36/45175	0.0147444	0.132293		2	GO:0031540	BP	regulation of anthocyanin biosynthetic process	2/3400	4/45175	0.030666	0.319539
8	GO:0006880	BP	intracellular sequestering of iron ion	8/4152	36/45175	0.0147444	0.132293		2	GO:0036071	BP	N-glycan fucosylation	2/3400	4/45175	0.030666	0.319539
8	GO:0097577	BP	sequestering of iron ion	8/4152	36/45175	0.0147444	0.132293		2	GO:0009704	BP	de-etiolation	2/3400	4/45175	0.030666	0.319539
9	GO:0008271	MF	secondary active sulfate transmembrane transporter activity	9/4152	43/45175	0.0147363	0.132293		2	GO:0046383	BP	dTDP-rhamnose metabolic process	2/3400	4/45175	0.030666	0.319539
9	GO:0032050	MF	clathrin heavy chain binding	9/4152	43/45175	0.0147363	0.132293		2	GO:0033478	BP	UDP-rhamnose metabolic process	2/3400	4/45175	0.030666	0.319539
25	GO:0008422	MF	beta-glucosidase activity	25/4152	167/45175	0.0148592	0.13295		2	GO:0009962	BP	regulation of flavonoid biosynthetic process	2/3400	4/45175	0.030666	0.319539
455	GO:0060255	BP	regulation of macromolecule metabolic process	455/4152	4458/45175	0.0150627	0.134408		2	GO:0080051	BP	cutin transport	2/3400	4/45175	0.030666	0.319539
6	GO:0006714	BP	sesquiterpenoid metabolic process	6/4152	23/45175	0.0153971	0.137241		2	GO:0046166	BP	glyceraldehyde-3-phosphate biosynthetic process	2/3400	4/45175	0.030666	0.319539
5	GO:0010112	BP	regulation of systemic acquired resistance	5/4152	17/45175	0.0157937	0.140622		2	GO:0010222	BP	stem vascular tissue pattern formation	2/3400	4/45175	0.030666	0.319539
19	GO:0006826	BP	iron ion transport	19/4152	119/45175	0.0161202	0.143323		2	GO:0019305	BP	dTDP-rhamnose biosynthetic process	2/3400	4/45175	0.030666	0.319539
28	GO:0006869	BP	lipid transport	28/4152	195/45175	0.0175494	0.154875		2	GO:0009641	BP	shade avoidance	2/3400	4/45175	0.030666	0.319539
11	GO:0043062	BP	extracellular structure organization	11/4152	57/45175	0.0177342	0.156023		2	GO:0018199	BP	peptidyl-glutamine modification	2/3400	4/45175	0.030666	0.319539
11	GO:0030198	BP	extracellular matrix organization	11/4152	57/45175	0.0177342	0.156023		2	GO:0010253	BP	UDP-rhamnose biosynthetic process	2/3400	4/45175	0.030666	0.319539
14	GO:0007166	BP	cell surface receptor signaling pathway	14/4152	80/45175	0.0178098	0.156215		2	GO:0019852	BP	L-ascorbic acid metabolic process	2/3400	4/45175	0.030666	0.319539
14	GO:0010181	MF	FMN binding	14/4152	80/45175	0.0178098	0.156215		2	GO:0017186	BP	peptidyl-pyroglutamic acid biosynthetic process, using glutaminyl-peptide cyclotransferase	2/3400	4/45175	0.030666	0.319539
26	GO:0042579	CC	microbody	26/4152	179/45175	0.0188532	0.164269		2	GO:0010495	BP	long-distance posttranscriptional gene silencing	2/3400	4/45175	0.030666	0.319539
6	GO:1901072	BP	glucosamine-containing compound catabolic process	6/4152	24/45175	0.0189691	0.164399		5	GO:0005881	CC	cytoplasmic microtubule	5/3400	24/45175	0.0306576	0.319539
6	GO:0006030	BP	chitin metabolic process	6/4152	24/45175	0.0189691	0.164399		2	GO:0009897	CC	external side of plasma membrane	2/3400	4/45175	0.030666	0.319539
6	GO:0046348	BP	amino sugar catabolic process	6/4152	24/45175	0.0189691	0.164399		2	GO:0030427	CC	site of polarized growth	2/3400	4/45175	0.030666	0.319539
6	GO:0006032	BP	chitin catabolic process	6/4152	24/45175	0.0189691	0.164399		6	GO:0009975	MF	cyclase activity	6/3400	32/45175	0.0300919	0.319539
6	GO:0006026	BP	aminoglycan catabolic process	6/4152	24/45175	0.0189691	0.164399		2	GO:0016603	MF	glutaminyl-peptide cyclotransferase activity	2/3400	4/45175	0.030666	0.319539
4	GO:0006556	BP	S-adenosylmethionine biosynthetic process	4/4152	12/45175	0.0193039	0.166945		2	GO:0032450	MF	maltose alpha-glucosidase activity	2/3400	4/45175	0.030666	0.319539
4	GO:0052691	MF	UDP-arabinopyranose mutase activity	4/4152	12/45175	0.0193039	0.166945		2	GO:0045174	MF	glutathione dehydrogenase (ascorbate) activity	2/3400	4/45175	0.030666	0.319539
18	GO:0070589	BP	cellular component macromolecule biosynthetic process	18/4152	112/45175	0.0199981	0.168278		2	GO:0046921	MF	alpha-(1->6)-fucosyltransferase activity	2/3400	4/45175	0.030666	0.319539
18	GO:0044038	BP	cell wall macromolecule biosynthetic process	18/4152	112/45175	0.0199981	0.168278		2	GO:0016672	MF	oxidoreductase activity, acting on a sulfur group of donors, quinone or similar compound as acceptor	2/3400	4/45175	0.030666	0.319539
5	GO:0072488	BP	ammonium transmembrane transport	5/4152	18/45175	0.0202467	0.168391		2	GO:0045181	MF	glutamate synthase activity, NAD(P)H as acceptor	2/3400	4/45175	0.030666	0.319539
5	GO:0015696	BP	ammonium transport	5/4152	18/45175	0.0202467	0.168391		2	GO:0048529	MF	magnesium-protoporphyrin IX monomethyl ester (oxidative) cyclase activity	2/3400	4/45175	0.030666	0.319539
52	GO:0044282	BP	small molecule catabolic process	52/4152	412/45175	0.0202981	0.168391		2	GO:0016040	MF	glutamate synthase (NADH) activity	2/3400	4/45175	0.030666	0.319539
82	GO:0044262	BP	cellular carbohydrate metabolic process	82/4152	695/45175	0.0203262	0.168391		2	GO:0004558	MF	alpha-1,4-glucosidase activity	2/3400	4/45175	0.030666	0.319539
3	GO:0015800	BP	acidic amino acid transport	3/4152	7/45175	0.0204563	0.168391		2	GO:0004512	MF	inositol-3-phosphate synthase activity	2/3400	4/45175	0.030666	0.319539
3	GO:0051938	BP	L-glutamate import	3/4152	7/45175	0.0204563	0.168391		2	GO:0004837	MF	tyrosine decarboxylase activity	2/3400	4/45175	0.030666	0.319539
3	GO:0043090	BP	amino acid import	3/4152	7/45175	0.0204563	0.168391		2	GO:0008831	MF	dTDP-4-dehydrorhamnose reductase activity	2/3400	4/45175	0.030666	0.319539
3	GO:0034755	BP	iron ion transmembrane transport	3/4152	7/45175	0.0204563	0.168391		2	GO:0008830	MF	dTDP-4-dehydrorhamnose 3,5-epimerase activity	2/3400	4/45175	0.030666	0.319539
5	GO:0005471	MF	ATP:ADP antiporter activity	5/4152	18/45175	0.0202467	0.168391		26	GO:0030258	BP	lipid modification	26/3400	227/45175	0.0311871	0.322589
5	GO:0035250	MF	UDP-galactosyltransferase activity	5/4152	18/45175	0.0202467	0.168391		146	GO:0043436	BP	oxoacid metabolic process	146/3400	1636/45175	0.0316344	0.322589
5	GO:0016647	MF	oxidoreductase activity, acting on the CH-NH group of donors, oxygen as acceptor	5/4152	18/45175	0.0202467	0.168391		147	GO:0006082	BP	organic acid metabolic process	147/3400	1651/45175	0.0324687	0.325186
3	GO:0004612	MF	phosphoenolpyruvate carboxykinase (ATP) activity	3/4152	7/45175	0.0204563	0.168391		13	GO:0015980	BP	energy derivation by oxidation of organic compounds	13/3400	96/45175	0.0325265	0.325186
3	GO:0052901	MF	spermine:oxygen oxidoreductase (spermidine-forming) activity	3/4152	7/45175	0.0204563	0.168391		47	GO:0072521	BP	purine-containing compound metabolic process	47/3400	460/45175	0.0326595	0.325715
16	GO:0032482	BP	Rab protein signal transduction	16/4152	98/45175	0.0214552	0.173734		12	GO:0009144	BP	purine nucleoside triphosphate metabolic process	12/3400	83/45175	0.0329327	0.328037
10	GO:0022834	MF	ligand-gated channel activity	10/4152	50/45175	0.0223524	0.179747		142	GO:0019752	BP	carboxylic acid metabolic process	142/3400	1591/45175	0.0332663	0.330148
10	GO:0015276	MF	ligand-gated ion channel activity	10/4152	50/45175	0.0223524	0.179747		3	GO:0010731	BP	protein glutathionylation	3/3400	10/45175	0.0342207	0.334722
10	GO:0080030	MF	methyl indole-3-acetate esterase activity	10/4152	50/45175	0.0223524	0.179747		3	GO:0009817	BP	defense response to fungus, incompatible interaction	3/3400	10/45175	0.0342207	0.334722
35	GO:0044093	BP	positive regulation of molecular function	35/4152	260/45175	0.0230425	0.184204		3	GO:0010258	BP	NADH dehydrogenase complex (plastoquinone) assembly	3/3400	10/45175	0.0342207	0.334722
25	GO:0022836	MF	gated channel activity	25/4152	172/45175	0.0233011	0.185725		3	GO:0016851	MF	magnesium chelatase activity	3/3400	10/45175	0.0342207	0.334722
2	GO:0052573	BP	UDP-D-galactose metabolic process	2/4152	3/45175	0.0237846	0.186473		3	GO:0004748	MF	ribonucleoside-diphosphate reductase activity, thioredoxin disulfide as acceptor	3/3400	10/45175	0.0342207	0.334722
2	GO:0010229	BP	inflorescence development	2/4152	3/45175	0.0237846	0.186473		3	GO:0061731	MF	ribonucleoside-diphosphate reductase activity	3/3400	10/45175	0.0342207	0.334722
2	GO:0019419	BP	sulfate reduction	2/4152	3/45175	0.0237846	0.186473		3	GO:0016728	MF	oxidoreductase activity, acting on CH or CH2 groups, disulfide as acceptor	3/3400	10/45175	0.0342207	0.334722
2	GO:0042183	BP	formate catabolic process	2/4152	3/45175	0.0237846	0.186473		3	GO:0051002	MF	ligase activity, forming nitrogen-metal bonds	3/3400	10/45175	0.0342207	0.334722
2	GO:0015942	BP	formate metabolic process	2/4152	3/45175	0.0237846	0.186473		3	GO:0051003	MF	ligase activity, forming nitrogen-metal bonds, forming coordination complexes	3/3400	10/45175	0.0342207	0.334722
2	GO:0009326	CC	formate dehydrogenase complex	2/4152	3/45175	0.0237846	0.186473		4	GO:0047196	MF	long-chain-alcohol O-fatty-acyltransferase activity	4/3400	17/45175	0.0345152	0.336389
2	GO:0047350	MF	glucuronate-1-phosphate uridylyltransferase activity	2/4152	3/45175	0.0237846	0.186473		9	GO:0010119	BP	regulation of stomatal movement	9/3400	56/45175	0.0356508	0.341727
2	GO:0008892	MF	guanine deaminase activity	2/4152	3/45175	0.0237846	0.186473		9	GO:0080008	CC	Cul4-RING E3 ubiquitin ligase complex	9/3400	56/45175	0.0356508	0.341727
2	GO:0008863	MF	formate dehydrogenase (NAD+) activity	2/4152	3/45175	0.0237846	0.186473		5	GO:0009524	CC	phragmoplast	5/3400	25/45175	0.0360189	0.343637
2	GO:0050203	MF	oxalate-CoA ligase activity	2/4152	3/45175	0.0237846	0.186473		14	GO:0004185	MF	serine-type carboxypeptidase activity	14/3400	104/45175	0.0371156	0.353684
2	GO:0004735	MF	pyrroline-5-carboxylate reductase activity	2/4152	3/45175	0.0237846	0.186473		18	GO:0051274	BP	beta-glucan biosynthetic process	18/3400	145/45175	0.0380111	0.36095
2	GO:0017103	MF	UTP:galactose-1-phosphate uridylyltransferase activity	2/4152	3/45175	0.0237846	0.186473		33	GO:0009570	CC	chloroplast stroma	33/3400	307/45175	0.0384385	0.364159
2	GO:0047338	MF	UTP:xylose-1-phosphate uridylyltransferase activity	2/4152	3/45175	0.0237846	0.186473		33	GO:0009532	CC	plastid stroma	33/3400	307/45175	0.0384385	0.364159
2	GO:0010491	MF	UTP:arabinose-1-phosphate uridylyltransferase activity	2/4152	3/45175	0.0237846	0.186473		25	GO:0015036	MF	disulfide oxidoreductase activity	25/3400	220/45175	0.0391656	0.370186
7	GO:0009975	MF	cyclase activity	7/4152	32/45175	0.0238379	0.186711		6	GO:0006000	BP	fructose metabolic process	6/3400	34/45175	0.0393311	0.370888
10	GO:0008553	MF	proton-exporting ATPase activity, phosphorylative mechanism	10/4152	52/45175	0.0252804	0.195935		6	GO:0016774	MF	phosphotransferase activity, carboxyl group as acceptor	6/3400	34/45175	0.0393311	0.370888
5	GO:0040011	BP	locomotion	5/4152	19/45175	0.0254462	0.196845		172	GO:0003700	MF	DNA-binding transcription factor activity	172/3400	1967/45175	0.0398698	0.375098
5	GO:0003978	MF	UDP-glucose 4-epimerase activity	5/4152	19/45175	0.0254462	0.196845		20	GO:0009308	BP	amine metabolic process	20/3400	169/45175	0.0400986	0.375948
17	GO:0006749	BP	glutathione metabolic process	17/4152	105/45175	0.0255978	0.197642		7	GO:0005811	CC	lipid droplet	7/3400	43/45175	0.0400965	0.375948
17	GO:0070592	BP	cell wall polysaccharide biosynthetic process	17/4152	105/45175	0.0255978	0.197642		7	GO:0047262	MF	polygalacturonate 4-alpha-galacturonosyltransferase activity	7/3400	43/45175	0.0400965	0.375948
4	GO:0051090	BP	regulation of DNA-binding transcription factor activity	4/4152	13/45175	0.0258921	0.199159		14	GO:0009705	CC	plant-type vacuole membrane	14/3400	107/45175	0.0407535	0.381209
4	GO:0080050	BP	regulation of seed development	4/4152	13/45175	0.0258921	0.199159		31	GO:0016830	MF	carbon-carbon lyase activity	31/3400	285/45175	0.0414427	0.387211
4	GO:0015205	MF	nucleobase transmembrane transporter activity	4/4152	13/45175	0.0258921	0.199159		4	GO:0006538	BP	glutamate catabolic process	4/3400	18/45175	0.0418072	0.388252
75	GO:0009605	BP	response to external stimulus	75/4152	635/45175	0.0265232	0.203628		4	GO:0010206	BP	photosystem II repair	4/3400	18/45175	0.0418072	0.388252
59	GO:0044264	BP	cellular polysaccharide metabolic process	59/4152	486/45175	0.0269571	0.206375		4	GO:1903959	BP	regulation of anion transmembrane transport	4/3400	18/45175	0.0418072	0.388252
10	GO:0006040	BP	amino sugar metabolic process	10/4152	53/45175	0.02717	0.20781		4	GO:0016647	MF	oxidoreductase activity, acting on the CH-NH group of donors, oxygen as acceptor	4/3400	18/45175	0.0418072	0.388252
89	GO:0016791	MF	phosphatase activity	89/4152	770/45175	0.0273741	0.209174		3	GO:0071248	BP	cellular response to metal ion	3/3400	11/45175	0.0444762	0.401272
26	GO:0015144	MF	carbohydrate transmembrane transporter activity	26/4152	182/45175	0.0275034	0.209965		3	GO:0033095	CC	aleurone grain	3/3400	11/45175	0.0444762	0.401272
26	GO:0000041	BP	transition metal ion transport	26/4152	186/45175	0.0298609	0.22361		3	GO:0016165	MF	linoleate 13S-lipoxygenase activity	3/3400	11/45175	0.0444762	0.401272
3	GO:0006863	BP	purine nucleobase transport	3/4152	8/45175	0.0305208	0.224085		3	GO:0004351	MF	glutamate decarboxylase activity	3/3400	11/45175	0.0444762	0.401272
3	GO:0015854	BP	guanine transport	3/4152	8/45175	0.0305208	0.224085		3	GO:0030151	MF	molybdenum ion binding	3/3400	11/45175	0.0444762	0.401272
3	GO:0015853	BP	adenine transport	3/4152	8/45175	0.0305208	0.224085		6	GO:0010333	MF	terpene synthase activity	6/3400	35/45175	0.0445556	0.401543
3	GO:0015804	BP	neutral amino acid transport	3/4152	8/45175	0.0305208	0.224085		38	GO:0031984	CC	organelle subcompartment	38/3400	363/45175	0.044756	0.402903
3	GO:0005345	MF	purine nucleobase transmembrane transporter activity	3/4152	8/45175	0.0305208	0.224085		338	GO:0016301	MF	kinase activity	338/3400	4063/45175	0.0460581	0.413253
5	GO:0006570	BP	tyrosine metabolic process	5/4152	20/45175	0.0314273	0.226734		2	GO:0046209	BP	nitric oxide metabolic process	2/3400	5/45175	0.0485809	0.416159
5	GO:0008519	MF	ammonium transmembrane transporter activity	5/4152	20/45175	0.0314273	0.226734		2	GO:0010581	BP	regulation of starch biosynthetic process	2/3400	5/45175	0.0485809	0.416159
24	GO:0009308	BP	amine metabolic process	24/4152	169/45175	0.0316771	0.228333		2	GO:0006809	BP	nitric oxide biosynthetic process	2/3400	5/45175	0.0485809	0.416159
22	GO:0051347	BP	positive regulation of transferase activity	22/4152	151/45175	0.0325977	0.232298		2	GO:1902224	BP	ketone body metabolic process	2/3400	5/45175	0.0485809	0.416159
15	GO:0030414	MF	peptidase inhibitor activity	15/4152	95/45175	0.0324385	0.232298		2	GO:2000904	BP	regulation of starch metabolic process	2/3400	5/45175	0.0485809	0.416159
15	GO:0004866	MF	endopeptidase inhibitor activity	15/4152	95/45175	0.0324385	0.232298		2	GO:0010359	BP	regulation of anion channel activity	2/3400	5/45175	0.0485809	0.416159
15	GO:0030276	MF	clathrin binding	15/4152	95/45175	0.0324385	0.232298		2	GO:0046950	BP	cellular ketone body metabolic process	2/3400	5/45175	0.0485809	0.416159
22	GO:0016620	MF	oxidoreductase activity, acting on the aldehyde or oxo group of donors, NAD or NADP as acceptor	22/4152	151/45175	0.0325977	0.232298		2	GO:0046951	BP	ketone body biosynthetic process	2/3400	5/45175	0.0485809	0.416159
4	GO:0004478	MF	methionine adenosyltransferase activity	4/4152	14/45175	0.0336701	0.23703		5	GO:0016717	MF	oxidoreductase activity, acting on paired donors, with oxidation of a pair of donors resulting in the reduction of molecular oxygen to two molecules of water	5/3400	27/45175	0.0483728	0.416159
4	GO:0102500	MF	beta-maltose 4-alpha-glucanotransferase activity	4/4152	14/45175	0.0336701	0.23703		5	GO:0016308	MF	1-phosphatidylinositol-4-phosphate 5-kinase activity	5/3400	27/45175	0.0483728	0.416159
4	GO:0004133	MF	glycogen debranching enzyme activity	4/4152	14/45175	0.0336701	0.23703		2	GO:0010309	MF	acireductone dioxygenase [iron(II)-requiring] activity	2/3400	5/45175	0.0485809	0.416159
4	GO:0015114	MF	phosphate ion transmembrane transporter activity	4/4152	14/45175	0.0336701	0.23703		2	GO:0009703	MF	nitrate reductase (NADH) activity	2/3400	5/45175	0.0485809	0.416159
4	GO:0010277	MF	chlorophyllide a oxygenase [overall] activity	4/4152	14/45175	0.0336701	0.23703		2	GO:0004419	MF	hydroxymethylglutaryl-CoA lyase activity	2/3400	5/45175	0.0485809	0.416159
4	GO:0004134	MF	4-alpha-glucanotransferase activity	4/4152	14/45175	0.0336701	0.23703		2	GO:0008940	MF	nitrate reductase activity	2/3400	5/45175	0.0485809	0.416159
20	GO:0046915	MF	transition metal ion transmembrane transporter activity	20/4152	134/45175	0.0339914	0.238879		2	GO:0004750	MF	ribulose-phosphate 3-epimerase activity	2/3400	5/45175	0.0485809	0.416159
9	GO:0098590	CC	plasma membrane region	9/4152	46/45175	0.0342993	0.240835		2	GO:0050463	MF	nitrate reductase [NAD(P)H] activity	2/3400	5/45175	0.0485809	0.416159
9	GO:0031305	CC	integral component of mitochondrial inner membrane	9/4152	48/45175	0.0387682	0.269885		2	GO:0050464	MF	nitrate reductase (NADPH) activity	2/3400	5/45175	0.0485809	0.416159
9	GO:0031304	CC	intrinsic component of mitochondrial inner membrane	9/4152	48/45175	0.0387682	0.269885		2	GO:0080048	MF	GDP-D-glucose phosphorylase activity	2/3400	5/45175	0.0485809	0.416159
47	GO:0048583	BP	regulation of response to stimulus	47/4152	383/45175	0.0407647	0.283058		19	GO:0005871	CC	kinesin complex	19/3400	160/45175	0.0488372	0.417915
9	GO:0051787	MF	misfolded protein binding	9/4152	49/45175	0.0415985	0.286403		4	GO:0044070	BP	regulation of anion transport	4/3400	19/45175	0.0498995	0.423002
4	GO:0006772	BP	thiamine metabolic process	4/4152	15/45175	0.0426601	0.291083		4	GO:0010274	BP	hydrotropism	4/3400	19/45175	0.0498995	0.423002
4	GO:0042723	BP	thiamine-containing compound metabolic process	4/4152	15/45175	0.0426601	0.291083		4	GO:0008169	MF	C-methyltransferase activity	4/3400	19/45175	0.0498995	0.423002
3	GO:0010304	BP	PSII associated light-harvesting complex II catabolic process	3/4152	9/45175	0.0427075	0.291083
3	GO:0019368	BP	fatty acid elongation, unsaturated fatty acid	3/4152	9/45175	0.0427075	0.291083
3	GO:0019367	BP	fatty acid elongation, saturated fatty acid	3/4152	9/45175	0.0427075	0.291083
3	GO:0034625	BP	fatty acid elongation, monounsaturated fatty acid	3/4152	9/45175	0.0427075	0.291083
3	GO:0034626	BP	fatty acid elongation, polyunsaturated fatty acid	3/4152	9/45175	0.0427075	0.291083
3	GO:0016629	MF	12-oxophytodienoate reductase activity	3/4152	9/45175	0.0427075	0.291083
3	GO:0009922	MF	fatty acid elongase activity	3/4152	9/45175	0.0427075	0.291083
3	GO:0047209	MF	coniferyl-alcohol glucosyltransferase activity	3/4152	9/45175	0.0427075	0.291083
7	GO:0009065	BP	glutamine family amino acid catabolic process	7/4152	36/45175	0.0429535	0.29227
7	GO:0034620	BP	cellular response to unfolded protein	7/4152	36/45175	0.0429535	0.29227
23	GO:0031401	BP	positive regulation of protein modification process	23/4152	167/45175	0.0442833	0.296745
2	GO:0009835	BP	fruit ripening	2/4152	4/45175	0.0446795	0.296745
2	GO:0009700	BP	indole phytoalexin biosynthetic process	2/4152	4/45175	0.0446795	0.296745
2	GO:0045747	BP	positive regulation of Notch signaling pathway	2/4152	4/45175	0.0446795	0.296745
2	GO:0052837	BP	thiazole biosynthetic process	2/4152	4/45175	0.0446795	0.296745
2	GO:0052838	BP	thiazole metabolic process	2/4152	4/45175	0.0446795	0.296745
2	GO:0046415	BP	urate metabolic process	2/4152	4/45175	0.0446795	0.296745
2	GO:0018131	BP	oxazole or thiazole biosynthetic process	2/4152	4/45175	0.0446795	0.296745
2	GO:0009827	BP	plant-type cell wall modification	2/4152	4/45175	0.0446795	0.296745
2	GO:0019628	BP	urate catabolic process	2/4152	4/45175	0.0446795	0.296745
2	GO:0008593	BP	regulation of Notch signaling pathway	2/4152	4/45175	0.0446795	0.296745
2	GO:0046217	BP	indole phytoalexin metabolic process	2/4152	4/45175	0.0446795	0.296745
2	GO:0045117	BP	azole transmembrane transport	2/4152	4/45175	0.0446795	0.296745
2	GO:0046484	BP	oxazole or thiazole metabolic process	2/4152	4/45175	0.0446795	0.296745
2	GO:0030974	BP	thiamine pyrophosphate transmembrane transport	2/4152	4/45175	0.0446795	0.296745
6	GO:0030574	BP	collagen catabolic process	6/4152	29/45175	0.0452244	0.296745
6	GO:0071577	BP	zinc ion transmembrane transport	6/4152	29/45175	0.0452244	0.296745
6	GO:0006829	BP	zinc ion transport	6/4152	29/45175	0.0452244	0.296745
5	GO:2000580	BP	regulation of ATP-dependent microtubule motor activity, plus-end-directed	5/4152	22/45175	0.0458343	0.296745
5	GO:2000582	BP	positive regulation of ATP-dependent microtubule motor activity, plus-end-directed	5/4152	22/45175	0.0458343	0.296745
5	GO:2000576	BP	positive regulation of microtubule motor activity	5/4152	22/45175	0.0458343	0.296745
5	GO:2000574	BP	regulation of microtubule motor activity	5/4152	22/45175	0.0458343	0.296745
2	GO:0048531	MF	beta-1,3-galactosyltransferase activity	2/4152	4/45175	0.0446795	0.296745
2	GO:0004451	MF	isocitrate lyase activity	2/4152	4/45175	0.0446795	0.296745
2	GO:0050589	MF	leucocyanidin oxygenase activity	2/4152	4/45175	0.0446795	0.296745
2	GO:0004411	MF	homogentisate 1,2-dioxygenase activity	2/4152	4/45175	0.0446795	0.296745
2	GO:0008948	MF	oxaloacetate decarboxylase activity	2/4152	4/45175	0.0446795	0.296745
2	GO:0004771	MF	sterol esterase activity	2/4152	4/45175	0.0446795	0.296745
2	GO:0015234	MF	thiamine transmembrane transporter activity	2/4152	4/45175	0.0446795	0.296745
2	GO:0008428	MF	ribonuclease inhibitor activity	2/4152	4/45175	0.0446795	0.296745
2	GO:0047443	MF	4-hydroxy-4-methyl-2-oxoglutarate aldolase activity	2/4152	4/45175	0.0446795	0.296745
2	GO:1901474	MF	azole transmembrane transporter activity	2/4152	4/45175	0.0446795	0.296745
2	GO:0047292	MF	trihydroxypterocarpan dimethylallyltransferase activity	2/4152	4/45175	0.0446795	0.296745
5	GO:0051959	MF	dynein light intermediate chain binding	5/4152	22/45175	0.0458343	0.296745
5	GO:0045505	MF	dynein intermediate chain binding	5/4152	22/45175	0.0458343	0.296745
57	GO:0009506	CC	plasmodesma	57/4152	479/45175	0.0463127	0.298884
57	GO:0070161	CC	anchoring junction	57/4152	481/45175	0.0470163	0.301037
57	GO:0030054	CC	cell junction	57/4152	481/45175	0.0470163	0.301037
57	GO:0005911	CC	cell-cell junction	57/4152	481/45175	0.0470163	0.301037
17	GO:0048584	BP	positive regulation of response to stimulus	17/4152	113/45175	0.0476213	0.304432
9	GO:1902936	MF	phosphatidylinositol bisphosphate binding	9/4152	51/45175	0.0484642	0.306213
54	GO:0042626	MF	ATPase-coupled transmembrane transporter activity	54/4152	453/45175	0.0493504	0.31123
15	GO:0061135	MF	endopeptidase regulator activity	15/4152	97/45175	0.0496158	0.312518
