# Supplementary material for: Melatonin Attenuates the Urea-Induced Yields Improvement Through Remodeling Transcriptome and Rhizosphere Microbial Community Structure in Soybean
Source: Front Microbiol. 2022 Jul 7;13:903467. doi: 10.3389/fmicb.2022.903467 (PMC9301482; doi:10.3389/fmicb.2022.903467)
Supplement: Supplementary Table 6 — GO enrichment analysis of different clusters. [file Table_6.xlsx]

## Sheet: cluster 9
Table S6. GO enrichment analysis of different cluster.
go_id	go_type	enrichment	discription	ratio_in_study	ratio_in_pop	p_uncorrected	p_corrected	enrich_factor	depth	study_count	pop_count	seq_list	neg_log10p_uncorrected	neg_log10p_corrected
GO:0047672	MF	e	anthranilate N-benzoyltransferase activity	3/245	5/45175	1.56315e-06	0.0127209	0.6	5	3	5	Glyma.20G045800.Wm82.a4.v1;Glyma.08G312000.Wm82.a4.v1;Glyma.18G113100.Wm82.a4.v1	5.806	1.89548
GO:0019252	BP	e	starch biosynthetic process	4/245	34/45175	3.44459e-05	0.0934403	0.117647	8	4	34	Glyma.16G018500.Wm82.a4.v1;Glyma.04G030300.Wm82.a4.v1;Glyma.12G042400.Wm82.a4.v1;Glyma.04G011900.Wm82.a4.v1	4.46286	1.02947
GO:0042440	BP	e	pigment metabolic process	7/245	183/45175	6.84497e-05	0.139261	0.0382514	2	7	183	Glyma.14G049700.Wm82.a4.v1;Glyma.03G128900.Wm82.a4.v1;Glyma.02G267800.Wm82.a4.v1;Glyma.18G111900.Wm82.a4.v1;Glyma.19G139300.Wm82.a4.v1;Glyma.09G226000.Wm82.a4.v1;Glyma.10G097800.Wm82.a4.v1	4.16463	0.856171
GO:0005982	BP	e	starch metabolic process	4/245	45/45175	0.000105609	0.14201	0.0888889	7	4	45	Glyma.16G018500.Wm82.a4.v1;Glyma.04G030300.Wm82.a4.v1;Glyma.12G042400.Wm82.a4.v1;Glyma.04G011900.Wm82.a4.v1	3.9763	0.847682
GO:0031540	BP	e	regulation of anthocyanin biosynthetic process	2/245	4/45175	0.000174502	0.14201	0.5	6	2	4	Glyma.02G026300.Wm82.a4.v1;Glyma.01G038600.Wm82.a4.v1	3.7582	0.847682
GO:0015837	BP	e	amine transport	2/245	4/45175	0.000174502	0.14201	0.5	5	2	4	Glyma.10G168100.Wm82.a4.v1;Glyma.10G168200.Wm82.a4.v1	3.7582	0.847682
GO:0009962	BP	e	regulation of flavonoid biosynthetic process	2/245	4/45175	0.000174502	0.14201	0.5	5	2	4	Glyma.02G026300.Wm82.a4.v1;Glyma.01G038600.Wm82.a4.v1	3.7582	0.847682
GO:0009641	BP	e	shade avoidance	2/245	4/45175	0.000174502	0.14201	0.5	6	2	4	Glyma.02G267800.Wm82.a4.v1;Glyma.14G049700.Wm82.a4.v1	3.7582	0.847682
GO:0015843	BP	e	methylammonium transport	2/245	4/45175	0.000174502	0.14201	0.5	7	2	4	Glyma.10G168100.Wm82.a4.v1;Glyma.10G168200.Wm82.a4.v1	3.7582	0.847682
GO:0008878	MF	e	glucose-1-phosphate adenylyltransferase activity	3/245	21/45175	0.000194959	0.144234	0.142857	6	3	21	Glyma.04G030300.Wm82.a4.v1;Glyma.12G042400.Wm82.a4.v1;Glyma.04G011900.Wm82.a4.v1	3.71006	0.840932
GO:0019755	BP	e	one-carbon compound transport	2/245	5/45175	0.000289795	0.196529	0.4	5	2	5	Glyma.10G168100.Wm82.a4.v1;Glyma.10G168200.Wm82.a4.v1	3.53791	0.706573
GO:0031537	BP	e	regulation of anthocyanin metabolic process	2/245	6/45175	0.000433135	0.271143	0.333333	5	2	6	Glyma.02G026300.Wm82.a4.v1;Glyma.01G038600.Wm82.a4.v1	3.36338	0.566802
GO:0009640	BP	e	photomorphogenesis	3/245	29/45175	0.000518738	0.301535	0.103448	6	3	29	Glyma.02G267800.Wm82.a4.v1;Glyma.14G049700.Wm82.a4.v1;Glyma.15G029500.Wm82.a4.v1	3.28505	0.520662
GO:0005978	BP	e	glycogen biosynthetic process	3/245	33/45175	0.000762271	0.336259	0.0909091	8	3	33	Glyma.04G030300.Wm82.a4.v1;Glyma.12G042400.Wm82.a4.v1;Glyma.04G011900.Wm82.a4.v1	3.11789	0.473325
GO:0009416	BP	e	response to light stimulus	8/245	365/45175	0.000921551	0.336259	0.0219178	4	8	365	Glyma.06G194900.Wm82.a4.v1;Glyma.10G222100.Wm82.a4.v1;Glyma.02G267800.Wm82.a4.v1;Glyma.19G194900.Wm82.a4.v1;Glyma.15G029500.Wm82.a4.v1;Glyma.13G153400.Wm82.a4.v1;Glyma.14G049700.Wm82.a4.v1;Glyma.06G076900.Wm82.a4.v1	3.03548	0.473325
GO:0010257	BP	e	NADH dehydrogenase complex assembly	3/245	39/45175	0.00124661	0.336259	0.0769231	7	3	39	Glyma.03G261200.Wm82.a4.v1;Glyma.11G201200.Wm82.a4.v1;Glyma.18G049600.Wm82.a4.v1	2.90427	0.473325
GO:0009817	BP	e	defense response to fungus, incompatible interaction	2/245	10/45175	0.00128091	0.336259	0.2	8	2	10	Glyma.11G201200.Wm82.a4.v1;Glyma.18G049600.Wm82.a4.v1	2.89248	0.473325
GO:0009785	BP	e	blue light signaling pathway	2/245	10/45175	0.00128091	0.336259	0.2	8	2	10	Glyma.19G194900.Wm82.a4.v1;Glyma.13G153400.Wm82.a4.v1	2.89248	0.473325
GO:0009649	BP	e	entrainment of circadian clock	2/245	10/45175	0.00128091	0.336259	0.2	4	2	10	Glyma.02G267800.Wm82.a4.v1;Glyma.14G049700.Wm82.a4.v1	2.89248	0.473325
GO:0071483	BP	e	cellular response to blue light	2/245	10/45175	0.00128091	0.336259	0.2	7	2	10	Glyma.19G194900.Wm82.a4.v1;Glyma.13G153400.Wm82.a4.v1	2.89248	0.473325
GO:0030522	BP	e	intracellular receptor signaling pathway	2/245	10/45175	0.00128091	0.336259	0.2	5	2	10	Glyma.19G194900.Wm82.a4.v1;Glyma.13G153400.Wm82.a4.v1	2.89248	0.473325
GO:0010258	BP	e	NADH dehydrogenase complex (plastoquinone) assembly	2/245	10/45175	0.00128091	0.336259	0.2	8	2	10	Glyma.11G201200.Wm82.a4.v1;Glyma.18G049600.Wm82.a4.v1	2.89248	0.473325
GO:0009536	CC	e	plastid	17/245	1317/45175	0.000937871	0.336259	0.0129081	5	17	1317	Glyma.09G210900.Wm82.a4.v1;Glyma.12G052500.Wm82.a4.v1;Glyma.11G232600.Wm82.a4.v1;Glyma.07G145800.Wm82.a4.v1;Glyma.08G167900.Wm82.a4.v1;Glyma.19G139300.Wm82.a4.v1;Glyma.17G033400.Wm82.a4.v1;Glyma.04G030300.Wm82.a4.v1;Glyma.10G028900.Wm82.a4.v1;Glyma.16G018500.Wm82.a4.v1;Glyma.04G011900.Wm82.a4.v1;Glyma.13G135100.Wm82.a4.v1;Glyma.09G226000.Wm82.a4.v1;Glyma.12G042400.Wm82.a4.v1;Glyma.20G076300.Wm82.…	3.02786	0.473325
GO:0046857	MF	e	oxidoreductase activity, acting on other nitrogenous compounds as donors, with NAD or NADP as acceptor	2/245	8/45175	0.000802742	0.336259	0.25	4	2	8	Glyma.01G231900.Wm82.a4.v1;Glyma.06G109200.Wm82.a4.v1	3.09542	0.473325
GO:0016491	MF	e	oxidoreductase activity	36/245	3864/45175	0.00126371	0.336259	0.00931677	2	36	3864	Glyma.18G229700.Wm82.a4.v1;Glyma.11G232600.Wm82.a4.v1;Glyma.03G030800.Wm82.a4.v1;Glyma.12G054767.Wm82.a4.v1;Glyma.17G001302.Wm82.a4.v1;Glyma.04G190800.Wm82.a4.v1;Glyma.05G003200.Wm82.a4.v1;Glyma.08G114400.Wm82.a4.v1;Glyma.06G109200.Wm82.a4.v1;Glyma.03G128900.Wm82.a4.v1;Glyma.03G122000.Wm82.a4.v1;Glyma.03G056700.Wm82.a4.v1;Glyma.09G135800.Wm82.a4.v1;Glyma.11G201200.Wm82.a4.v1;Glyma.15G050300.Wm82.…	2.89835	0.473325
GO:0016851	MF	e	magnesium chelatase activity	2/245	10/45175	0.00128091	0.336259	0.2	5	2	10	Glyma.19G139300.Wm82.a4.v1;Glyma.10G097800.Wm82.a4.v1	2.89248	0.473325
GO:0051002	MF	e	ligase activity, forming nitrogen-metal bonds	2/245	10/45175	0.00128091	0.336259	0.2	3	2	10	Glyma.19G139300.Wm82.a4.v1;Glyma.10G097800.Wm82.a4.v1	2.89248	0.473325
GO:0051003	MF	e	ligase activity, forming nitrogen-metal bonds, forming coordination complexes	2/245	10/45175	0.00128091	0.336259	0.2	4	2	10	Glyma.19G139300.Wm82.a4.v1;Glyma.10G097800.Wm82.a4.v1	2.89248	0.473325
GO:0009314	BP	e	response to radiation	8/245	394/45175	0.00149562	0.344708	0.0203046	3	8	394	Glyma.06G194900.Wm82.a4.v1;Glyma.10G222100.Wm82.a4.v1;Glyma.02G267800.Wm82.a4.v1;Glyma.19G194900.Wm82.a4.v1;Glyma.15G029500.Wm82.a4.v1;Glyma.13G153400.Wm82.a4.v1;Glyma.14G049700.Wm82.a4.v1;Glyma.06G076900.Wm82.a4.v1	2.82518	0.462549
GO:0009507	CC	e	chloroplast	16/245	1257/45175	0.00151928	0.344708	0.0127287	6	16	1257	Glyma.09G210900.Wm82.a4.v1;Glyma.12G052500.Wm82.a4.v1;Glyma.11G232600.Wm82.a4.v1;Glyma.07G145800.Wm82.a4.v1;Glyma.08G167900.Wm82.a4.v1;Glyma.19G139300.Wm82.a4.v1;Glyma.17G033400.Wm82.a4.v1;Glyma.04G030300.Wm82.a4.v1;Glyma.10G028900.Wm82.a4.v1;Glyma.16G018500.Wm82.a4.v1;Glyma.04G011900.Wm82.a4.v1;Glyma.09G226000.Wm82.a4.v1;Glyma.12G042400.Wm82.a4.v1;Glyma.20G076300.Wm82.a4.v1;Glyma.10G097800.Wm82.…	2.81836	0.462549
GO:0006112	BP	e	energy reserve metabolic process	3/245	46/45175	0.00201366	0.399687	0.0652174	5	3	46	Glyma.04G030300.Wm82.a4.v1;Glyma.12G042400.Wm82.a4.v1;Glyma.04G011900.Wm82.a4.v1	2.69601	0.39828
GO:0005977	BP	e	glycogen metabolic process	3/245	46/45175	0.00201366	0.399687	0.0652174	7	3	46	Glyma.04G030300.Wm82.a4.v1;Glyma.12G042400.Wm82.a4.v1;Glyma.04G011900.Wm82.a4.v1	2.69601	0.39828
GO:0015698	BP	e	inorganic anion transport	5/245	167/45175	0.00225138	0.424989	0.0299401	6	5	167	Glyma.15G011200.Wm82.a4.v1;Glyma.18G144100.Wm82.a4.v1;Glyma.20G031700.Wm82.a4.v1;Glyma.19G219500.Wm82.a4.v1;Glyma.10G028900.Wm82.a4.v1	2.64755	0.371622
GO:0046283	BP	e	anthocyanin-containing compound metabolic process	2/245	14/45175	0.00255348	0.424989	0.142857	4	2	14	Glyma.02G267800.Wm82.a4.v1;Glyma.14G049700.Wm82.a4.v1	2.59287	0.371622
GO:0015695	BP	e	organic cation transport	2/245	14/45175	0.00255348	0.424989	0.142857	6	2	14	Glyma.10G168100.Wm82.a4.v1;Glyma.10G168200.Wm82.a4.v1	2.59287	0.371622
GO:0047172	MF	e	shikimate O-hydroxycinnamoyltransferase activity	3/245	48/45175	0.00227616	0.424989	0.0625	7	3	48	Glyma.20G045800.Wm82.a4.v1;Glyma.08G312000.Wm82.a4.v1;Glyma.18G113100.Wm82.a4.v1	2.6428	0.371622
GO:0015103	MF	e	inorganic anion transmembrane transporter activity	5/245	168/45175	0.00231036	0.424989	0.0297619	5	5	168	Glyma.10G028900.Wm82.a4.v1;Glyma.15G011200.Wm82.a4.v1;Glyma.20G031700.Wm82.a4.v1;Glyma.19G219500.Wm82.a4.v1;Glyma.11G050500.Wm82.a4.v1	2.63632	0.371622
GO:0016661	MF	e	oxidoreductase activity, acting on other nitrogenous compounds as donors	2/245	14/45175	0.00255348	0.424989	0.142857	3	2	14	Glyma.01G231900.Wm82.a4.v1;Glyma.06G109200.Wm82.a4.v1	2.59287	0.371622
GO:0050737	MF	e	O-hydroxycinnamoyltransferase activity	3/245	50/45175	0.00255892	0.424989	0.06	6	3	50	Glyma.20G045800.Wm82.a4.v1;Glyma.08G312000.Wm82.a4.v1;Glyma.18G113100.Wm82.a4.v1	2.59194	0.371622
GO:0016604	CC	e	nuclear body	4/245	107/45175	0.00281471	0.456758	0.0373832	2	4	107	Glyma.02G267800.Wm82.a4.v1;Glyma.09G182900.Wm82.a4.v1;Glyma.14G049700.Wm82.a4.v1;Glyma.17G247100.Wm82.a4.v1	2.55057	0.340314
GO:0050734	MF	e	hydroxycinnamoyltransferase activity	3/245	52/45175	0.00286245	0.456758	0.0576923	5	3	52	Glyma.20G045800.Wm82.a4.v1;Glyma.08G312000.Wm82.a4.v1;Glyma.18G113100.Wm82.a4.v1	2.54326	0.340314
GO:0010275	BP	e	NAD(P)H dehydrogenase complex assembly	2/245	15/45175	0.00293581	0.459454	0.133333	7	2	15	Glyma.11G201200.Wm82.a4.v1;Glyma.18G049600.Wm82.a4.v1	2.53227	0.337758
GO:0009628	BP	e	response to abiotic stimulus	12/245	876/45175	0.00323533	0.477322	0.0136986	2	12	876	Glyma.13G135100.Wm82.a4.v1;Glyma.06G194900.Wm82.a4.v1;Glyma.02G026300.Wm82.a4.v1;Glyma.10G222100.Wm82.a4.v1;Glyma.02G267800.Wm82.a4.v1;Glyma.14G049700.Wm82.a4.v1;Glyma.19G194900.Wm82.a4.v1;Glyma.15G029500.Wm82.a4.v1;Glyma.13G153400.Wm82.a4.v1;Glyma.01G038600.Wm82.a4.v1;Glyma.16G105100.Wm82.a4.v1;Glyma.06G076900.Wm82.a4.v1	2.49008	0.321189
GO:0046713	BP	e	borate transport	2/245	16/45175	0.00334325	0.477322	0.125	7	2	16	Glyma.15G011200.Wm82.a4.v1;Glyma.19G219500.Wm82.a4.v1	2.47583	0.321189
GO:0005452	MF	e	inorganic anion exchanger activity	2/245	16/45175	0.00334325	0.477322	0.125	6	2	16	Glyma.15G011200.Wm82.a4.v1;Glyma.19G219500.Wm82.a4.v1	2.47583	0.321189
GO:0016987	MF	e	sigma factor activity	2/245	16/45175	0.00334325	0.477322	0.125	2	2	16	Glyma.13G041200.Wm82.a4.v1;Glyma.06G125700.Wm82.a4.v1	2.47583	0.321189
GO:0080139	MF	e	borate efflux transmembrane transporter activity	2/245	16/45175	0.00334325	0.477322	0.125	6	2	16	Glyma.15G011200.Wm82.a4.v1;Glyma.19G219500.Wm82.a4.v1	2.47583	0.321189
GO:0055114	BP	e	oxidation-reduction process	24/245	2391/45175	0.00373582	0.504755	0.0100376	2	24	2391	Glyma.18G229700.Wm82.a4.v1;Glyma.07G194300.Wm82.a4.v1;Glyma.03G030800.Wm82.a4.v1;Glyma.03G122000.Wm82.a4.v1;Glyma.04G190800.Wm82.a4.v1;Glyma.12G042400.Wm82.a4.v1;Glyma.08G114400.Wm82.a4.v1;Glyma.06G109200.Wm82.a4.v1;Glyma.03G056700.Wm82.a4.v1;Glyma.11G201200.Wm82.a4.v1;Glyma.15G050300.Wm82.a4.v1;Glyma.09G262800.Wm82.a4.v1;Glyma.03G098900.Wm82.a4.v1;Glyma.15G124700.Wm82.a4.v1;Glyma.03G242400.Wm82.…	2.42761	0.296919
GO:0005887	CC	e	integral component of plasma membrane	6/245	271/45175	0.00378349	0.504755	0.0221402	4	6	271	Glyma.10G168100.Wm82.a4.v1;Glyma.19G238502.Wm82.a4.v1;Glyma.10G168200.Wm82.a4.v1;Glyma.10G028900.Wm82.a4.v1;Glyma.12G044700.Wm82.a4.v1;Glyma.18G144100.Wm82.a4.v1	2.42211	0.296919
GO:0047196	MF	e	long-chain-alcohol O-fatty-acyltransferase activity	2/245	17/45175	0.00377551	0.504755	0.117647	6	2	17	Glyma.06G291300.Wm82.a4.v1;Glyma.13G295900.Wm82.a4.v1	2.42302	0.296919
GO:0072488	BP	e	ammonium transmembrane transport	2/245	18/45175	0.00423231	0.538165	0.111111	8	2	18	Glyma.10G168100.Wm82.a4.v1;Glyma.10G168200.Wm82.a4.v1	2.37342	0.269084
GO:0015696	BP	e	ammonium transport	2/245	18/45175	0.00423231	0.538165	0.111111	7	2	18	Glyma.10G168100.Wm82.a4.v1;Glyma.10G168200.Wm82.a4.v1	2.37342	0.269084
GO:0009501	CC	e	amyloplast	2/245	18/45175	0.00423231	0.538165	0.111111	6	2	18	Glyma.13G135100.Wm82.a4.v1;Glyma.16G018500.Wm82.a4.v1	2.37342	0.269084
GO:0009535	CC	e	chloroplast thylakoid membrane	7/245	376/45175	0.00467712	0.576703	0.018617	6	7	376	Glyma.06G194900.Wm82.a4.v1;Glyma.10G222100.Wm82.a4.v1;Glyma.01G182600.Wm82.a4.v1;Glyma.18G049600.Wm82.a4.v1;Glyma.06G097000.Wm82.a4.v1;Glyma.10G075000.Wm82.a4.v1;Glyma.11G201200.Wm82.a4.v1	2.33002	0.239048
GO:0055035	CC	e	plastid thylakoid membrane	7/245	376/45175	0.00467712	0.576703	0.018617	5	7	376	Glyma.06G194900.Wm82.a4.v1;Glyma.10G222100.Wm82.a4.v1;Glyma.01G182600.Wm82.a4.v1;Glyma.18G049600.Wm82.a4.v1;Glyma.06G097000.Wm82.a4.v1;Glyma.10G075000.Wm82.a4.v1;Glyma.11G201200.Wm82.a4.v1	2.33002	0.239048
GO:0070566	MF	e	adenylyltransferase activity	3/245	63/45175	0.00492371	0.598047	0.047619	5	3	63	Glyma.04G030300.Wm82.a4.v1;Glyma.12G042400.Wm82.a4.v1;Glyma.04G011900.Wm82.a4.v1	2.30771	0.223265
GO:0008374	MF	e	O-acyltransferase activity	6/245	289/45175	0.00515598	0.606683	0.0207612	5	6	289	Glyma.18G113100.Wm82.a4.v1;Glyma.08G312000.Wm82.a4.v1;Glyma.13G295900.Wm82.a4.v1;Glyma.20G045800.Wm82.a4.v1;Glyma.06G291300.Wm82.a4.v1;Glyma.03G152400.Wm82.a4.v1	2.28769	0.217038
GO:0004144	MF	e	diacylglycerol O-acyltransferase activity	2/245	20/45175	0.00521846	0.606683	0.1	7	2	20	Glyma.06G291300.Wm82.a4.v1;Glyma.13G295900.Wm82.a4.v1	2.28246	0.217038
GO:0008519	MF	e	ammonium transmembrane transporter activity	2/245	20/45175	0.00521846	0.606683	0.1	7	2	20	Glyma.10G168100.Wm82.a4.v1;Glyma.10G168200.Wm82.a4.v1	2.28246	0.217038
GO:0015994	BP	e	chlorophyll metabolic process	3/245	66/45175	0.00560667	0.616891	0.0454545	6	3	66	Glyma.09G226000.Wm82.a4.v1;Glyma.19G139300.Wm82.a4.v1;Glyma.10G097800.Wm82.a4.v1	2.25129	0.209791
GO:0019432	BP	e	triglyceride biosynthetic process	2/245	21/45175	0.00574724	0.616891	0.0952381	8	2	21	Glyma.06G291300.Wm82.a4.v1;Glyma.13G295900.Wm82.a4.v1	2.24054	0.209791
GO:0042651	CC	e	thylakoid membrane	7/245	391/45175	0.00576109	0.616891	0.0179028	4	7	391	Glyma.06G194900.Wm82.a4.v1;Glyma.10G222100.Wm82.a4.v1;Glyma.01G182600.Wm82.a4.v1;Glyma.18G049600.Wm82.a4.v1;Glyma.06G097000.Wm82.a4.v1;Glyma.10G075000.Wm82.a4.v1;Glyma.11G201200.Wm82.a4.v1	2.2395	0.209791
GO:0034357	CC	e	photosynthetic membrane	7/245	391/45175	0.00576109	0.616891	0.0179028	3	7	391	Glyma.06G194900.Wm82.a4.v1;Glyma.10G222100.Wm82.a4.v1;Glyma.01G182600.Wm82.a4.v1;Glyma.18G049600.Wm82.a4.v1;Glyma.06G097000.Wm82.a4.v1;Glyma.10G075000.Wm82.a4.v1;Glyma.11G201200.Wm82.a4.v1	2.2395	0.209791
GO:0008942	MF	e	nitrite reductase [NAD(P)H] activity	1/245	1/45175	0.00542335	0.616891	1	5	1	1	Glyma.01G231900.Wm82.a4.v1	2.26573	0.209791
GO:0009639	BP	e	response to red or far red light	3/245	70/45175	0.00660157	0.697008	0.0428571	5	3	70	Glyma.02G267800.Wm82.a4.v1;Glyma.14G049700.Wm82.a4.v1;Glyma.15G029500.Wm82.a4.v1	2.18035	0.156762
GO:0009250	BP	e	glucan biosynthetic process	5/245	216/45175	0.00668059	0.697008	0.0231481	7	5	216	Glyma.15G074000.Wm82.a4.v1;Glyma.16G018500.Wm82.a4.v1;Glyma.04G030300.Wm82.a4.v1;Glyma.12G042400.Wm82.a4.v1;Glyma.04G011900.Wm82.a4.v1	2.17519	0.156762
GO:0046463	BP	e	acylglycerol biosynthetic process	2/245	23/45175	0.00687491	0.69935	0.0869565	7	2	23	Glyma.06G291300.Wm82.a4.v1;Glyma.13G295900.Wm82.a4.v1	2.16273	0.155305
GO:0046460	BP	e	neutral lipid biosynthetic process	2/245	23/45175	0.00687491	0.69935	0.0869565	6	2	23	Glyma.06G291300.Wm82.a4.v1;Glyma.13G295900.Wm82.a4.v1	2.16273	0.155305
GO:0080167	BP	e	response to karrikin	2/245	24/45175	0.00747325	0.750831	0.0833333	3	2	24	Glyma.02G026300.Wm82.a4.v1;Glyma.01G038600.Wm82.a4.v1	2.12649	0.124458
GO:0006641	BP	e	triglyceride metabolic process	2/245	25/45175	0.00809425	0.803305	0.08	7	2	25	Glyma.06G291300.Wm82.a4.v1;Glyma.13G295900.Wm82.a4.v1	2.09182	0.0951196
GO:0009605	BP	e	response to external stimulus	9/245	635/45175	0.00827722	0.811566	0.0141732	2	9	635	Glyma.20G031700.Wm82.a4.v1;Glyma.02G267800.Wm82.a4.v1;Glyma.14G049700.Wm82.a4.v1;Glyma.18G049600.Wm82.a4.v1;Glyma.06G076900.Wm82.a4.v1;Glyma.13G135100.Wm82.a4.v1;Glyma.16G105100.Wm82.a4.v1;Glyma.11G201200.Wm82.a4.v1;Glyma.17G108700.Wm82.a4.v1	2.08212	0.090676
GO:0009648	BP	e	photoperiodism	2/245	26/45175	0.00873764	0.836552	0.0769231	5	2	26	Glyma.02G267800.Wm82.a4.v1;Glyma.14G049700.Wm82.a4.v1	2.05861	0.0775071
GO:0048573	BP	e	photoperiodism, flowering	2/245	26/45175	0.00873764	0.836552	0.0769231	6	2	26	Glyma.02G267800.Wm82.a4.v1;Glyma.14G049700.Wm82.a4.v1	2.05861	0.0775071
GO:0031226	CC	e	intrinsic component of plasma membrane	8/245	532/45175	0.0089669	0.848519	0.0150376	3	8	532	Glyma.17G113100.Wm82.a4.v1;Glyma.10G168100.Wm82.a4.v1;Glyma.19G238502.Wm82.a4.v1;Glyma.10G168200.Wm82.a4.v1;Glyma.10G028900.Wm82.a4.v1;Glyma.12G044700.Wm82.a4.v1;Glyma.11G165100.Wm82.a4.v1;Glyma.18G144100.Wm82.a4.v1	2.04736	0.0713383
GO:0006639	BP	e	acylglycerol metabolic process	2/245	27/45175	0.00940316	0.865357	0.0740741	6	2	27	Glyma.06G291300.Wm82.a4.v1;Glyma.13G295900.Wm82.a4.v1	2.02673	0.0628045
GO:0006638	BP	e	neutral lipid metabolic process	2/245	27/45175	0.00940316	0.865357	0.0740741	5	2	27	Glyma.06G291300.Wm82.a4.v1;Glyma.13G295900.Wm82.a4.v1	2.02673	0.0628045
GO:0000271	BP	e	polysaccharide biosynthetic process	6/245	329/45175	0.00946385	0.865357	0.0182371	5	6	329	Glyma.12G042400.Wm82.a4.v1;Glyma.04G030300.Wm82.a4.v1;Glyma.15G074000.Wm82.a4.v1;Glyma.16G018500.Wm82.a4.v1;Glyma.04G011900.Wm82.a4.v1;Glyma.17G003900.Wm82.a4.v1	2.02393	0.0628045
GO:0016109	BP	e	tetraterpenoid biosynthetic process	2/245	28/45175	0.0100906	0.871605	0.0714286	8	2	28	Glyma.03G128900.Wm82.a4.v1;Glyma.18G111900.Wm82.a4.v1	1.99608	0.0596802
GO:0009581	BP	e	detection of external stimulus	2/245	28/45175	0.0100906	0.871605	0.0714286	3	2	28	Glyma.16G105100.Wm82.a4.v1;Glyma.06G076900.Wm82.a4.v1	1.99608	0.0596802
GO:0009582	BP	e	detection of abiotic stimulus	2/245	28/45175	0.0100906	0.871605	0.0714286	3	2	28	Glyma.16G105100.Wm82.a4.v1;Glyma.06G076900.Wm82.a4.v1	1.99608	0.0596802
GO:0016117	BP	e	carotenoid biosynthetic process	2/245	28/45175	0.0100906	0.871605	0.0714286	9	2	28	Glyma.03G128900.Wm82.a4.v1;Glyma.18G111900.Wm82.a4.v1	1.99608	0.0596802
GO:0046148	BP	e	pigment biosynthetic process	4/245	156/45175	0.0105477	0.871605	0.025641	3	4	156	Glyma.18G111900.Wm82.a4.v1;Glyma.10G097800.Wm82.a4.v1;Glyma.03G128900.Wm82.a4.v1;Glyma.19G139300.Wm82.a4.v1	1.97684	0.0596802
GO:0010019	BP	e	chloroplast-nucleus signaling pathway	1/245	2/45175	0.0108174	0.871605	0.5	5	1	2	Glyma.12G052500.Wm82.a4.v1	1.96588	0.0596802
GO:0080124	MF	e	pheophytinase activity	1/245	2/45175	0.0108174	0.871605	0.5	5	1	2	Glyma.09G226000.Wm82.a4.v1	1.96588	0.0596802
GO:0008974	MF	e	phosphoribulokinase activity	1/245	2/45175	0.0108174	0.871605	0.5	5	1	2	Glyma.09G210900.Wm82.a4.v1	1.96588	0.0596802
GO:0047170	MF	e	glucarate O-hydroxycinnamoyltransferase activity	1/245	2/45175	0.0108174	0.871605	0.5	7	1	2	Glyma.08G312000.Wm82.a4.v1	1.96588	0.0596802
GO:0045436	MF	e	lycopene beta cyclase activity	1/245	2/45175	0.0108174	0.871605	0.5	4	1	2	Glyma.03G128900.Wm82.a4.v1	1.96588	0.0596802
GO:0052923	MF	e	all-trans-nonaprenyl-diphosphate synthase (geranyl-diphosphate specific) activity	1/245	2/45175	0.0108174	0.871605	0.5	4	1	2	Glyma.13G262200.Wm82.a4.v1	1.96588	0.0596802
GO:0047169	MF	e	galactarate O-hydroxycinnamoyltransferase activity	1/245	2/45175	0.0108174	0.871605	0.5	7	1	2	Glyma.08G312000.Wm82.a4.v1	1.96588	0.0596802
GO:0016108	BP	e	tetraterpenoid metabolic process	2/245	30/45175	0.01153	0.893184	0.0666667	7	2	30	Glyma.03G128900.Wm82.a4.v1;Glyma.18G111900.Wm82.a4.v1	1.93817	0.0490593
GO:0016116	BP	e	carotenoid metabolic process	2/245	30/45175	0.01153	0.893184	0.0666667	8	2	30	Glyma.03G128900.Wm82.a4.v1;Glyma.18G111900.Wm82.a4.v1	1.93817	0.0490593
GO:0071482	BP	e	cellular response to light stimulus	2/245	31/45175	0.0122815	0.925433	0.0645161	6	2	31	Glyma.19G194900.Wm82.a4.v1;Glyma.13G153400.Wm82.a4.v1	1.91075	0.0336548
GO:0005506	MF	e	iron ion binding	9/245	684/45175	0.0129623	0.967774	0.0131579	6	9	684	Glyma.11G232600.Wm82.a4.v1;Glyma.20G162600.Wm82.a4.v1;Glyma.07G194300.Wm82.a4.v1;Glyma.03G030800.Wm82.a4.v1;Glyma.06G202300.Wm82.a4.v1;Glyma.05G003200.Wm82.a4.v1;Glyma.05G166900.Wm82.a4.v1;Glyma.03G122000.Wm82.a4.v1;Glyma.15G050300.Wm82.a4.v1	1.88732	0.0142259
GO:0009071	BP	e	serine family amino acid catabolic process	2/245	33/45175	0.0138469	1	0.0606061	9	2	33	Glyma.18G150000.Wm82.a4.v1;Glyma.02G007800.Wm82.a4.v1	1.85865	0
GO:0008299	BP	e	isoprenoid biosynthetic process	4/245	174/45175	0.0152095	1	0.0229885	6	4	174	Glyma.03G128900.Wm82.a4.v1;Glyma.13G262200.Wm82.a4.v1;Glyma.18G111900.Wm82.a4.v1;Glyma.03G121300.Wm82.a4.v1	1.81789	0
GO:0009791	BP	e	post-embryonic development	4/245	174/45175	0.0152095	1	0.0229885	2	4	174	Glyma.02G267800.Wm82.a4.v1;Glyma.14G049700.Wm82.a4.v1;Glyma.15G029500.Wm82.a4.v1;Glyma.13G348600.Wm82.a4.v1	1.81789	0
GO:0042752	BP	e	regulation of circadian rhythm	2/245	35/45175	0.0154938	1	0.0571429	3	2	35	Glyma.02G267800.Wm82.a4.v1;Glyma.14G049700.Wm82.a4.v1	1.80984	0
GO:0015980	BP	e	energy derivation by oxidation of organic compounds	3/245	96/45175	0.0155525	1	0.03125	4	3	96	Glyma.04G030300.Wm82.a4.v1;Glyma.12G042400.Wm82.a4.v1;Glyma.04G011900.Wm82.a4.v1	1.8082	0
GO:0019448	BP	e	L-cysteine catabolic process	1/245	3/45175	0.0161823	1	0.333333	11	1	3	Glyma.02G007800.Wm82.a4.v1	1.79096	0
GO:0046439	BP	e	L-cysteine metabolic process	1/245	3/45175	0.0161823	1	0.333333	10	1	3	Glyma.02G007800.Wm82.a4.v1	1.79096	0
GO:0019450	BP	e	L-cysteine catabolic process to pyruvate	1/245	3/45175	0.0161823	1	0.333333	12	1	3	Glyma.02G007800.Wm82.a4.v1	1.79096	0
GO:0009093	BP	e	cysteine catabolic process	1/245	3/45175	0.0161823	1	0.333333	10	1	3	Glyma.02G007800.Wm82.a4.v1	1.79096	0
GO:0009637	BP	e	response to blue light	2/245	37/45175	0.0172203	1	0.0540541	5	2	37	Glyma.19G194900.Wm82.a4.v1;Glyma.13G153400.Wm82.a4.v1	1.76396	0
GO:0007623	BP	e	circadian rhythm	2/245	38/45175	0.0181128	1	0.0526316	2	2	38	Glyma.15G229400.Wm82.a4.v1;Glyma.13G191900.Wm82.a4.v1	1.74201	0
GO:0048511	BP	e	rhythmic process	2/245	38/45175	0.0181128	1	0.0526316	1	2	38	Glyma.15G229400.Wm82.a4.v1;Glyma.13G191900.Wm82.a4.v1	1.74201	0
GO:0006820	BP	e	anion transport	7/245	499/45175	0.0198152	1	0.0140281	5	7	499	Glyma.15G011200.Wm82.a4.v1;Glyma.20G031700.Wm82.a4.v1;Glyma.20G041000.Wm82.a4.v1;Glyma.10G028900.Wm82.a4.v1;Glyma.16G105100.Wm82.a4.v1;Glyma.18G144100.Wm82.a4.v1;Glyma.19G219500.Wm82.a4.v1	1.703	0
GO:0033692	BP	e	cellular polysaccharide biosynthetic process	5/245	288/45175	0.0208982	1	0.0173611	6	5	288	Glyma.12G042400.Wm82.a4.v1;Glyma.16G018500.Wm82.a4.v1;Glyma.04G030300.Wm82.a4.v1;Glyma.15G074000.Wm82.a4.v1;Glyma.04G011900.Wm82.a4.v1	1.67989	0
GO:0015995	BP	e	chlorophyll biosynthetic process	2/245	42/45175	0.0218723	1	0.047619	7	2	42	Glyma.19G139300.Wm82.a4.v1;Glyma.10G097800.Wm82.a4.v1	1.6601	0
GO:0016036	BP	e	cellular response to phosphate starvation	2/245	43/45175	0.0228585	1	0.0465116	7	2	43	Glyma.20G031700.Wm82.a4.v1;Glyma.17G108700.Wm82.a4.v1	1.64095	0
GO:0071478	BP	e	cellular response to radiation	2/245	45/45175	0.0248846	1	0.0444444	5	2	45	Glyma.19G194900.Wm82.a4.v1;Glyma.13G153400.Wm82.a4.v1	1.60407	0
GO:0051667	BP	e	establishment of plastid localization	2/245	46/45175	0.0259242	1	0.0434783	5	2	46	Glyma.05G243200.Wm82.a4.v1;Glyma.18G294100.Wm82.a4.v1	1.58629	0
GO:0019750	BP	e	chloroplast localization	2/245	46/45175	0.0259242	1	0.0434783	5	2	46	Glyma.05G243200.Wm82.a4.v1;Glyma.18G294100.Wm82.a4.v1	1.58629	0
GO:0009902	BP	e	chloroplast relocation	2/245	46/45175	0.0259242	1	0.0434783	7	2	46	Glyma.05G243200.Wm82.a4.v1;Glyma.18G294100.Wm82.a4.v1	1.58629	0
GO:0006817	BP	e	phosphate ion transport	2/245	46/45175	0.0259242	1	0.0434783	7	2	46	Glyma.18G144100.Wm82.a4.v1;Glyma.20G031700.Wm82.a4.v1	1.58629	0
GO:0051606	BP	e	detection of stimulus	2/245	46/45175	0.0259242	1	0.0434783	2	2	46	Glyma.16G105100.Wm82.a4.v1;Glyma.06G076900.Wm82.a4.v1	1.58629	0
GO:0051644	BP	e	plastid localization	2/245	46/45175	0.0259242	1	0.0434783	4	2	46	Glyma.05G243200.Wm82.a4.v1;Glyma.18G294100.Wm82.a4.v1	1.58629	0
GO:0006778	BP	e	porphyrin-containing compound metabolic process	3/245	117/45175	0.0260798	1	0.025641	5	3	117	Glyma.09G226000.Wm82.a4.v1;Glyma.19G139300.Wm82.a4.v1;Glyma.10G097800.Wm82.a4.v1	1.5837	0
GO:0016114	BP	e	terpenoid biosynthetic process	3/245	118/45175	0.0266559	1	0.0254237	7	3	118	Glyma.03G128900.Wm82.a4.v1;Glyma.18G111900.Wm82.a4.v1;Glyma.03G121300.Wm82.a4.v1	1.57421	0
GO:0046209	BP	e	nitric oxide metabolic process	1/245	5/45175	0.0268254	1	0.2	4	1	5	Glyma.06G109200.Wm82.a4.v1	1.57145	0
GO:0006809	BP	e	nitric oxide biosynthetic process	1/245	5/45175	0.0268254	1	0.2	5	1	5	Glyma.06G109200.Wm82.a4.v1	1.57145	0
GO:0008610	BP	e	lipid biosynthetic process	10/245	852/45175	0.0279912	1	0.0117371	4	10	852	Glyma.19G105100.Wm82.a4.v1;Glyma.20G162600.Wm82.a4.v1;Glyma.03G128900.Wm82.a4.v1;Glyma.18G111900.Wm82.a4.v1;Glyma.13G262200.Wm82.a4.v1;Glyma.13G295900.Wm82.a4.v1;Glyma.12G054767.Wm82.a4.v1;Glyma.06G291300.Wm82.a4.v1;Glyma.03G121300.Wm82.a4.v1;Glyma.17G108700.Wm82.a4.v1	1.55298	0
GO:0009812	BP	e	flavonoid metabolic process	2/245	48/45175	0.0280553	1	0.0416667	3	2	48	Glyma.02G267800.Wm82.a4.v1;Glyma.14G049700.Wm82.a4.v1	1.55198	0
GO:0033013	BP	e	tetrapyrrole metabolic process	3/245	124/45175	0.0302547	1	0.0241935	4	3	124	Glyma.09G226000.Wm82.a4.v1;Glyma.19G139300.Wm82.a4.v1;Glyma.10G097800.Wm82.a4.v1	1.51921	0
GO:0000098	BP	e	sulfur amino acid catabolic process	1/245	6/45175	0.0321039	1	0.166667	8	1	6	Glyma.02G007800.Wm82.a4.v1	1.49344	0
GO:0019374	BP	e	galactolipid metabolic process	1/245	6/45175	0.0321039	1	0.166667	7	1	6	Glyma.17G108700.Wm82.a4.v1	1.49344	0
GO:0006720	BP	e	isoprenoid metabolic process	4/245	222/45175	0.0333059	1	0.018018	5	4	222	Glyma.03G128900.Wm82.a4.v1;Glyma.13G262200.Wm82.a4.v1;Glyma.18G111900.Wm82.a4.v1;Glyma.03G121300.Wm82.a4.v1	1.47748	0
GO:0006629	BP	e	lipid metabolic process	15/245	1593/45175	0.035526	1	0.0094162	3	15	1593	Glyma.08G264701.Wm82.a4.v1;Glyma.20G162600.Wm82.a4.v1;Glyma.19G105100.Wm82.a4.v1;Glyma.18G111900.Wm82.a4.v1;Glyma.03G128900.Wm82.a4.v1;Glyma.13G262500.Wm82.a4.v1;Glyma.13G262200.Wm82.a4.v1;Glyma.03G056700.Wm82.a4.v1;Glyma.20G041000.Wm82.a4.v1;Glyma.13G295900.Wm82.a4.v1;Glyma.12G054767.Wm82.a4.v1;Glyma.06G291300.Wm82.a4.v1;Glyma.03G121300.Wm82.a4.v1;Glyma.05G166900.Wm82.a4.v1;Glyma.17G108700.Wm82.…	1.44945	0
GO:0016051	BP	e	carbohydrate biosynthetic process	6/245	450/45175	0.0369285	1	0.0133333	4	6	450	Glyma.12G042400.Wm82.a4.v1;Glyma.04G030300.Wm82.a4.v1;Glyma.15G074000.Wm82.a4.v1;Glyma.16G018500.Wm82.a4.v1;Glyma.04G011900.Wm82.a4.v1;Glyma.17G003900.Wm82.a4.v1	1.43264	0
GO:0010119	BP	e	regulation of stomatal movement	2/245	56/45175	0.0372407	1	0.0357143	4	2	56	Glyma.02G267800.Wm82.a4.v1;Glyma.14G049700.Wm82.a4.v1	1.42898	0
GO:1903409	BP	e	reactive oxygen species biosynthetic process	1/245	7/45175	0.0373538	1	0.142857	4	1	7	Glyma.06G109200.Wm82.a4.v1	1.42767	0
GO:0009814	BP	e	defense response, incompatible interaction	2/245	59/45175	0.0409431	1	0.0338983	7	2	59	Glyma.11G201200.Wm82.a4.v1;Glyma.18G049600.Wm82.a4.v1	1.38782	0
GO:0010200	BP	e	response to chitin	2/245	59/45175	0.0409431	1	0.0338983	5	2	59	Glyma.15G037200.Wm82.a4.v1;Glyma.13G337300.Wm82.a4.v1	1.38782	0
GO:0050982	BP	e	detection of mechanical stimulus	1/245	8/45175	0.0425754	1	0.125	4	1	8	Glyma.16G105100.Wm82.a4.v1	1.37084	0
GO:0032309	BP	e	icosanoid secretion	1/245	8/45175	0.0425754	1	0.125	9	1	8	Glyma.20G041000.Wm82.a4.v1	1.37084	0
GO:1903963	BP	e	arachidonate transport	1/245	8/45175	0.0425754	1	0.125	11	1	8	Glyma.20G041000.Wm82.a4.v1	1.37084	0
GO:0071715	BP	e	icosanoid transport	1/245	8/45175	0.0425754	1	0.125	8	1	8	Glyma.20G041000.Wm82.a4.v1	1.37084	0
GO:0050482	BP	e	arachidonic acid secretion	1/245	8/45175	0.0425754	1	0.125	12	1	8	Glyma.20G041000.Wm82.a4.v1	1.37084	0
GO:1901571	BP	e	fatty acid derivative transport	1/245	8/45175	0.0425754	1	0.125	5	1	8	Glyma.20G041000.Wm82.a4.v1	1.37084	0
GO:0015909	BP	e	long-chain fatty acid transport	1/245	8/45175	0.0425754	1	0.125	10	1	8	Glyma.20G041000.Wm82.a4.v1	1.37084	0
GO:0015908	BP	e	fatty acid transport	1/245	8/45175	0.0425754	1	0.125	9	1	8	Glyma.20G041000.Wm82.a4.v1	1.37084	0
GO:0034637	BP	e	cellular carbohydrate biosynthetic process	5/245	353/45175	0.0441241	1	0.0141643	5	5	353	Glyma.12G042400.Wm82.a4.v1;Glyma.16G018500.Wm82.a4.v1;Glyma.04G030300.Wm82.a4.v1;Glyma.15G074000.Wm82.a4.v1;Glyma.04G011900.Wm82.a4.v1	1.35532	0
GO:2001057	BP	e	reactive nitrogen species metabolic process	1/245	9/45175	0.0477688	1	0.111111	3	1	9	Glyma.06G109200.Wm82.a4.v1	1.32086	0
GO:0016123	BP	e	xanthophyll biosynthetic process	1/245	9/45175	0.0477688	1	0.111111	10	1	9	Glyma.03G128900.Wm82.a4.v1	1.32086	0
GO:0042126	BP	e	nitrate metabolic process	1/245	9/45175	0.0477688	1	0.111111	5	1	9	Glyma.06G109200.Wm82.a4.v1	1.32086	0
GO:0042128	BP	e	nitrate assimilation	1/245	9/45175	0.0477688	1	0.111111	6	1	9	Glyma.06G109200.Wm82.a4.v1	1.32086	0
GO:0006721	BP	e	terpenoid metabolic process	3/245	149/45175	0.0478327	1	0.0201342	6	3	149	Glyma.03G128900.Wm82.a4.v1;Glyma.18G111900.Wm82.a4.v1;Glyma.03G121300.Wm82.a4.v1	1.32028	0
GO:0016020	CC	e	membrane	49/245	6776/45175	0.0312498	1	0.0072314	2	49	6776	Glyma.18G229700.Wm82.a4.v1;Glyma.18G250900.Wm82.a4.v1;Glyma.07G194300.Wm82.a4.v1;Glyma.10G168100.Wm82.a4.v1;Glyma.03G030800.Wm82.a4.v1;Glyma.05G070600.Wm82.a4.v1;Glyma.10G168200.Wm82.a4.v1;Glyma.10G028900.Wm82.a4.v1;Glyma.06G291300.Wm82.a4.v1;Glyma.03G122000.Wm82.a4.v1;Glyma.10G222100.Wm82.a4.v1;Glyma.15G011200.Wm82.a4.v1;Glyma.07G091000.Wm82.a4.v1;Glyma.06G124000.Wm82.a4.v1;Glyma.10G144200.Wm82.…	1.50515	0
GO:0000178	CC	e	exosome (RNase complex)	2/245	53/45175	0.0336759	1	0.0377358	4	2	53	Glyma.10G168100.Wm82.a4.v1;Glyma.10G168200.Wm82.a4.v1	1.47268	0
GO:1905354	CC	e	exoribonuclease complex	2/245	55/45175	0.0360369	1	0.0363636	3	2	55	Glyma.10G168100.Wm82.a4.v1;Glyma.10G168200.Wm82.a4.v1	1.44325	0
GO:0015562	MF	e	efflux transmembrane transporter activity	2/245	34/45175	0.0146603	1	0.0588235	3	2	34	Glyma.15G011200.Wm82.a4.v1;Glyma.19G219500.Wm82.a4.v1	1.83386	0
GO:0004497	MF	e	monooxygenase activity	8/245	588/45175	0.0155706	1	0.0136054	3	8	588	Glyma.08G114400.Wm82.a4.v1;Glyma.07G194300.Wm82.a4.v1;Glyma.03G030800.Wm82.a4.v1;Glyma.06G202300.Wm82.a4.v1;Glyma.05G003200.Wm82.a4.v1;Glyma.05G166900.Wm82.a4.v1;Glyma.03G122000.Wm82.a4.v1;Glyma.15G050300.Wm82.a4.v1	1.80769	0
GO:0009000	MF	e	selenocysteine lyase activity	1/245	3/45175	0.0161823	1	0.333333	4	1	3	Glyma.02G007800.Wm82.a4.v1	1.79096	0
GO:0102550	MF	e	2-methyl-6-geranylgeranyl-1,4-benzoquinol methyltransferase activity	1/245	3/45175	0.0161823	1	0.333333	5	1	3	Glyma.02G002000.Wm82.a4.v1	1.79096	0
GO:0080146	MF	e	L-cysteine desulfhydrase activity	1/245	3/45175	0.0161823	1	0.333333	4	1	3	Glyma.02G007800.Wm82.a4.v1	1.79096	0
GO:0050509	MF	e	N-acetylglucosaminyl-proteoglycan 4-beta-glucuronosyltransferase activity	1/245	3/45175	0.0161823	1	0.333333	6	1	3	Glyma.13G161100.Wm82.a4.v1	1.79096	0
GO:0046906	MF	e	tetrapyrrole binding	11/245	911/45175	0.0182703	1	0.0120746	3	11	911	Glyma.12G052500.Wm82.a4.v1;Glyma.06G194900.Wm82.a4.v1;Glyma.06G109200.Wm82.a4.v1;Glyma.07G194300.Wm82.a4.v1;Glyma.03G030800.Wm82.a4.v1;Glyma.06G202300.Wm82.a4.v1;Glyma.18G170300.Wm82.a4.v1;Glyma.05G003200.Wm82.a4.v1;Glyma.05G166900.Wm82.a4.v1;Glyma.03G122000.Wm82.a4.v1;Glyma.15G050300.Wm82.a4.v1	1.73826	0
GO:0008911	MF	e	lactaldehyde dehydrogenase activity	1/245	4/45175	0.0215183	1	0.25	7	1	4	Glyma.02G202500.Wm82.a4.v1	1.66719	0
GO:0050347	MF	e	trans-octaprenyltranstransferase activity	1/245	4/45175	0.0215183	1	0.25	4	1	4	Glyma.13G262200.Wm82.a4.v1	1.66719	0
GO:0016411	MF	e	acylglycerol O-acyltransferase activity	2/245	46/45175	0.0259242	1	0.0434783	6	2	46	Glyma.06G291300.Wm82.a4.v1;Glyma.13G295900.Wm82.a4.v1	1.58629	0
GO:0046863	MF	e	ribulose-1,5-bisphosphate carboxylase/oxygenase activator activity	1/245	5/45175	0.0268254	1	0.2	4	1	5	Glyma.14G067000.Wm82.a4.v1	1.57145	0
GO:0009703	MF	e	nitrate reductase (NADH) activity	1/245	5/45175	0.0268254	1	0.2	6	1	5	Glyma.06G109200.Wm82.a4.v1	1.57145	0
GO:0015434	MF	e	ATPase-coupled cadmium transmembrane transporter activity	1/245	5/45175	0.0268254	1	0.2	9	1	5	Glyma.17G060400.Wm82.a4.v1	1.57145	0
GO:0098809	MF	e	nitrite reductase activity	1/245	5/45175	0.0268254	1	0.2	4	1	5	Glyma.01G231900.Wm82.a4.v1	1.57145	0
GO:0036422	MF	e	heptaprenyl diphosphate synthase activity	1/245	5/45175	0.0268254	1	0.2	4	1	5	Glyma.13G262200.Wm82.a4.v1	1.57145	0
GO:0008551	MF	e	cadmium transmembrane transporter activity, phosphorylative mechanism	1/245	5/45175	0.0268254	1	0.2	10	1	5	Glyma.17G060400.Wm82.a4.v1	1.57145	0
GO:0008940	MF	e	nitrate reductase activity	1/245	5/45175	0.0268254	1	0.2	4	1	5	Glyma.06G109200.Wm82.a4.v1	1.57145	0
GO:0032441	MF	e	pheophorbide a oxygenase activity	1/245	5/45175	0.0268254	1	0.2	4	1	5	Glyma.08G114400.Wm82.a4.v1	1.57145	0
GO:0050463	MF	e	nitrate reductase [NAD(P)H] activity	1/245	5/45175	0.0268254	1	0.2	5	1	5	Glyma.06G109200.Wm82.a4.v1	1.57145	0
GO:0050464	MF	e	nitrate reductase (NADPH) activity	1/245	5/45175	0.0268254	1	0.2	6	1	5	Glyma.06G109200.Wm82.a4.v1	1.57145	0
GO:0080048	MF	e	GDP-D-glucose phosphorylase activity	1/245	5/45175	0.0268254	1	0.2	6	1	5	Glyma.14G021800.Wm82.a4.v1	1.57145	0
GO:0003746	MF	e	translation elongation factor activity	3/245	122/45175	0.0290281	1	0.0245902	6	3	122	Glyma.15G011200.Wm82.a4.v1;Glyma.17G001302.Wm82.a4.v1;Glyma.19G219500.Wm82.a4.v1	1.53718	0
GO:0004721	MF	e	phosphoprotein phosphatase activity	6/245	434/45175	0.0318221	1	0.0138249	6	6	434	Glyma.13G165300.Wm82.a4.v1;Glyma.20G046100.Wm82.a4.v1;Glyma.11G087000.Wm82.a4.v1;Glyma.08G305400.Wm82.a4.v1;Glyma.15G087100.Wm82.a4.v1;Glyma.07G244700.Wm82.a4.v1	1.49727	0
GO:0036456	MF	e	L-methionine-(S)-S-oxide reductase activity	1/245	6/45175	0.0321039	1	0.166667	6	1	6	Glyma.04G190800.Wm82.a4.v1	1.49344	0
GO:0033744	MF	e	L-methionine:thioredoxin-disulfide S-oxidoreductase activity	1/245	6/45175	0.0321039	1	0.166667	5	1	6	Glyma.04G190800.Wm82.a4.v1	1.49344	0
GO:0004871	MF	e	obsolete signal transducer activity	2/245	55/45175	0.0360369	1	0.0363636	0	2	55	Glyma.20G230800.Wm82.a4.v1;Glyma.11G123100.Wm82.a4.v1	1.44325	0
GO:0043546	MF	e	molybdopterin cofactor binding	1/245	7/45175	0.0373538	1	0.142857	3	1	7	Glyma.06G109200.Wm82.a4.v1	1.42767	0
GO:0004090	MF	e	carbonyl reductase (NADPH) activity	1/245	7/45175	0.0373538	1	0.142857	5	1	7	Glyma.18G229700.Wm82.a4.v1	1.42767	0
GO:0004764	MF	e	shikimate 3-dehydrogenase (NADP+) activity	1/245	8/45175	0.0425754	1	0.125	5	1	8	Glyma.03G242400.Wm82.a4.v1	1.37084	0
GO:0003855	MF	e	3-dehydroquinate dehydratase activity	1/245	8/45175	0.0425754	1	0.125	5	1	8	Glyma.03G242400.Wm82.a4.v1	1.37084	0
GO:0051011	MF	e	microtubule minus-end binding	1/245	8/45175	0.0425754	1	0.125	6	1	8	Glyma.U006202.Wm82.a4.v1	1.37084	0
GO:0016705	MF	e	oxidoreductase activity, acting on paired donors, with incorporation or reduction of molecular oxygen	9/245	804/45175	0.0445258	1	0.011194	3	9	804	Glyma.06G202300.Wm82.a4.v1;Glyma.07G194300.Wm82.a4.v1;Glyma.03G128900.Wm82.a4.v1;Glyma.03G030800.Wm82.a4.v1;Glyma.03G056700.Wm82.a4.v1;Glyma.05G003200.Wm82.a4.v1;Glyma.05G166900.Wm82.a4.v1;Glyma.03G122000.Wm82.a4.v1;Glyma.15G050300.Wm82.a4.v1	1.35139	0
GO:0016758	MF	e	transferase activity, transferring hexosyl groups	10/245	969/45175	0.0447023	1	0.0103199	4	10	969	Glyma.07G183200.Wm82.a4.v1;Glyma.15G074000.Wm82.a4.v1;Glyma.13G161100.Wm82.a4.v1;Glyma.03G186900.Wm82.a4.v1;Glyma.17G003900.Wm82.a4.v1;Glyma.16G018500.Wm82.a4.v1;Glyma.02G025000.Wm82.a4.v1;Glyma.18G247000.Wm82.a4.v1;Glyma.14G021800.Wm82.a4.v1;Glyma.17G108700.Wm82.a4.v1	1.34967	0
GO:0034009	MF	e	isoprene synthase activity	1/245	9/45175	0.0477688	1	0.111111	6	1	9	Glyma.07G187700.Wm82.a4.v1	1.32086	0
GO:0008113	MF	e	peptide-methionine (S)-S-oxide reductase activity	1/245	9/45175	0.0477688	1	0.111111	5	1	9	Glyma.04G190800.Wm82.a4.v1	1.32086	0
GO:0016767	MF	e	geranylgeranyl-diphosphate geranylgeranyltransferase activity	1/245	9/45175	0.0477688	1	0.111111	6	1	9	Glyma.18G111900.Wm82.a4.v1	1.32086	0
GO:0015318	MF	e	inorganic molecular entity transmembrane transporter activity	14/245	1510/45175	0.0477882	1	0.00927152	3	14	1510	Glyma.15G011200.Wm82.a4.v1;Glyma.19G015800.Wm82.a4.v1;Glyma.10G168100.Wm82.a4.v1;Glyma.17G060400.Wm82.a4.v1;Glyma.19G010900.Wm82.a4.v1;Glyma.19G238502.Wm82.a4.v1;Glyma.20G031700.Wm82.a4.v1;Glyma.10G168200.Wm82.a4.v1;Glyma.10G028900.Wm82.a4.v1;Glyma.12G044700.Wm82.a4.v1;Glyma.11G050500.Wm82.a4.v1;Glyma.16G105100.Wm82.a4.v1;Glyma.18G144100.Wm82.a4.v1;Glyma.19G219500.Wm82.a4.v1	1.32068	0

## Sheet: cluster18
go_id	go_type	enrichment	discription	ratio_in_study	ratio_in_pop	p_uncorrected	p_corrected	enrich_factor	depth	study_count	pop_count	seq_list	neg_log10p_uncorrected	neg_log10p_corrected
GO:0015205	MF	e	nucleobase transmembrane transporter activity	2/35	13/45175	4.52406e-05	0.368168	0.153846	3	2	13	Glyma.10G063100.Wm82.a4.v1;Glyma.01G058500.Wm82.a4.v1	4.34447	0.433954
GO:0015291	MF	e	secondary active transmembrane transporter activity	5/35	749/45175	0.000265796	1	0.00667557	4	5	749	Glyma.11G235200.Wm82.a4.v1;Glyma.03G122500.Wm82.a4.v1;Glyma.08G164800.Wm82.a4.v1;Glyma.05G054100.Wm82.a4.v1;Glyma.01G058500.Wm82.a4.v1	3.57545	0
GO:0042887	MF	e	amide transmembrane transporter activity	3/35	181/45175	0.000376731	1	0.0165746	3	3	181	Glyma.11G235200.Wm82.a4.v1;Glyma.03G122500.Wm82.a4.v1;Glyma.01G058500.Wm82.a4.v1	3.42397	0
GO:0015295	MF	e	solute:proton symporter activity	3/35	251/45175	0.000972629	1	0.0119522	8	3	251	Glyma.11G235200.Wm82.a4.v1;Glyma.03G122500.Wm82.a4.v1;Glyma.01G058500.Wm82.a4.v1	3.01205	0
GO:0015294	MF	e	solute:cation symporter activity	3/35	255/45175	0.00101791	1	0.0117647	6	3	255	Glyma.11G235200.Wm82.a4.v1;Glyma.03G122500.Wm82.a4.v1;Glyma.01G058500.Wm82.a4.v1	2.99229	0
GO:0015293	MF	e	symporter activity	3/35	258/45175	0.00105273	1	0.0116279	5	3	258	Glyma.11G235200.Wm82.a4.v1;Glyma.03G122500.Wm82.a4.v1;Glyma.01G058500.Wm82.a4.v1	2.97768	0
GO:0022853	MF	e	active ion transmembrane transporter activity	4/35	657/45175	0.00162287	1	0.00608828	4	4	657	Glyma.11G235200.Wm82.a4.v1;Glyma.03G122500.Wm82.a4.v1;Glyma.08G164800.Wm82.a4.v1;Glyma.01G058500.Wm82.a4.v1	2.78972	0
GO:0015505	MF	e	uracil:cation symporter activity	1/35	3/45175	0.00232255	1	0.333333	8	1	3	Glyma.01G058500.Wm82.a4.v1	2.63404	0
GO:0005274	MF	e	allantoin:proton symporter activity	1/35	3/45175	0.00232255	1	0.333333	9	1	3	Glyma.01G058500.Wm82.a4.v1	2.63404	0
GO:0015391	MF	e	nucleobase:cation symporter activity	1/35	3/45175	0.00232255	1	0.333333	7	1	3	Glyma.01G058500.Wm82.a4.v1	2.63404	0
GO:0009808	BP	e	lignin metabolic process	2/35	92/45175	0.00233645	1	0.0217391	5	2	92	Glyma.07G054200.Wm82.a4.v1;Glyma.06G137100.Wm82.a4.v1	2.63144	0
GO:0022804	MF	e	active transmembrane transporter activity	5/35	1228/45175	0.0024268	1	0.00407166	3	5	1228	Glyma.11G235200.Wm82.a4.v1;Glyma.03G122500.Wm82.a4.v1;Glyma.08G164800.Wm82.a4.v1;Glyma.05G054100.Wm82.a4.v1;Glyma.01G058500.Wm82.a4.v1	2.61497	0
GO:0008171	MF	e	O-methyltransferase activity	2/35	97/45175	0.00259249	1	0.0206186	5	2	97	Glyma.06G137100.Wm82.a4.v1;Glyma.10G113000.Wm82.a4.v1	2.58628	0
GO:0015333	MF	e	peptide:proton symporter activity	2/35	109/45175	0.00325835	1	0.0183486	9	2	109	Glyma.11G235200.Wm82.a4.v1;Glyma.03G122500.Wm82.a4.v1	2.487	0
GO:0035673	MF	e	oligopeptide transmembrane transporter activity	2/35	119/45175	0.00386786	1	0.0168067	5	2	119	Glyma.11G235200.Wm82.a4.v1;Glyma.03G122500.Wm82.a4.v1	2.41253	0
GO:0051553	BP	e	flavone biosynthetic process	1/35	5/45175	0.003868	1	0.2	5	1	5	Glyma.06G137100.Wm82.a4.v1	2.41251	0
GO:0051554	BP	e	flavonol metabolic process	1/35	5/45175	0.003868	1	0.2	5	1	5	Glyma.06G137100.Wm82.a4.v1	2.41251	0
GO:0051555	BP	e	flavonol biosynthetic process	1/35	5/45175	0.003868	1	0.2	6	1	5	Glyma.06G137100.Wm82.a4.v1	2.41251	0
GO:0051552	BP	e	flavone metabolic process	1/35	5/45175	0.003868	1	0.2	4	1	5	Glyma.06G137100.Wm82.a4.v1	2.41251	0
GO:0046863	MF	e	ribulose-1,5-bisphosphate carboxylase/oxygenase activator activity	1/35	5/45175	0.003868	1	0.2	4	1	5	Glyma.03G068100.Wm82.a4.v1	2.41251	0
GO:0005350	MF	e	pyrimidine nucleobase transmembrane transporter activity	1/35	5/45175	0.003868	1	0.2	4	1	5	Glyma.01G058500.Wm82.a4.v1	2.41251	0
GO:0017096	MF	e	acetylserotonin O-methyltransferase activity	1/35	5/45175	0.003868	1	0.2	6	1	5	Glyma.06G137100.Wm82.a4.v1	2.41251	0
GO:0045431	MF	e	flavonol synthase activity	1/35	5/45175	0.003868	1	0.2	5	1	5	Glyma.13G082300.Wm82.a4.v1	2.41251	0
GO:0015210	MF	e	uracil transmembrane transporter activity	1/35	5/45175	0.003868	1	0.2	5	1	5	Glyma.01G058500.Wm82.a4.v1	2.41251	0
GO:0009698	BP	e	phenylpropanoid metabolic process	2/35	122/45175	0.00406028	1	0.0163934	4	2	122	Glyma.07G054200.Wm82.a4.v1;Glyma.06G137100.Wm82.a4.v1	2.39144	0
GO:0010325	BP	e	raffinose family oligosaccharide biosynthetic process	1/35	6/45175	0.00463985	1	0.166667	6	1	6	Glyma.02G151100.Wm82.a4.v1	2.3335	0
GO:0030744	MF	e	luteolin O-methyltransferase activity	1/35	6/45175	0.00463985	1	0.166667	6	1	6	Glyma.06G137100.Wm82.a4.v1	2.3335	0
GO:0010331	MF	e	gibberellin binding	1/35	7/45175	0.00541112	1	0.142857	5	1	7	Glyma.02G151100.Wm82.a4.v1	2.26671	0
GO:0022890	MF	e	inorganic cation transmembrane transporter activity	4/35	940/45175	0.00584206	1	0.00425532	5	4	940	Glyma.11G235200.Wm82.a4.v1;Glyma.03G122500.Wm82.a4.v1;Glyma.08G164800.Wm82.a4.v1;Glyma.01G058500.Wm82.a4.v1	2.23343	0
GO:0055072	BP	e	iron ion homeostasis	2/35	151/45175	0.006143	1	0.013245	9	2	151	Glyma.07G054200.Wm82.a4.v1;Glyma.08G164800.Wm82.a4.v1	2.21162	0
GO:0006810	BP	e	transport	9/35	4505/45175	0.00617077	1	0.00199778	3	9	4505	Glyma.03G122500.Wm82.a4.v1;Glyma.01G058500.Wm82.a4.v1;Glyma.16G036000.Wm82.a4.v1;Glyma.10G063100.Wm82.a4.v1;Glyma.13G264400.Wm82.a4.v1;Glyma.11G235200.Wm82.a4.v1;Glyma.05G054100.Wm82.a4.v1;Glyma.07G054200.Wm82.a4.v1;Glyma.08G164800.Wm82.a4.v1	2.20966	0
GO:0030186	BP	e	melatonin metabolic process	1/35	8/45175	0.00618181	1	0.125	6	1	8	Glyma.06G137100.Wm82.a4.v1	2.20888	0
GO:0030187	BP	e	melatonin biosynthetic process	1/35	8/45175	0.00618181	1	0.125	7	1	8	Glyma.06G137100.Wm82.a4.v1	2.20888	0
GO:0009939	BP	e	positive regulation of gibberellic acid mediated signaling pathway	1/35	8/45175	0.00618181	1	0.125	7	1	8	Glyma.02G151100.Wm82.a4.v1	2.20888	0
GO:0008324	MF	e	cation transmembrane transporter activity	4/35	976/45175	0.00665923	1	0.00409836	4	4	976	Glyma.11G235200.Wm82.a4.v1;Glyma.03G122500.Wm82.a4.v1;Glyma.08G164800.Wm82.a4.v1;Glyma.01G058500.Wm82.a4.v1	2.17658	0
GO:0051234	BP	e	establishment of localization	9/35	4569/45175	0.00676415	1	0.0019698	2	9	4569	Glyma.03G122500.Wm82.a4.v1;Glyma.01G058500.Wm82.a4.v1;Glyma.16G036000.Wm82.a4.v1;Glyma.10G063100.Wm82.a4.v1;Glyma.13G264400.Wm82.a4.v1;Glyma.11G235200.Wm82.a4.v1;Glyma.05G054100.Wm82.a4.v1;Glyma.07G054200.Wm82.a4.v1;Glyma.08G164800.Wm82.a4.v1	2.16979	0
GO:0071244	BP	e	cellular response to carbon dioxide	1/35	9/45175	0.00695193	1	0.111111	5	1	9	Glyma.05G054100.Wm82.a4.v1	2.15789	0
GO:0102811	MF	e	geraniol 10-hydroxylase activity	1/35	9/45175	0.00695193	1	0.111111	5	1	9	Glyma.18G223100.Wm82.a4.v1	2.15789	0
GO:0019748	BP	e	secondary metabolic process	2/35	168/45175	0.00754687	1	0.0119048	2	2	168	Glyma.07G054200.Wm82.a4.v1;Glyma.06G137100.Wm82.a4.v1	2.12223	0
GO:0015851	BP	e	nucleobase transport	1/35	10/45175	0.00772146	1	0.1	5	1	10	Glyma.10G063100.Wm82.a4.v1	2.1123	0
GO:0048444	BP	e	floral organ morphogenesis	1/35	10/45175	0.00772146	1	0.1	5	1	10	Glyma.02G151100.Wm82.a4.v1	2.1123	0
GO:1904680	MF	e	peptide transmembrane transporter activity	2/35	172/45175	0.00789634	1	0.0116279	4	2	172	Glyma.11G235200.Wm82.a4.v1;Glyma.03G122500.Wm82.a4.v1	2.10257	0
GO:1902456	BP	e	regulation of stomatal opening	1/35	11/45175	0.00849041	1	0.0909091	5	1	11	Glyma.05G054100.Wm82.a4.v1	2.07107	0
GO:0004339	MF	e	glucan 1,4-alpha-glucosidase activity	1/35	11/45175	0.00849041	1	0.0909091	6	1	11	Glyma.01G115000.Wm82.a4.v1	2.07107	0
GO:0015078	MF	e	proton transmembrane transporter activity	3/35	554/45175	0.00897241	1	0.00541516	7	3	554	Glyma.11G235200.Wm82.a4.v1;Glyma.03G122500.Wm82.a4.v1;Glyma.01G058500.Wm82.a4.v1	2.04709	0
GO:0051179	BP	e	localization	9/35	4790/45175	0.00916308	1	0.00187891	1	9	4790	Glyma.03G122500.Wm82.a4.v1;Glyma.01G058500.Wm82.a4.v1;Glyma.16G036000.Wm82.a4.v1;Glyma.10G063100.Wm82.a4.v1;Glyma.13G264400.Wm82.a4.v1;Glyma.11G235200.Wm82.a4.v1;Glyma.05G054100.Wm82.a4.v1;Glyma.07G054200.Wm82.a4.v1;Glyma.08G164800.Wm82.a4.v1	2.03796	0
GO:0000041	BP	e	transition metal ion transport	2/35	186/45175	0.00917588	1	0.0107527	7	2	186	Glyma.07G054200.Wm82.a4.v1;Glyma.08G164800.Wm82.a4.v1	2.03735	0
GO:0010037	BP	e	response to carbon dioxide	1/35	12/45175	0.00925879	1	0.0833333	4	1	12	Glyma.05G054100.Wm82.a4.v1	2.03345	0
GO:0090697	BP	e	post-embryonic plant organ morphogenesis	1/35	12/45175	0.00925879	1	0.0833333	4	1	12	Glyma.02G151100.Wm82.a4.v1	2.03345	0
GO:0070985	CC	e	transcription factor TFIIK complex	1/35	12/45175	0.00925879	1	0.0833333	4	1	12	Glyma.05G243000.Wm82.a4.v1	2.03345	0
GO:0047215	MF	e	indole-3-acetate beta-glucosyltransferase activity	1/35	12/45175	0.00925879	1	0.0833333	7	1	12	Glyma.13G056800.Wm82.a4.v1	2.03345	0
GO:0046914	MF	e	transition metal ion binding	7/35	3214/45175	0.0105322	1	0.00217797	5	7	3214	Glyma.03G030400.Wm82.a4.v1;Glyma.11G110900.Wm82.a4.v1;Glyma.03G017500.Wm82.a4.v1;Glyma.07G054200.Wm82.a4.v1;Glyma.19G189200.Wm82.a4.v1;Glyma.18G223100.Wm82.a4.v1;Glyma.03G249800.Wm82.a4.v1	1.97748	0
GO:0055076	BP	e	transition metal ion homeostasis	2/35	223/45175	0.0129678	1	0.00896861	8	2	223	Glyma.07G054200.Wm82.a4.v1;Glyma.08G164800.Wm82.a4.v1	1.88713	0
GO:0070574	BP	e	cadmium ion transmembrane transport	1/35	18/45175	0.0138569	1	0.0555556	9	1	18	Glyma.08G164800.Wm82.a4.v1	1.85833	0
GO:0015691	BP	e	cadmium ion transport	1/35	18/45175	0.0138569	1	0.0555556	8	1	18	Glyma.08G164800.Wm82.a4.v1	1.85833	0
GO:0022883	MF	e	zinc efflux transmembrane transporter activity	1/35	18/45175	0.0138569	1	0.0555556	9	1	18	Glyma.08G164800.Wm82.a4.v1	1.85833	0
GO:0046583	MF	e	cation efflux transmembrane transporter activity	1/35	18/45175	0.0138569	1	0.0555556	5	1	18	Glyma.08G164800.Wm82.a4.v1	1.85833	0
GO:0015341	MF	e	zinc efflux active transmembrane transporter activity	1/35	18/45175	0.0138569	1	0.0555556	10	1	18	Glyma.08G164800.Wm82.a4.v1	1.85833	0
GO:0015093	MF	e	ferrous iron transmembrane transporter activity	1/35	18/45175	0.0138569	1	0.0555556	9	1	18	Glyma.08G164800.Wm82.a4.v1	1.85833	0
GO:0006882	BP	e	cellular zinc ion homeostasis	1/35	20/45175	0.015385	1	0.05	10	1	20	Glyma.08G164800.Wm82.a4.v1	1.8129	0
GO:0090698	BP	e	post-embryonic plant morphogenesis	1/35	20/45175	0.015385	1	0.05	3	1	20	Glyma.02G151100.Wm82.a4.v1	1.8129	0
GO:0006876	BP	e	cellular cadmium ion homeostasis	1/35	20/45175	0.015385	1	0.05	10	1	20	Glyma.08G164800.Wm82.a4.v1	1.8129	0
GO:0055069	BP	e	zinc ion homeostasis	1/35	20/45175	0.015385	1	0.05	9	1	20	Glyma.08G164800.Wm82.a4.v1	1.8129	0
GO:0015077	MF	e	monovalent inorganic cation transmembrane transporter activity	3/35	679/45175	0.0154855	1	0.00441826	6	3	679	Glyma.11G235200.Wm82.a4.v1;Glyma.03G122500.Wm82.a4.v1;Glyma.01G058500.Wm82.a4.v1	1.81008	0
GO:0009937	BP	e	regulation of gibberellic acid mediated signaling pathway	1/35	21/45175	0.0161482	1	0.047619	6	1	21	Glyma.02G151100.Wm82.a4.v1	1.79188	0
GO:0055073	BP	e	cadmium ion homeostasis	1/35	22/45175	0.0169108	1	0.0454545	9	1	22	Glyma.08G164800.Wm82.a4.v1	1.77184	0
GO:0022857	MF	e	transmembrane transporter activity	6/35	2757/45175	0.0181192	1	0.00217628	2	6	2757	Glyma.03G122500.Wm82.a4.v1;Glyma.01G058500.Wm82.a4.v1;Glyma.10G063100.Wm82.a4.v1;Glyma.11G235200.Wm82.a4.v1;Glyma.05G054100.Wm82.a4.v1;Glyma.08G164800.Wm82.a4.v1	1.74186	0
GO:0006282	BP	e	regulation of DNA repair	1/35	24/45175	0.0184343	1	0.0416667	7	1	24	Glyma.02G302700.Wm82.a4.v1	1.73437	0
GO:0009967	BP	e	positive regulation of signal transduction	1/35	25/45175	0.0191952	1	0.04	6	1	25	Glyma.02G151100.Wm82.a4.v1	1.71681	0
GO:0023056	BP	e	positive regulation of signaling	1/35	25/45175	0.0191952	1	0.04	4	1	25	Glyma.02G151100.Wm82.a4.v1	1.71681	0
GO:0010647	BP	e	positive regulation of cell communication	1/35	25/45175	0.0191952	1	0.04	5	1	25	Glyma.02G151100.Wm82.a4.v1	1.71681	0
GO:0003747	MF	e	translation release factor activity	1/35	25/45175	0.0191952	1	0.04	7	1	25	Glyma.19G220800.Wm82.a4.v1	1.71681	0
GO:0008079	MF	e	translation termination factor activity	1/35	25/45175	0.0191952	1	0.04	6	1	25	Glyma.19G220800.Wm82.a4.v1	1.71681	0
GO:0071241	BP	e	cellular response to inorganic substance	1/35	29/45175	0.022233	1	0.0344828	4	1	29	Glyma.05G054100.Wm82.a4.v1	1.653	0
GO:0009640	BP	e	photomorphogenesis	1/35	29/45175	0.022233	1	0.0344828	6	1	29	Glyma.11G110900.Wm82.a4.v1	1.653	0
GO:0009809	BP	e	lignin biosynthetic process	1/35	29/45175	0.022233	1	0.0344828	6	1	29	Glyma.06G137100.Wm82.a4.v1	1.653	0
GO:0005215	MF	e	transporter activity	6/35	2929/45175	0.0236739	1	0.00204848	1	6	2929	Glyma.03G122500.Wm82.a4.v1;Glyma.01G058500.Wm82.a4.v1;Glyma.10G063100.Wm82.a4.v1;Glyma.11G235200.Wm82.a4.v1;Glyma.05G054100.Wm82.a4.v1;Glyma.08G164800.Wm82.a4.v1	1.62573	0
GO:0016705	MF	e	oxidoreductase activity, acting on paired donors, with incorporation or reduction of molecular oxygen	3/35	804/45175	0.024097	1	0.00373134	3	3	804	Glyma.13G082300.Wm82.a4.v1;Glyma.18G223100.Wm82.a4.v1;Glyma.03G030400.Wm82.a4.v1	1.61804	0
GO:0055065	BP	e	metal ion homeostasis	2/35	319/45175	0.0253726	1	0.00626959	7	2	319	Glyma.07G054200.Wm82.a4.v1;Glyma.08G164800.Wm82.a4.v1	1.59564	0
GO:0015562	MF	e	efflux transmembrane transporter activity	1/35	34/45175	0.0260174	1	0.0294118	3	1	34	Glyma.08G164800.Wm82.a4.v1	1.58474	0
GO:1905392	BP	e	plant organ morphogenesis	1/35	35/45175	0.0267726	1	0.0285714	3	1	35	Glyma.02G151100.Wm82.a4.v1	1.57231	0
GO:2001070	MF	e	starch binding	1/35	36/45175	0.0275272	1	0.0277778	4	1	36	Glyma.01G115000.Wm82.a4.v1	1.56024	0
GO:0032259	BP	e	methylation	3/35	850/45175	0.0278037	1	0.00352941	2	3	850	Glyma.06G137100.Wm82.a4.v1;Glyma.10G113000.Wm82.a4.v1;Glyma.03G249800.Wm82.a4.v1	1.5559	0
GO:0015318	MF	e	inorganic molecular entity transmembrane transporter activity	4/35	1510/45175	0.0285934	1	0.00264901	3	4	1510	Glyma.11G235200.Wm82.a4.v1;Glyma.03G122500.Wm82.a4.v1;Glyma.08G164800.Wm82.a4.v1;Glyma.01G058500.Wm82.a4.v1	1.54373	0
GO:2001020	BP	e	regulation of response to DNA damage stimulus	1/35	38/45175	0.0290347	1	0.0263158	6	1	38	Glyma.02G302700.Wm82.a4.v1	1.53708	0
GO:0042435	BP	e	indole-containing compound biosynthetic process	1/35	39/45175	0.0297876	1	0.025641	5	1	39	Glyma.06G137100.Wm82.a4.v1	1.52596	0
GO:0015086	MF	e	cadmium ion transmembrane transporter activity	1/35	39/45175	0.0297876	1	0.025641	8	1	39	Glyma.08G164800.Wm82.a4.v1	1.52596	0
GO:0006879	BP	e	cellular iron ion homeostasis	1/35	40/45175	0.0305399	1	0.025	10	1	40	Glyma.08G164800.Wm82.a4.v1	1.51513	0
GO:0005886	CC	e	plasma membrane	6/35	3112/45175	0.0307568	1	0.00192802	3	6	3112	Glyma.03G122500.Wm82.a4.v1;Glyma.10G063100.Wm82.a4.v1;Glyma.13G264400.Wm82.a4.v1;Glyma.05G054100.Wm82.a4.v1;Glyma.07G054200.Wm82.a4.v1;Glyma.08G164800.Wm82.a4.v1	1.51206	0
GO:0016020	CC	e	membrane	10/35	6776/45175	0.0325022	1	0.0014758	2	10	6776	Glyma.03G122500.Wm82.a4.v1;Glyma.01G058500.Wm82.a4.v1;Glyma.03G030400.Wm82.a4.v1;Glyma.10G063100.Wm82.a4.v1;Glyma.08G164800.Wm82.a4.v1;Glyma.13G264400.Wm82.a4.v1;Glyma.11G235200.Wm82.a4.v1;Glyma.05G054100.Wm82.a4.v1;Glyma.07G054200.Wm82.a4.v1;Glyma.18G223100.Wm82.a4.v1	1.48809	0
GO:0009416	BP	e	response to light stimulus	2/35	365/45175	0.0325058	1	0.00547945	4	2	365	Glyma.11G110900.Wm82.a4.v1;Glyma.13G082300.Wm82.a4.v1	1.48804	0
GO:0016709	MF	e	oxidoreductase activity, acting on paired donors, with incorporation or reduction of molecular oxygen, NAD(P)H as one donor, and incorporation of one atom of oxygen	2/35	369/45175	0.0331596	1	0.00542005	4	2	369	Glyma.03G030400.Wm82.a4.v1;Glyma.18G223100.Wm82.a4.v1	1.47939	0
GO:0015075	MF	e	ion transmembrane transporter activity	4/35	1589/45175	0.0335992	1	0.00251731	3	4	1589	Glyma.11G235200.Wm82.a4.v1;Glyma.03G122500.Wm82.a4.v1;Glyma.08G164800.Wm82.a4.v1;Glyma.01G058500.Wm82.a4.v1	1.47367	0
GO:0009813	BP	e	flavonoid biosynthetic process	1/35	46/45175	0.0350421	1	0.0217391	4	1	46	Glyma.06G137100.Wm82.a4.v1	1.45541	0
GO:0048583	BP	e	regulation of response to stimulus	2/35	383/45175	0.0354884	1	0.00522193	3	2	383	Glyma.02G302700.Wm82.a4.v1;Glyma.02G151100.Wm82.a4.v1	1.44991	0
GO:0009812	BP	e	flavonoid metabolic process	1/35	48/45175	0.0365383	1	0.0208333	3	1	48	Glyma.06G137100.Wm82.a4.v1	1.43725	0
GO:0042430	BP	e	indole-containing compound metabolic process	1/35	49/45175	0.0372855	1	0.0204082	4	1	49	Glyma.06G137100.Wm82.a4.v1	1.42846	0
GO:0005381	MF	e	iron ion transmembrane transporter activity	1/35	49/45175	0.0372855	1	0.0204082	8	1	49	Glyma.08G164800.Wm82.a4.v1	1.42846	0
GO:0009314	BP	e	response to radiation	2/35	394/45175	0.0373618	1	0.00507614	3	2	394	Glyma.11G110900.Wm82.a4.v1;Glyma.13G082300.Wm82.a4.v1	1.42757	0
GO:0080030	MF	e	methyl indole-3-acetate esterase activity	1/35	50/45175	0.0380322	1	0.02	5	1	50	Glyma.02G151100.Wm82.a4.v1	1.41985	0
GO:0008168	MF	e	methyltransferase activity	3/35	966/45175	0.0384321	1	0.00310559	4	3	966	Glyma.06G137100.Wm82.a4.v1;Glyma.10G113000.Wm82.a4.v1;Glyma.03G249800.Wm82.a4.v1	1.41531	0
GO:0005385	MF	e	zinc ion transmembrane transporter activity	1/35	52/45175	0.0395239	1	0.0192308	8	1	52	Glyma.08G164800.Wm82.a4.v1	1.40314	0
GO:0034968	BP	e	histone lysine methylation	1/35	53/45175	0.0402689	1	0.0188679	10	1	53	Glyma.03G249800.Wm82.a4.v1	1.39503	0
GO:0016741	MF	e	transferase activity, transferring one-carbon groups	3/35	990/45175	0.0408578	1	0.0030303	3	3	990	Glyma.06G137100.Wm82.a4.v1;Glyma.10G113000.Wm82.a4.v1;Glyma.03G249800.Wm82.a4.v1	1.38872	0
GO:0080135	BP	e	regulation of cellular response to stress	1/35	55/45175	0.0417572	1	0.0181818	5	1	55	Glyma.02G302700.Wm82.a4.v1	1.37927	0
GO:0010119	BP	e	regulation of stomatal movement	1/35	56/45175	0.0425005	1	0.0178571	4	1	56	Glyma.05G054100.Wm82.a4.v1	1.37161	0
GO:0055080	BP	e	cation homeostasis	2/35	425/45175	0.0428409	1	0.00470588	6	2	425	Glyma.07G054200.Wm82.a4.v1;Glyma.08G164800.Wm82.a4.v1	1.36814	0
GO:0003006	BP	e	developmental process involved in reproduction	2/35	426/45175	0.0430225	1	0.00469484	2	2	426	Glyma.02G151100.Wm82.a4.v1;Glyma.19G189200.Wm82.a4.v1	1.3663	0
GO:0098771	BP	e	inorganic ion homeostasis	2/35	431/45175	0.0439345	1	0.00464037	6	2	431	Glyma.07G054200.Wm82.a4.v1;Glyma.08G164800.Wm82.a4.v1	1.35719	0
GO:0009699	BP	e	phenylpropanoid biosynthetic process	1/35	59/45175	0.0447271	1	0.0169492	5	1	59	Glyma.06G137100.Wm82.a4.v1	1.34943	0
GO:0016571	BP	e	histone methylation	1/35	59/45175	0.0447271	1	0.0169492	9	1	59	Glyma.03G249800.Wm82.a4.v1	1.34943	0
GO:0008757	MF	e	S-adenosylmethionine-dependent methyltransferase activity	2/35	440/45175	0.0455944	1	0.00454545	5	2	440	Glyma.06G137100.Wm82.a4.v1;Glyma.03G249800.Wm82.a4.v1	1.34109	0
GO:0046274	BP	e	lignin catabolic process	1/35	61/45175	0.0462087	1	0.0163934	6	1	61	Glyma.07G054200.Wm82.a4.v1	1.33528	0
GO:0046271	BP	e	phenylpropanoid catabolic process	1/35	61/45175	0.0462087	1	0.0163934	5	1	61	Glyma.07G054200.Wm82.a4.v1	1.33528	0
GO:0034754	BP	e	cellular hormone metabolic process	1/35	61/45175	0.0462087	1	0.0163934	5	1	61	Glyma.06G137100.Wm82.a4.v1	1.33528	0
GO:0050801	BP	e	ion homeostasis	2/35	445/45175	0.0465266	1	0.00449438	5	2	445	Glyma.07G054200.Wm82.a4.v1;Glyma.08G164800.Wm82.a4.v1	1.3323	0
GO:0008353	MF	e	RNA polymerase II CTD heptapeptide repeat kinase activity	1/35	62/45175	0.0469487	1	0.016129	7	1	62	Glyma.05G243000.Wm82.a4.v1	1.32838	0
GO:0019840	MF	e	isoprenoid binding	1/35	62/45175	0.0469487	1	0.016129	3	1	62	Glyma.02G151100.Wm82.a4.v1	1.32838	0
GO:0042562	MF	e	hormone binding	1/35	63/45175	0.0476881	1	0.015873	2	1	63	Glyma.02G151100.Wm82.a4.v1	1.32159	0
GO:0052716	MF	e	hydroquinone:oxygen oxidoreductase activity	1/35	65/45175	0.0491652	1	0.0153846	5	1	65	Glyma.07G054200.Wm82.a4.v1	1.30834	0

## Sheet: cluster19
go_id	go_type	enrichment	discription	ratio_in_study	ratio_in_pop	p_uncorrected	p_corrected	enrich_factor	depth	study_count	pop_count	seq_list	neg_log10p_uncorrected	neg_log10p_corrected
GO:0034620	BP	e	cellular response to unfolded protein	3/68	36/45175	2.24749e-05	0.0248531	0.0833333	6	3	36	Glyma.12G064000.Wm82.a4.v1;Glyma.18G289100.Wm82.a4.v1;Glyma.11G140500.Wm82.a4.v1	4.6483	1.60462
GO:0006986	BP	e	response to unfolded protein	3/68	37/45175	2.44317e-05	0.0248531	0.0810811	5	3	37	Glyma.12G064000.Wm82.a4.v1;Glyma.18G289100.Wm82.a4.v1;Glyma.11G140500.Wm82.a4.v1	4.61205	1.60462
GO:0035967	BP	e	cellular response to topologically incorrect protein	3/68	43/45175	3.85544e-05	0.0348618	0.0697674	5	3	43	Glyma.12G064000.Wm82.a4.v1;Glyma.18G289100.Wm82.a4.v1;Glyma.11G140500.Wm82.a4.v1	4.41393	1.45765
GO:0035966	BP	e	response to topologically incorrect protein	3/68	46/45175	4.72707e-05	0.0384689	0.0652174	4	3	46	Glyma.12G064000.Wm82.a4.v1;Glyma.18G289100.Wm82.a4.v1;Glyma.11G140500.Wm82.a4.v1	4.32541	1.41489
GO:0009408	BP	e	response to heat	4/68	192/45175	0.000208212	0.110804	0.0208333	4	4	192	Glyma.09G131500.Wm82.a4.v1;Glyma.12G064000.Wm82.a4.v1;Glyma.16G178800.Wm82.a4.v1;Glyma.11G140500.Wm82.a4.v1	3.68149	0.955443
GO:0070887	BP	e	cellular response to chemical stimulus	4/68	196/45175	0.00022524	0.110804	0.0204082	3	4	196	Glyma.18G289100.Wm82.a4.v1;Glyma.17G064300.Wm82.a4.v1;Glyma.12G064000.Wm82.a4.v1;Glyma.11G140500.Wm82.a4.v1	3.64735	0.955443
GO:0006821	BP	e	chloride transport	2/68	17/45175	0.000299221	0.121753	0.117647	7	2	17	Glyma.19G089800.Wm82.a4.v1;Glyma.16G057600.Wm82.a4.v1	3.52401	0.91452
GO:0071310	BP	e	cellular response to organic substance	3/68	89/45175	0.000337651	0.1249	0.0337079	4	3	89	Glyma.18G289100.Wm82.a4.v1;Glyma.12G064000.Wm82.a4.v1;Glyma.11G140500.Wm82.a4.v1	3.47153	0.903438
GO:0006950	BP	e	response to stress	13/68	2912/45175	0.000357155	0.126371	0.00446429	2	13	2912	Glyma.17G064300.Wm82.a4.v1;Glyma.13G219100.Wm82.a4.v1;Glyma.09G109200.Wm82.a4.v1;Glyma.14G219600.Wm82.a4.v1;Glyma.16G178800.Wm82.a4.v1;Glyma.02G171100.Wm82.a4.v1;Glyma.09G131500.Wm82.a4.v1;Glyma.12G064000.Wm82.a4.v1;Glyma.20G140600.Wm82.a4.v1;Glyma.11G140500.Wm82.a4.v1;Glyma.18G289100.Wm82.a4.v1;Glyma.14G100600.Wm82.a4.v1;Glyma.05G196100.Wm82.a4.v1	3.44714	0.898354
GO:0009615	BP	e	response to virus	2/68	19/45175	0.000375495	0.127324	0.105263	5	2	19	Glyma.12G064000.Wm82.a4.v1;Glyma.11G140500.Wm82.a4.v1	3.4254	0.895089
GO:0042026	BP	e	protein refolding	3/68	103/45175	0.000517968	0.162124	0.0291262	3	3	103	Glyma.18G289100.Wm82.a4.v1;Glyma.12G064000.Wm82.a4.v1;Glyma.11G140500.Wm82.a4.v1	3.2857	0.790153
GO:0051084	BP	e	'de novo' posttranslational protein folding	3/68	108/45175	0.000594738	0.172856	0.0277778	4	3	108	Glyma.18G289100.Wm82.a4.v1;Glyma.12G064000.Wm82.a4.v1;Glyma.11G140500.Wm82.a4.v1	3.22567	0.762314
GO:0051085	BP	e	chaperone cofactor-dependent protein refolding	3/68	108/45175	0.000594738	0.172856	0.0277778	5	3	108	Glyma.18G289100.Wm82.a4.v1;Glyma.12G064000.Wm82.a4.v1;Glyma.11G140500.Wm82.a4.v1	3.22567	0.762314
GO:0050896	BP	e	response to stimulus	15/68	3988/45175	0.000732006	0.205416	0.00376128	1	15	3988	Glyma.17G064300.Wm82.a4.v1;Glyma.13G219100.Wm82.a4.v1;Glyma.09G109200.Wm82.a4.v1;Glyma.14G219600.Wm82.a4.v1;Glyma.16G178800.Wm82.a4.v1;Glyma.02G171100.Wm82.a4.v1;Glyma.09G131500.Wm82.a4.v1;Glyma.12G064000.Wm82.a4.v1;Glyma.20G140600.Wm82.a4.v1;Glyma.05G196100.Wm82.a4.v1;Glyma.11G140500.Wm82.a4.v1;Glyma.18G289100.Wm82.a4.v1;Glyma.05G020400.Wm82.a4.v1;Glyma.14G100600.Wm82.a4.v1;Glyma.07G074300.Wm82.…	3.13549	0.687366
GO:0006457	BP	e	protein folding	5/68	477/45175	0.000775549	0.210381	0.0104822	2	5	477	Glyma.18G289100.Wm82.a4.v1;Glyma.09G131500.Wm82.a4.v1;Glyma.12G064000.Wm82.a4.v1;Glyma.16G178800.Wm82.a4.v1;Glyma.11G140500.Wm82.a4.v1	3.11039	0.676994
GO:0009266	BP	e	response to temperature stimulus	4/68	282/45175	0.000884425	0.218105	0.0141844	3	4	282	Glyma.09G131500.Wm82.a4.v1;Glyma.12G064000.Wm82.a4.v1;Glyma.16G178800.Wm82.a4.v1;Glyma.11G140500.Wm82.a4.v1	3.05334	0.661335
GO:0006458	BP	e	'de novo' protein folding	3/68	129/45175	0.000995477	0.23827	0.0232558	3	3	129	Glyma.18G289100.Wm82.a4.v1;Glyma.12G064000.Wm82.a4.v1;Glyma.11G140500.Wm82.a4.v1	3.00197	0.62293
GO:0061077	BP	e	chaperone-mediated protein folding	3/68	142/45175	0.00131224	0.305113	0.0211268	3	3	142	Glyma.18G289100.Wm82.a4.v1;Glyma.12G064000.Wm82.a4.v1;Glyma.11G140500.Wm82.a4.v1	2.88199	0.515539
GO:0050821	BP	e	protein stabilization	2/68	37/45175	0.00143709	0.324863	0.0540541	4	2	37	Glyma.09G131500.Wm82.a4.v1;Glyma.16G178800.Wm82.a4.v1	2.84251	0.4883
GO:0031647	BP	e	regulation of protein stability	2/68	44/45175	0.00202746	0.44231	0.0454545	3	2	44	Glyma.09G131500.Wm82.a4.v1;Glyma.16G178800.Wm82.a4.v1	2.69305	0.354273
GO:0051707	BP	e	response to other organism	4/68	383/45175	0.00270197	0.499742	0.0104439	4	4	383	Glyma.12G064000.Wm82.a4.v1;Glyma.20G140600.Wm82.a4.v1;Glyma.11G140500.Wm82.a4.v1;Glyma.14G100600.Wm82.a4.v1	2.56832	0.301254
GO:0043207	BP	e	response to external biotic stimulus	4/68	383/45175	0.00270197	0.499742	0.0104439	3	4	383	Glyma.12G064000.Wm82.a4.v1;Glyma.20G140600.Wm82.a4.v1;Glyma.11G140500.Wm82.a4.v1;Glyma.14G100600.Wm82.a4.v1	2.56832	0.301254
GO:0140455	BP	e	cytoplasm protein quality control	1/68	2/45175	0.00300828	0.504441	0.5	8	1	2	Glyma.02G108300.Wm82.a4.v1	2.52168	0.29719
GO:0071629	BP	e	cytoplasm protein quality control by the ubiquitin-proteasome system	1/68	2/45175	0.00300828	0.504441	0.5	10	1	2	Glyma.02G108300.Wm82.a4.v1	2.52168	0.29719
GO:0034605	BP	e	cellular response to heat	2/68	60/45175	0.00373506	0.607918	0.0333333	5	2	60	Glyma.09G131500.Wm82.a4.v1;Glyma.16G178800.Wm82.a4.v1	2.4277	0.216155
GO:0009611	BP	e	response to wounding	2/68	62/45175	0.00398267	0.635509	0.0322581	3	2	62	Glyma.13G219100.Wm82.a4.v1;Glyma.05G196100.Wm82.a4.v1	2.39983	0.196878
GO:0010100	BP	e	negative regulation of photomorphogenesis	1/68	3/45175	0.00450908	0.679535	0.333333	7	1	3	Glyma.01G241400.Wm82.a4.v1	2.34591	0.167788
GO:0044419	BP	e	interspecies interaction between organisms	4/68	449/45175	0.00475115	0.702997	0.00890869	1	4	449	Glyma.12G064000.Wm82.a4.v1;Glyma.20G140600.Wm82.a4.v1;Glyma.11G140500.Wm82.a4.v1;Glyma.14G100600.Wm82.a4.v1	2.3232	0.153046
GO:0009607	BP	e	response to biotic stimulus	4/68	463/45175	0.00529077	0.761173	0.00863931	2	4	463	Glyma.12G064000.Wm82.a4.v1;Glyma.20G140600.Wm82.a4.v1;Glyma.11G140500.Wm82.a4.v1;Glyma.14G100600.Wm82.a4.v1	2.27648	0.118517
GO:0009827	BP	e	plant-type cell wall modification	1/68	4/45175	0.00600765	0.828648	0.25	7	1	4	Glyma.17G222400.Wm82.a4.v1	2.2213	0.0816299
GO:0061635	BP	e	regulation of protein complex stability	1/68	4/45175	0.00600765	0.828648	0.25	3	1	4	Glyma.02G108300.Wm82.a4.v1	2.2213	0.0816299
GO:0071453	BP	e	cellular response to oxygen levels	1/68	5/45175	0.00750399	0.901147	0.2	4	1	5	Glyma.17G064300.Wm82.a4.v1	2.12471	0.0452046
GO:0071456	BP	e	cellular response to hypoxia	1/68	5/45175	0.00750399	0.901147	0.2	6	1	5	Glyma.17G064300.Wm82.a4.v1	2.12471	0.0452046
GO:0036294	BP	e	cellular response to decreased oxygen levels	1/68	5/45175	0.00750399	0.901147	0.2	5	1	5	Glyma.17G064300.Wm82.a4.v1	2.12471	0.0452046
GO:0051865	BP	e	protein autoubiquitination	1/68	5/45175	0.00750399	0.901147	0.2	10	1	5	Glyma.02G108300.Wm82.a4.v1	2.12471	0.0452046
GO:0042221	BP	e	response to chemical	6/68	1151/45175	0.00772864	0.901147	0.00521286	2	6	1151	Glyma.17G064300.Wm82.a4.v1;Glyma.05G020400.Wm82.a4.v1;Glyma.07G074300.Wm82.a4.v1;Glyma.12G064000.Wm82.a4.v1;Glyma.11G140500.Wm82.a4.v1;Glyma.18G289100.Wm82.a4.v1	2.1119	0.0452046
GO:0010033	BP	e	response to organic substance	5/68	832/45175	0.00840097	0.949543	0.00600962	3	5	832	Glyma.18G289100.Wm82.a4.v1;Glyma.12G064000.Wm82.a4.v1;Glyma.05G020400.Wm82.a4.v1;Glyma.07G074300.Wm82.a4.v1;Glyma.11G140500.Wm82.a4.v1	2.07567	0.0224852
GO:0080182	BP	e	histone H3-K4 trimethylation	1/68	6/45175	0.00899812	0.98955	0.166667	12	1	6	Glyma.17G222400.Wm82.a4.v1	2.04585	0.00456219
GO:0018023	BP	e	peptidyl-lysine trimethylation	1/68	6/45175	0.00899812	0.98955	0.166667	10	1	6	Glyma.17G222400.Wm82.a4.v1	2.04585	0.00456219
GO:0009628	BP	e	response to abiotic stimulus	5/68	876/45175	0.0103427	1	0.00570776	2	5	876	Glyma.09G131500.Wm82.a4.v1;Glyma.17G064300.Wm82.a4.v1;Glyma.12G064000.Wm82.a4.v1;Glyma.16G178800.Wm82.a4.v1;Glyma.11G140500.Wm82.a4.v1	1.98537	0
GO:0006571	BP	e	tyrosine biosynthetic process	1/68	8/45175	0.0119797	1	0.125	10	1	8	Glyma.11G233900.Wm82.a4.v1	1.92155	0
GO:0070482	BP	e	response to oxygen levels	1/68	8/45175	0.0119797	1	0.125	3	1	8	Glyma.17G064300.Wm82.a4.v1	1.92155	0
GO:0036293	BP	e	response to decreased oxygen levels	1/68	8/45175	0.0119797	1	0.125	4	1	8	Glyma.17G064300.Wm82.a4.v1	1.92155	0
GO:0001666	BP	e	response to hypoxia	1/68	8/45175	0.0119797	1	0.125	5	1	8	Glyma.17G064300.Wm82.a4.v1	1.92155	0
GO:0006597	BP	e	spermine biosynthetic process	1/68	9/45175	0.0134672	1	0.111111	9	1	9	Glyma.01G071300.Wm82.a4.v1	1.87072	0
GO:0008215	BP	e	spermine metabolic process	1/68	9/45175	0.0134672	1	0.111111	8	1	9	Glyma.01G071300.Wm82.a4.v1	1.87072	0
GO:0006557	BP	e	S-adenosylmethioninamine biosynthetic process	1/68	9/45175	0.0134672	1	0.111111	10	1	9	Glyma.01G071300.Wm82.a4.v1	1.87072	0
GO:0046499	BP	e	S-adenosylmethioninamine metabolic process	1/68	9/45175	0.0134672	1	0.111111	9	1	9	Glyma.01G071300.Wm82.a4.v1	1.87072	0
GO:0019632	BP	e	shikimate metabolic process	1/68	10/45175	0.0149525	1	0.1	7	1	10	Glyma.19G239800.Wm82.a4.v1	1.82529	0
GO:0009605	BP	e	response to external stimulus	4/68	635/45175	0.0155109	1	0.00629921	2	4	635	Glyma.12G064000.Wm82.a4.v1;Glyma.20G140600.Wm82.a4.v1;Glyma.11G140500.Wm82.a4.v1;Glyma.14G100600.Wm82.a4.v1	1.80936	0
GO:0008216	BP	e	spermidine metabolic process	1/68	11/45175	0.0164356	1	0.0909091	8	1	11	Glyma.01G071300.Wm82.a4.v1	1.78422	0
GO:0008295	BP	e	spermidine biosynthetic process	1/68	11/45175	0.0164356	1	0.0909091	9	1	11	Glyma.01G071300.Wm82.a4.v1	1.78422	0
GO:0010099	BP	e	regulation of photomorphogenesis	1/68	11/45175	0.0164356	1	0.0909091	6	1	11	Glyma.01G241400.Wm82.a4.v1	1.78422	0
GO:0033554	BP	e	cellular response to stress	6/68	1378/45175	0.01752	1	0.00435414	3	6	1378	Glyma.17G064300.Wm82.a4.v1;Glyma.16G178800.Wm82.a4.v1;Glyma.09G131500.Wm82.a4.v1;Glyma.12G064000.Wm82.a4.v1;Glyma.11G140500.Wm82.a4.v1;Glyma.18G289100.Wm82.a4.v1	1.75647	0
GO:0016477	BP	e	cell migration	1/68	12/45175	0.0179165	1	0.0833333	4	1	12	Glyma.06G319520.Wm82.a4.v1	1.74675	0
GO:2000030	BP	e	regulation of response to red or far red light	1/68	13/45175	0.0193951	1	0.0769231	4	1	13	Glyma.01G241400.Wm82.a4.v1	1.71231	0
GO:0048870	BP	e	cell motility	1/68	14/45175	0.0208716	1	0.0714286	3	1	14	Glyma.06G319520.Wm82.a4.v1	1.68044	0
GO:0051568	BP	e	histone H3-K4 methylation	1/68	14/45175	0.0208716	1	0.0714286	11	1	14	Glyma.17G222400.Wm82.a4.v1	1.68044	0
GO:0007205	BP	e	protein kinase C-activating G protein-coupled receptor signaling pathway	1/68	16/45175	0.023818	1	0.0625	6	1	16	Glyma.05G196100.Wm82.a4.v1	1.62309	0
GO:0006694	BP	e	steroid biosynthetic process	2/68	159/45175	0.0240952	1	0.0125786	5	2	159	Glyma.08G109100.Wm82.a4.v1;Glyma.11G190200.Wm82.a4.v1	1.61807	0
GO:0051716	BP	e	cellular response to stimulus	6/68	1485/45175	0.0242604	1	0.0040404	2	6	1485	Glyma.17G064300.Wm82.a4.v1;Glyma.16G178800.Wm82.a4.v1;Glyma.09G131500.Wm82.a4.v1;Glyma.12G064000.Wm82.a4.v1;Glyma.11G140500.Wm82.a4.v1;Glyma.18G289100.Wm82.a4.v1	1.6151	0
GO:0042742	BP	e	defense response to bacterium	2/68	160/45175	0.0243768	1	0.0125	6	2	160	Glyma.20G140600.Wm82.a4.v1;Glyma.14G100600.Wm82.a4.v1	1.61302	0
GO:0015698	BP	e	inorganic anion transport	2/68	167/45175	0.026386	1	0.011976	6	2	167	Glyma.19G089800.Wm82.a4.v1;Glyma.16G057600.Wm82.a4.v1	1.57863	0
GO:0009617	BP	e	response to bacterium	2/68	168/45175	0.0266783	1	0.0119048	5	2	168	Glyma.20G140600.Wm82.a4.v1;Glyma.14G100600.Wm82.a4.v1	1.57384	0
GO:0019953	BP	e	sexual reproduction	1/68	18/45175	0.0267557	1	0.0555556	3	1	18	Glyma.12G022800.Wm82.a4.v1	1.57258	0
GO:0044703	BP	e	multi-organism reproductive process	1/68	18/45175	0.0267557	1	0.0555556	2	1	18	Glyma.12G022800.Wm82.a4.v1	1.57258	0
GO:0009095	BP	e	aromatic amino acid family biosynthetic process, prephenate pathway	1/68	18/45175	0.0267557	1	0.0555556	9	1	18	Glyma.11G233900.Wm82.a4.v1	1.57258	0
GO:0009423	BP	e	chorismate biosynthetic process	1/68	18/45175	0.0267557	1	0.0555556	8	1	18	Glyma.19G239800.Wm82.a4.v1	1.57258	0
GO:0009308	BP	e	amine metabolic process	2/68	169/45175	0.026972	1	0.0118343	4	2	169	Glyma.02G038400.Wm82.a4.v1;Glyma.01G071300.Wm82.a4.v1	1.56909	0
GO:0040011	BP	e	locomotion	1/68	19/45175	0.0282213	1	0.0526316	1	1	19	Glyma.06G319520.Wm82.a4.v1	1.54942	0
GO:0006570	BP	e	tyrosine metabolic process	1/68	20/45175	0.0296847	1	0.05	8	1	20	Glyma.11G233900.Wm82.a4.v1	1.52747	0
GO:0033993	BP	e	response to lipid	2/68	183/45175	0.0312195	1	0.010929	4	2	183	Glyma.07G074300.Wm82.a4.v1;Glyma.05G020400.Wm82.a4.v1	1.50557	0
GO:0009751	BP	e	response to salicylic acid	1/68	22/45175	0.0326049	1	0.0454545	5	1	22	Glyma.07G074300.Wm82.a4.v1	1.48672	0
GO:0009966	BP	e	regulation of signal transduction	2/68	200/45175	0.0367061	1	0.01	5	2	200	Glyma.13G219100.Wm82.a4.v1;Glyma.01G241400.Wm82.a4.v1	1.43526	0
GO:0000003	BP	e	reproduction	1/68	25/45175	0.0369691	1	0.04	1	1	25	Glyma.12G022800.Wm82.a4.v1	1.43216	0
GO:0010646	BP	e	regulation of cell communication	2/68	202/45175	0.0373745	1	0.00990099	4	2	202	Glyma.13G219100.Wm82.a4.v1;Glyma.01G241400.Wm82.a4.v1	1.42743	0
GO:0023051	BP	e	regulation of signaling	2/68	202/45175	0.0373745	1	0.00990099	3	2	202	Glyma.13G219100.Wm82.a4.v1;Glyma.01G241400.Wm82.a4.v1	1.42743	0
GO:0008202	BP	e	steroid metabolic process	2/68	204/45175	0.0380475	1	0.00980392	4	2	204	Glyma.08G109100.Wm82.a4.v1;Glyma.11G190200.Wm82.a4.v1	1.41967	0
GO:0046417	BP	e	chorismate metabolic process	1/68	28/45175	0.0413139	1	0.0357143	7	1	28	Glyma.19G239800.Wm82.a4.v1	1.3839	0
GO:0048581	BP	e	negative regulation of post-embryonic development	1/68	29/45175	0.0427579	1	0.0344828	6	1	29	Glyma.01G241400.Wm82.a4.v1	1.36898	0
GO:0045892	BP	e	negative regulation of transcription, DNA-templated	2/68	225/45175	0.0453887	1	0.00888889	10	2	225	Glyma.05G020400.Wm82.a4.v1;Glyma.06G151500.Wm82.a4.v1	1.34305	0
GO:1903507	BP	e	negative regulation of nucleic acid-templated transcription	2/68	225/45175	0.0453887	1	0.00888889	9	2	225	Glyma.05G020400.Wm82.a4.v1;Glyma.06G151500.Wm82.a4.v1	1.34305	0
GO:1902679	BP	e	negative regulation of RNA biosynthetic process	2/68	225/45175	0.0453887	1	0.00888889	8	2	225	Glyma.05G020400.Wm82.a4.v1;Glyma.06G151500.Wm82.a4.v1	1.34305	0
GO:0051253	BP	e	negative regulation of RNA metabolic process	2/68	228/45175	0.0464771	1	0.00877193	7	2	228	Glyma.05G020400.Wm82.a4.v1;Glyma.06G151500.Wm82.a4.v1	1.33276	0
GO:0046129	BP	e	purine ribonucleoside biosynthetic process	1/68	34/45175	0.0499456	1	0.0294118	9	1	34	Glyma.01G071300.Wm82.a4.v1	1.3015	0
GO:0042451	BP	e	purine nucleoside biosynthetic process	1/68	34/45175	0.0499456	1	0.0294118	8	1	34	Glyma.01G071300.Wm82.a4.v1	1.3015	0
GO:0009986	CC	e	cell surface	2/68	10/45175	9.96839e-05	0.0664823	0.2	2	2	10	Glyma.09G131500.Wm82.a4.v1;Glyma.16G178800.Wm82.a4.v1	4.00138	1.17729
GO:0048471	CC	e	perinuclear region of cytoplasm	2/68	17/45175	0.000299221	0.121753	0.117647	2	2	17	Glyma.09G131500.Wm82.a4.v1;Glyma.16G178800.Wm82.a4.v1	3.52401	0.91452
GO:0005886	CC	e	plasma membrane	11/68	3112/45175	0.00651191	0.868752	0.0035347	3	11	3112	Glyma.09G118800.Wm82.a4.v1;Glyma.13G349900.Wm82.a4.v1;Glyma.16G178800.Wm82.a4.v1;Glyma.14G100600.Wm82.a4.v1;Glyma.09G131500.Wm82.a4.v1;Glyma.20G140600.Wm82.a4.v1;Glyma.15G091600.Wm82.a4.v1;Glyma.01G204200.Wm82.a4.v1;Glyma.11G140500.Wm82.a4.v1;Glyma.12G064000.Wm82.a4.v1;Glyma.03G253600.Wm82.a4.v1	2.18629	0.061104
GO:0009705	CC	e	plant-type vacuole membrane	2/68	107/45175	0.0114357	1	0.0186916	6	2	107	Glyma.19G089800.Wm82.a4.v1;Glyma.16G057600.Wm82.a4.v1	1.94174	0
GO:0005737	CC	e	cytoplasm	11/68	3585/45175	0.0212139	1	0.00306834	2	11	3585	Glyma.03G070400.Wm82.a4.v1;Glyma.06G319520.Wm82.a4.v1;Glyma.16G178800.Wm82.a4.v1;Glyma.13G138600.Wm82.a4.v1;Glyma.09G131500.Wm82.a4.v1;Glyma.12G064000.Wm82.a4.v1;Glyma.10G051100.Wm82.a4.v1;Glyma.01G204200.Wm82.a4.v1;Glyma.11G140500.Wm82.a4.v1;Glyma.18G289100.Wm82.a4.v1;Glyma.17G222400.Wm82.a4.v1	1.67338	0
GO:0048188	CC	e	Set1C/COMPASS complex	1/68	16/45175	0.023818	1	0.0625	6	1	16	Glyma.17G222400.Wm82.a4.v1	1.62309	0
GO:0031072	MF	e	heat shock protein binding	5/68	101/45175	4.71137e-07	0.00383411	0.049505	3	5	101	Glyma.18G289100.Wm82.a4.v1;Glyma.12G064000.Wm82.a4.v1;Glyma.11G140500.Wm82.a4.v1;Glyma.09G109200.Wm82.a4.v1;Glyma.02G171100.Wm82.a4.v1	6.32685	2.41634
GO:0051787	MF	e	misfolded protein binding	4/68	49/45175	9.45013e-07	0.00384526	0.0816327	3	4	49	Glyma.12G064000.Wm82.a4.v1;Glyma.18G289100.Wm82.a4.v1;Glyma.02G108300.Wm82.a4.v1;Glyma.11G140500.Wm82.a4.v1	6.02456	2.41507
GO:0015513	MF	e	high-affinity secondary active nitrite transmembrane transporter activity	2/68	3/45175	6.69106e-06	0.013613	0.666667	7	2	3	Glyma.19G089800.Wm82.a4.v1;Glyma.16G057600.Wm82.a4.v1	5.1745	1.86605
GO:0009671	MF	e	nitrate:proton symporter activity	2/68	3/45175	6.69106e-06	0.013613	0.666667	9	2	3	Glyma.19G089800.Wm82.a4.v1;Glyma.16G057600.Wm82.a4.v1	5.1745	1.86605
GO:0060590	MF	e	ATPase regulator activity	3/68	31/45175	1.42256e-05	0.0231536	0.0967742	4	3	31	Glyma.09G109200.Wm82.a4.v1;Glyma.03G070400.Wm82.a4.v1;Glyma.02G171100.Wm82.a4.v1	4.84693	1.63538
GO:0015296	MF	e	anion:cation symporter activity	2/68	5/45175	2.22601e-05	0.0248531	0.4	7	2	5	Glyma.19G089800.Wm82.a4.v1;Glyma.16G057600.Wm82.a4.v1	4.65247	1.60462
GO:0044183	MF	e	protein folding chaperone	3/68	51/45175	6.4501e-05	0.047719	0.0588235	1	3	51	Glyma.12G064000.Wm82.a4.v1;Glyma.18G289100.Wm82.a4.v1;Glyma.11G140500.Wm82.a4.v1	4.19043	1.32131
GO:0051082	MF	e	unfolded protein binding	5/68	309/45175	0.000106202	0.0664823	0.0161812	3	5	309	Glyma.18G289100.Wm82.a4.v1;Glyma.09G131500.Wm82.a4.v1;Glyma.12G064000.Wm82.a4.v1;Glyma.16G178800.Wm82.a4.v1;Glyma.11G140500.Wm82.a4.v1	3.97387	1.17729
GO:0005254	MF	e	chloride channel activity	2/68	15/45175	0.000231466	0.110804	0.133333	7	2	15	Glyma.19G089800.Wm82.a4.v1;Glyma.16G057600.Wm82.a4.v1	3.63551	0.955443
GO:0005247	MF	e	voltage-gated chloride channel activity	2/68	15/45175	0.000231466	0.110804	0.133333	9	2	15	Glyma.19G089800.Wm82.a4.v1;Glyma.16G057600.Wm82.a4.v1	3.63551	0.955443
GO:0015108	MF	e	chloride transmembrane transporter activity	2/68	17/45175	0.000299221	0.121753	0.117647	6	2	17	Glyma.19G089800.Wm82.a4.v1;Glyma.16G057600.Wm82.a4.v1	3.52401	0.91452
GO:0015112	MF	e	nitrate transmembrane transporter activity	2/68	18/45175	0.000336296	0.1249	0.111111	6	2	18	Glyma.19G089800.Wm82.a4.v1;Glyma.16G057600.Wm82.a4.v1	3.47328	0.903438
GO:0001671	MF	e	ATPase activator activity	2/68	21/45175	0.000460238	0.149817	0.0952381	5	2	21	Glyma.09G109200.Wm82.a4.v1;Glyma.02G171100.Wm82.a4.v1	3.33702	0.82444
GO:0031386	MF	e	protein tag	2/68	28/45175	0.00082281	0.216001	0.0714286	1	2	28	Glyma.10G051100.Wm82.a4.v1;Glyma.13G138600.Wm82.a4.v1	3.0847	0.665544
GO:0051879	MF	e	Hsp90 protein binding	2/68	29/45175	0.0008829	0.218105	0.0689655	4	2	29	Glyma.09G109200.Wm82.a4.v1;Glyma.02G171100.Wm82.a4.v1	3.05409	0.661335
GO:0005253	MF	e	anion channel activity	2/68	45/45175	0.0021197	0.44231	0.0444444	6	2	45	Glyma.19G089800.Wm82.a4.v1;Glyma.16G057600.Wm82.a4.v1	2.67373	0.354273
GO:0008308	MF	e	voltage-gated anion channel activity	2/68	45/45175	0.0021197	0.44231	0.0444444	8	2	45	Glyma.19G089800.Wm82.a4.v1;Glyma.16G057600.Wm82.a4.v1	2.67373	0.354273
GO:0022836	MF	e	gated channel activity	3/68	172/45175	0.00226674	0.461169	0.0174419	5	3	172	Glyma.19G089800.Wm82.a4.v1;Glyma.16G057600.Wm82.a4.v1;Glyma.15G091600.Wm82.a4.v1	2.6446	0.33614
GO:0004402	MF	e	histone acetyltransferase activity	2/68	48/45175	0.00240815	0.466608	0.0416667	9	2	48	Glyma.17G126400.Wm82.a4.v1;Glyma.06G151500.Wm82.a4.v1	2.61832	0.331047
GO:0061733	MF	e	peptide-lysine-N-acetyltransferase activity	2/68	48/45175	0.00240815	0.466608	0.0416667	8	2	48	Glyma.17G126400.Wm82.a4.v1;Glyma.06G151500.Wm82.a4.v1	2.61832	0.331047
GO:0060589	MF	e	nucleoside-triphosphatase regulator activity	3/68	185/45175	0.00278505	0.503661	0.0162162	3	3	185	Glyma.09G109200.Wm82.a4.v1;Glyma.03G070400.Wm82.a4.v1;Glyma.02G171100.Wm82.a4.v1	2.55517	0.297861
GO:0004142	MF	e	diacylglycerol cholinephosphotransferase activity	1/68	2/45175	0.00300828	0.504441	0.5	6	1	2	Glyma.08G213100.Wm82.a4.v1	2.52168	0.29719
GO:0034212	MF	e	peptide N-acetyltransferase activity	2/68	54/45175	0.00303731	0.504441	0.037037	7	2	54	Glyma.17G126400.Wm82.a4.v1;Glyma.06G151500.Wm82.a4.v1	2.51751	0.29719
GO:0003854	MF	e	3-beta-hydroxy-delta5-steroid dehydrogenase activity	2/68	66/45175	0.00450017	0.679535	0.030303	6	2	66	Glyma.08G109100.Wm82.a4.v1;Glyma.11G190200.Wm82.a4.v1	2.34677	0.167788
GO:0033764	MF	e	steroid dehydrogenase activity, acting on the CH-OH group of donors, NAD or NADP as acceptor	2/68	66/45175	0.00450017	0.679535	0.030303	5	2	66	Glyma.08G109100.Wm82.a4.v1;Glyma.11G190200.Wm82.a4.v1	2.34677	0.167788
GO:0016229	MF	e	steroid dehydrogenase activity	2/68	72/45175	0.00533139	0.761173	0.0277778	3	2	72	Glyma.08G109100.Wm82.a4.v1;Glyma.11G190200.Wm82.a4.v1	2.27316	0.118517
GO:0015295	MF	e	solute:proton symporter activity	3/68	251/45175	0.00651078	0.868752	0.0119522	8	3	251	Glyma.10G296100.Wm82.a4.v1;Glyma.19G089800.Wm82.a4.v1;Glyma.16G057600.Wm82.a4.v1	2.18637	0.061104
GO:0015294	MF	e	solute:cation symporter activity	3/68	255/45175	0.00679932	0.892465	0.0117647	6	3	255	Glyma.10G296100.Wm82.a4.v1;Glyma.19G089800.Wm82.a4.v1;Glyma.16G057600.Wm82.a4.v1	2.16753	0.0494088
GO:0015293	MF	e	symporter activity	3/68	258/45175	0.00702065	0.901147	0.0116279	5	3	258	Glyma.10G296100.Wm82.a4.v1;Glyma.19G089800.Wm82.a4.v1;Glyma.16G057600.Wm82.a4.v1	2.15362	0.0452046
GO:0005216	MF	e	ion channel activity	3/68	268/45175	0.00778919	0.901147	0.011194	5	3	268	Glyma.19G089800.Wm82.a4.v1;Glyma.16G057600.Wm82.a4.v1;Glyma.15G091600.Wm82.a4.v1	2.10851	0.0452046
GO:0022832	MF	e	voltage-gated channel activity	2/68	88/45175	0.00786205	0.901147	0.0227273	6	2	88	Glyma.19G089800.Wm82.a4.v1;Glyma.16G057600.Wm82.a4.v1	2.10446	0.0452046
GO:0005244	MF	e	voltage-gated ion channel activity	2/68	88/45175	0.00786205	0.901147	0.0227273	7	2	88	Glyma.19G089800.Wm82.a4.v1;Glyma.16G057600.Wm82.a4.v1	2.10446	0.0452046
GO:0051087	MF	e	chaperone binding	2/68	97/45175	0.00947992	1	0.0206186	3	2	97	Glyma.09G109200.Wm82.a4.v1;Glyma.02G171100.Wm82.a4.v1	2.0232	0
GO:0004665	MF	e	prephenate dehydrogenase (NADP+) activity	1/68	8/45175	0.0119797	1	0.125	5	1	8	Glyma.11G233900.Wm82.a4.v1	1.92155	0
GO:0004764	MF	e	shikimate 3-dehydrogenase (NADP+) activity	1/68	8/45175	0.0119797	1	0.125	5	1	8	Glyma.19G239800.Wm82.a4.v1	1.92155	0
GO:0008977	MF	e	prephenate dehydrogenase (NAD+) activity	1/68	8/45175	0.0119797	1	0.125	5	1	8	Glyma.11G233900.Wm82.a4.v1	1.92155	0
GO:0003855	MF	e	3-dehydroquinate dehydratase activity	1/68	8/45175	0.0119797	1	0.125	5	1	8	Glyma.19G239800.Wm82.a4.v1	1.92155	0
GO:0031625	MF	e	ubiquitin protein ligase binding	2/68	115/45175	0.0131169	1	0.0173913	5	2	115	Glyma.10G051100.Wm82.a4.v1;Glyma.13G138600.Wm82.a4.v1	1.88217	0
GO:0004014	MF	e	adenosylmethionine decarboxylase activity	1/68	9/45175	0.0134672	1	0.111111	5	1	9	Glyma.01G071300.Wm82.a4.v1	1.87072	0
GO:0022890	MF	e	inorganic cation transmembrane transporter activity	5/68	940/45175	0.0136877	1	0.00531915	5	5	940	Glyma.10G296100.Wm82.a4.v1;Glyma.19G089800.Wm82.a4.v1;Glyma.12G027651.Wm82.a4.v1;Glyma.16G057600.Wm82.a4.v1;Glyma.15G091600.Wm82.a4.v1	1.86367	0
GO:0044389	MF	e	ubiquitin-like protein ligase binding	2/68	121/45175	0.014444	1	0.0165289	4	2	121	Glyma.10G051100.Wm82.a4.v1;Glyma.13G138600.Wm82.a4.v1	1.84031	0
GO:0000774	MF	e	adenyl-nucleotide exchange factor activity	1/68	10/45175	0.0149525	1	0.1	7	1	10	Glyma.03G070400.Wm82.a4.v1	1.82529	0
GO:0017169	MF	e	CDP-alcohol phosphatidyltransferase activity	1/68	10/45175	0.0149525	1	0.1	5	1	10	Glyma.08G213100.Wm82.a4.v1	1.82529	0
GO:0050662	MF	e	obsolete coenzyme binding	2/68	125/45175	0.0153596	1	0.016	0	2	125	Glyma.08G109100.Wm82.a4.v1;Glyma.11G190200.Wm82.a4.v1	1.81362	0
GO:0008324	MF	e	cation transmembrane transporter activity	5/68	976/45175	0.0158588	1	0.00512295	4	5	976	Glyma.10G296100.Wm82.a4.v1;Glyma.19G089800.Wm82.a4.v1;Glyma.12G027651.Wm82.a4.v1;Glyma.16G057600.Wm82.a4.v1;Glyma.15G091600.Wm82.a4.v1	1.79973	0
GO:0022853	MF	e	active ion transmembrane transporter activity	4/68	657/45175	0.0173517	1	0.00608828	4	4	657	Glyma.10G296100.Wm82.a4.v1;Glyma.19G089800.Wm82.a4.v1;Glyma.12G027651.Wm82.a4.v1;Glyma.16G057600.Wm82.a4.v1	1.76066	0
GO:0015267	MF	e	channel activity	3/68	371/45175	0.0185845	1	0.00808625	4	3	371	Glyma.19G089800.Wm82.a4.v1;Glyma.16G057600.Wm82.a4.v1;Glyma.15G091600.Wm82.a4.v1	1.73085	0
GO:0022803	MF	e	passive transmembrane transporter activity	3/68	371/45175	0.0185845	1	0.00808625	3	3	371	Glyma.19G089800.Wm82.a4.v1;Glyma.16G057600.Wm82.a4.v1;Glyma.15G091600.Wm82.a4.v1	1.73085	0
GO:0015166	MF	e	polyol transmembrane transporter activity	1/68	13/45175	0.0193951	1	0.0769231	5	1	13	Glyma.10G296100.Wm82.a4.v1	1.71231	0
GO:0005365	MF	e	myo-inositol transmembrane transporter activity	1/68	13/45175	0.0193951	1	0.0769231	6	1	13	Glyma.10G296100.Wm82.a4.v1	1.71231	0
GO:0005366	MF	e	myo-inositol:proton symporter activity	1/68	13/45175	0.0193951	1	0.0769231	9	1	13	Glyma.10G296100.Wm82.a4.v1	1.71231	0
GO:1901618	MF	e	organic hydroxy compound transmembrane transporter activity	1/68	13/45175	0.0193951	1	0.0769231	4	1	13	Glyma.10G296100.Wm82.a4.v1	1.71231	0
GO:0008080	MF	e	N-acetyltransferase activity	2/68	147/45175	0.0208229	1	0.0136054	6	2	147	Glyma.17G126400.Wm82.a4.v1;Glyma.06G151500.Wm82.a4.v1	1.68146	0
GO:0102500	MF	e	beta-maltose 4-alpha-glucanotransferase activity	1/68	14/45175	0.0208716	1	0.0714286	5	1	14	Glyma.15G091600.Wm82.a4.v1	1.68044	0
GO:0004133	MF	e	glycogen debranching enzyme activity	1/68	14/45175	0.0208716	1	0.0714286	2	1	14	Glyma.15G091600.Wm82.a4.v1	1.68044	0
GO:0004134	MF	e	4-alpha-glucanotransferase activity	1/68	14/45175	0.0208716	1	0.0714286	5	1	14	Glyma.15G091600.Wm82.a4.v1	1.68044	0
GO:0016628	MF	e	oxidoreductase activity, acting on the CH-CH group of donors, NAD or NADP as acceptor	2/68	157/45175	0.023536	1	0.0127389	4	2	157	Glyma.03G253600.Wm82.a4.v1;Glyma.11G233900.Wm82.a4.v1	1.62827	0
GO:0004143	MF	e	diacylglycerol kinase activity	1/68	16/45175	0.023818	1	0.0625	5	1	16	Glyma.05G196100.Wm82.a4.v1	1.62309	0
GO:0030247	MF	e	polysaccharide binding	2/68	163/45175	0.0252298	1	0.0122699	3	2	163	Glyma.13G033800.Wm82.a4.v1;Glyma.07G094200.Wm82.a4.v1	1.59809	0
GO:0016410	MF	e	N-acyltransferase activity	2/68	167/45175	0.026386	1	0.011976	5	2	167	Glyma.17G126400.Wm82.a4.v1;Glyma.06G151500.Wm82.a4.v1	1.57863	0
GO:0015103	MF	e	inorganic anion transmembrane transporter activity	2/68	168/45175	0.0266783	1	0.0119048	5	2	168	Glyma.19G089800.Wm82.a4.v1;Glyma.16G057600.Wm82.a4.v1	1.57384	0
GO:0016616	MF	e	oxidoreductase activity, acting on the CH-OH group of donors, NAD or NADP as acceptor	3/68	433/45175	0.0277081	1	0.00692841	4	3	433	Glyma.08G109100.Wm82.a4.v1;Glyma.11G190200.Wm82.a4.v1;Glyma.19G239800.Wm82.a4.v1	1.55739	0
GO:0004619	MF	e	phosphoglycerate mutase activity	1/68	19/45175	0.0282213	1	0.0526316	5	1	19	Glyma.06G319520.Wm82.a4.v1	1.54942	0
GO:0016747	MF	e	transferase activity, transferring acyl groups other than amino-acyl groups	4/68	786/45175	0.030865	1	0.00508906	4	4	786	Glyma.17G126400.Wm82.a4.v1;Glyma.06G151500.Wm82.a4.v1;Glyma.18G268600.Wm82.a4.v1;Glyma.02G283500.Wm82.a4.v1	1.51053	0
GO:0022839	MF	e	ion gated channel activity	1/68	21/45175	0.0311459	1	0.047619	6	1	21	Glyma.15G091600.Wm82.a4.v1	1.5066	0
GO:0005227	MF	e	calcium activated cation channel activity	1/68	21/45175	0.0311459	1	0.047619	7	1	21	Glyma.15G091600.Wm82.a4.v1	1.5066	0
GO:0005507	MF	e	copper ion binding	2/68	189/45175	0.0331157	1	0.010582	6	2	189	Glyma.02G038400.Wm82.a4.v1;Glyma.13G076900.Wm82.a4.v1	1.47997	0
GO:0008131	MF	e	primary amine oxidase activity	1/68	23/45175	0.0340618	1	0.0434783	5	1	23	Glyma.02G038400.Wm82.a4.v1	1.46773	0
GO:0030234	MF	e	enzyme regulator activity	4/68	813/45175	0.0343023	1	0.00492005	2	4	813	Glyma.04G118700.Wm82.a4.v1;Glyma.09G109200.Wm82.a4.v1;Glyma.03G070400.Wm82.a4.v1;Glyma.02G171100.Wm82.a4.v1	1.46468	0
GO:0003955	MF	e	NAD(P)H dehydrogenase (quinone) activity	1/68	24/45175	0.0355166	1	0.0416667	5	1	24	Glyma.06G259200.Wm82.a4.v1	1.44957	0
GO:0016614	MF	e	oxidoreductase activity, acting on CH-OH group of donors	3/68	483/45175	0.0365162	1	0.00621118	3	3	483	Glyma.08G109100.Wm82.a4.v1;Glyma.11G190200.Wm82.a4.v1;Glyma.19G239800.Wm82.a4.v1	1.43751	0
GO:0008047	MF	e	enzyme activator activity	2/68	210/45175	0.0400943	1	0.00952381	3	2	210	Glyma.09G109200.Wm82.a4.v1;Glyma.02G171100.Wm82.a4.v1	1.39692	0
GO:0005524	MF	e	ATP binding	14/68	5520/45175	0.0414381	1	0.00253623	8	14	5520	Glyma.12G027651.Wm82.a4.v1;Glyma.07G094200.Wm82.a4.v1;Glyma.16G178800.Wm82.a4.v1;Glyma.14G100600.Wm82.a4.v1;Glyma.09G131500.Wm82.a4.v1;Glyma.12G064000.Wm82.a4.v1;Glyma.20G140600.Wm82.a4.v1;Glyma.11G140500.Wm82.a4.v1;Glyma.01G204200.Wm82.a4.v1;Glyma.15G000600.Wm82.a4.v1;Glyma.18G289100.Wm82.a4.v1;Glyma.13G033800.Wm82.a4.v1;Glyma.03G253600.Wm82.a4.v1;Glyma.05G196100.Wm82.a4.v1	1.3826	0
GO:0003951	MF	e	NAD+ kinase activity	1/68	31/45175	0.0456394	1	0.0322581	5	1	31	Glyma.05G196100.Wm82.a4.v1	1.34066	0
GO:0030554	MF	e	adenyl nucleotide binding	15/68	5963/45175	0.0456429	1	0.00251551	6	15	5963	Glyma.03G070400.Wm82.a4.v1;Glyma.12G027651.Wm82.a4.v1;Glyma.07G094200.Wm82.a4.v1;Glyma.16G178800.Wm82.a4.v1;Glyma.14G100600.Wm82.a4.v1;Glyma.09G131500.Wm82.a4.v1;Glyma.12G064000.Wm82.a4.v1;Glyma.20G140600.Wm82.a4.v1;Glyma.11G140500.Wm82.a4.v1;Glyma.01G204200.Wm82.a4.v1;Glyma.15G000600.Wm82.a4.v1;Glyma.18G289100.Wm82.a4.v1;Glyma.13G033800.Wm82.a4.v1;Glyma.03G253600.Wm82.a4.v1;Glyma.05G196100.Wm82.…	1.34063	0
GO:0004714	MF	e	transmembrane receptor protein tyrosine kinase activity	2/68	232/45175	0.0479432	1	0.00862069	7	2	232	Glyma.13G033800.Wm82.a4.v1;Glyma.03G253600.Wm82.a4.v1	1.31927	0
GO:0005388	MF	e	calcium transmembrane transporter activity, phosphorylative mechanism	1/68	34/45175	0.0499456	1	0.0294118	8	1	34	Glyma.12G027651.Wm82.a4.v1	1.3015	0
